# Supplementary material for: A parallel genome-wide mRNA and microRNA profiling of the frontal cortex of HIV patients with and without HIV-associated dementia shows the role of axon guidance and downstream pathways in HIV-mediated neurodegeneration
Source: BMC Genomics. 2012 Nov 28;13:677. doi: 10.1186/1471-2164-13-677 (PMC3560210; doi:10.1186/1471-2164-13-677)
Supplement: Additional file 1 — Table S1. DE gene list. [file 1471-2164-13-677-S1.xls]

## Sheet: Sheet1
Illumina ID	Gene Symbol	FC	P.Value
ILMN_28977	DOC1	-4.08321	8.25635e-05
ILMN_37405	LOC441155	-3.35271	0.0004439
ILMN_4644	GOLPH4	-3.13439	0.000733848
ILMN_4742	CENTD1	-2.96536	0.00108304
ILMN_4526	ZFP91	-2.9512	0.00111893
ILMN_12637	ATXN3	-2.925	0.00118849
ILMN_35015	LOC162073	-2.9111	0.00122716
ILMN_75009		-2.79481	0.00160394
ILMN_21953	MAP4	-2.7391	0.00182349
ILMN_11255	ATP8A2	-2.73751	0.00183016
ILMN_26257	SCN1A	-2.67054	0.00213531
ILMN_18486	C18orf4	-2.65228	0.00222698
ILMN_18232	CXorf23	-2.57949	0.00263337
ILMN_13048	STAB1	-2.53399	0.00292419
ILMN_25337	LOC51315	-2.51162	0.00307882
ILMN_5007	CPEB4	-2.4508	0.00354164
ILMN_24212	CASP8AP2	-2.4368	0.00365764
ILMN_24801	C20orf94	-2.43635	0.00366143
ILMN_13904	CUEDC1	-2.40488	0.00393661
ILMN_92906		-2.39452	0.00403166
ILMN_13914	COL20A1	-2.38414	0.00412915
ILMN_28964	UPF3A	-2.35058	0.00446084
ILMN_38908	LOC642678	-2.31511	0.00484049
ILMN_25713	PLEKHQ1	-2.30607	0.00494234
ILMN_13516	PKN1	-2.30181	0.00499106
ILMN_9647	PROX1	-2.28515	0.00518618
ILMN_27488	TAOK1	-2.25245	0.00559184
ILMN_24188	DIRAS2	-2.23739	0.0190763
ILMN_46865	LOC648639	-2.20093	0.00629605
ILMN_26397	HSD17B6	-2.16573	0.0068276
ILMN_21258	CDC2L2	-2.1596	0.00692468
ILMN_2811	ARHGAP4	-2.15689	0.00696803
ILMN_2907	SLC35F1	-2.15551	0.00699027
ILMN_21869	EPHA4	-2.15039	0.0281823
ILMN_10349	NEK11	-2.14372	0.00718259
ILMN_1377	BRSK2	-2.14337	0.00718836
ILMN_28875	HBB	-2.14107	0.00722657
ILMN_43137	LOC402116	-2.13974	0.00724865
ILMN_35797	LOC646836	-2.1347	0.00733333
ILMN_17151	RENBP	-2.12637	0.00747539
ILMN_5513	FYTTD1	-2.10585	0.00783704
ILMN_7118	N4BP2	-2.10563	0.00784094
ILMN_26443	ZNF644	-2.06044	0.00870082
ILMN_1682	M6PR	-2.04129	0.00909302
ILMN_1157	HSPH1	-2.04094	0.00910029
ILMN_8523	SCG3	-2.00927	0.017926
ILMN_4404	GUSBL2	-2.00237	0.00994553
ILMN_24349	AQP1	-1.99811	0.0100435
ILMN_22067	UBE1L	-1.99571	0.0100993
ILMN_19011	MOBP	-1.99437	0.0101305
ILMN_13090	EML3	-1.97231	0.0106584
ILMN_1995	ADAM22	-1.96697	0.0107902
ILMN_21143	SREBF1	-1.95445	0.0111057
ILMN_10344	POU2F2	-1.94409	0.0113739
ILMN_131859		-1.94164	0.0114383
ILMN_2369	PLA2G4A	-1.93365	0.0116507
ILMN_42519	LOC642560	-1.93207	0.0116932
ILMN_32528	GVIN1	-1.9288	0.0117815
ILMN_26343	GJB2	-1.92486	0.0118889
ILMN_2800	GLRB	-1.92352	0.044876
ILMN_1627	CDC14B	-1.92169	0.011976
ILMN_30083	RRAS2	-1.89977	0.0125958
ILMN_26269	MGC72104	-1.89911	0.0126151
ILMN_11983	ABCB7	-1.89495	0.0127365
ILMN_17916	PLXND1	-1.89448	0.0127503
ILMN_123387		-1.88765	0.0129523
ILMN_29896	CALD1	-1.87943	0.0131999
ILMN_29539	AGRN	-1.87237	0.0134162
ILMN_9295	NAPG	-1.86848	0.0135368
ILMN_1119	RCV1	-1.86075	0.0137801
ILMN_3249	MTM1	-1.85732	0.0138894
ILMN_23882	VAPB	-1.85588	0.0139355
ILMN_7824	C18orf45	-1.85502	0.0139631
ILMN_18999	FADS2	-1.85371	0.0140051
ILMN_18788	TBX2	-1.84515	0.0142839
ILMN_24153	CCAR1	-1.84229	0.0143784
ILMN_127484		-1.8299	0.0147945
ILMN_8484	HOOK3	-1.82116	0.0150952
ILMN_14952	PIGQ	-1.81518	0.0153044
ILMN_29963	TSPYL1	-1.80947	0.0155073
ILMN_8248	SCNN1D	-1.8092	0.0155165
ILMN_24591	PPP3CA	-1.80642	0.0371045
ILMN_5309	PPAP2A	-1.80242	0.0157607
ILMN_86874		-1.80161	0.0157902
ILMN_18735	TDRD9	-1.79556	0.0160119
ILMN_9247	ZNF651	-1.78817	0.0162867
ILMN_106737		-1.78607	0.0163656
ILMN_15975	AKAP13	-1.78141	0.0165422
ILMN_31325	LOC643466	-1.77401	0.0168264
ILMN_139296	CCS	-1.76928	0.0170107
ILMN_29635	FAM5C	-1.76502	0.0171784
ILMN_7317	ZNF641	-1.75916	0.0174118
ILMN_1164	RARRES3	-1.7561	0.0175347
ILMN_13350	ZNF323	-1.75592	0.0175421
ILMN_9572	SPARCL1	-1.75557	0.0175564
ILMN_1584	PHF20L1	-1.75079	0.0177506
ILMN_23313	MAP2K4	-1.74441	0.0238199
ILMN_11025	C7orf21	-1.74237	0.0180981
ILMN_137961	BCL7C	-1.73719	0.0183152
ILMN_7756	SRGAP1	-1.73633	0.0183513
ILMN_40016	LOC648113	-1.73618	0.0183578
ILMN_20255	GMNN	-1.73513	0.0184023
ILMN_24595	PPIG	-1.72952	0.0186413
ILMN_23191	IFNAR2	-1.72821	0.0186977
ILMN_36192	LOC441763	-1.72501	0.0188362
ILMN_15634	CCL8	-1.72422	0.0188704
ILMN_13268	SLC27A1	-1.72296	0.0189253
ILMN_19628	TMEM8	-1.72258	0.0189416
ILMN_9889	LGI1	-1.72153	0.0189876
ILMN_16362	NFKBIZ	-1.71588	0.0192361
ILMN_44478	LOC642787	-1.70888	0.0195486
ILMN_7730	TSPYL4	-1.70212	0.0198556
ILMN_799	HSD11B1	-1.69895	0.0200009
ILMN_18644	FZD3	-1.6931	0.0167283
ILMN_27697	PTDSS2	-1.69167	0.0203391
ILMN_71810		-1.68563	0.0206238
ILMN_28662	CYP26B1	-1.68111	0.0208396
ILMN_8983	C17orf70	-1.68005	0.0208906
ILMN_6953	ANXA11	-1.67786	0.020996
ILMN_25832	LGI4	-1.67643	0.0210656
ILMN_5569	RTN1	-1.67612	0.0210805
ILMN_36497	WHDC1	-1.67433	0.0211673
ILMN_23713	TTYH1	-1.6732	0.0212228
ILMN_11390	FLJ25422	-1.67258	0.0212531
ILMN_123029		-1.67231	0.0212664
ILMN_16502	FLJ10815	-1.67207	0.0212782
ILMN_3835	MOV10	-1.67019	0.0213704
ILMN_26770	KBTBD4	-1.66552	0.0216014
ILMN_137812	SLC25A29	-1.65024	0.0223747
ILMN_4939	ZNF205	-1.64417	0.02269
ILMN_19518	MGC35048	-1.63846	0.0229901
ILMN_22045	PHYHIPL	-1.6369	0.0194762
ILMN_22078	MYOM1	-1.6359	0.023126
ILMN_12245	ITPR1	-1.62869	0.0303391
ILMN_7297	RORB	-1.62785	0.0235584
ILMN_18658	FLNA	-1.62494	0.0237168
ILMN_19157	NAGLU	-1.62238	0.023857
ILMN_12248	CFB	-1.62152	0.0239046
ILMN_9098	RRBP1	-1.61998	0.0239897
ILMN_21590	TUBGCP6	-1.61944	0.0240195
ILMN_3042	DLC1	-1.6152	0.0242548
ILMN_29031	KIAA1539	-1.6143	0.0243052
ILMN_24732	DYX1C1	-1.61154	0.0244603
ILMN_2269	ACTN4	-1.61079	0.0245025
ILMN_34364	FLJ21438	-1.60684	0.0247263
ILMN_17127	YWHAB	-1.60268	0.0249643
ILMN_5281	CCT2	-1.59906	0.0251732
ILMN_14068	GJB6	-1.59853	0.0252039
ILMN_28363	FLJ10916	-1.59645	0.0253248
ILMN_27588	PBX1	-1.59644	0.0253258
ILMN_42026	A3GALT2	-1.59336	0.0255059
ILMN_137019	RAB3IP	-1.59163	0.0256078
ILMN_18194	SIGIRR	-1.59103	0.0256428
ILMN_25836	METRN	-1.58725	0.0258671
ILMN_11154	FBXW11	-1.58283	0.0261317
ILMN_74626		-1.58053	0.0262704
ILMN_29342	HNRPDL	-1.57994	0.0263066
ILMN_24743	HEXDC	-1.57964	0.0263247
ILMN_31753	C14orf120	-1.57951	0.0263324
ILMN_2455	DENND4C	-1.5761	0.0265401
ILMN_26975	C1orf171	-1.57498	0.0266083
ILMN_27305	DEF6	-1.5749	0.0266134
ILMN_20578	FLJ11712	-1.57471	0.026625
ILMN_4979	RAD21	-1.57229	0.0267739
ILMN_6310	TTC14	-1.57194	0.0267956
ILMN_3329	TNFRSF14	-1.57173	0.0268085
ILMN_18436	SLC38A3	-1.57082	0.0268648
ILMN_3975	SYMPK	-1.56936	0.0269548
ILMN_22518	RECQL5	-1.56873	0.0269942
ILMN_8600	CLCN7	-1.56247	0.0273858
ILMN_16717	TAF2	-1.56121	0.0274654
ILMN_124311		-1.55902	0.0276046
ILMN_10267	JOSD2	-1.55849	0.027638
ILMN_15161	GPC1	-1.55589	0.0278042
ILMN_5126	PLEKHA4	-1.55457	0.0278886
ILMN_12269	KIAA0971	-1.55456	0.0278898
ILMN_132678		-1.55301	0.0279892
ILMN_124068		-1.55299	0.0279903
ILMN_7979	IGSF6	-1.55121	0.0281052
ILMN_19846	MUC1	-1.54829	0.028295
ILMN_11758	SLC12A8	-1.54723	0.0283644
ILMN_23190	MAP3K11	-1.54321	0.0286281
ILMN_12120	MAGEE1	-1.54266	0.0286644
ILMN_6055	USF2	-1.54214	0.0286988
ILMN_2967	C17orf75	-1.53885	0.0289167
ILMN_15437	HMHA1	-1.53432	0.0292201
ILMN_23059	BAK1	-1.52528	0.0298347
ILMN_24560	AADACL1	-1.52335	0.0299675
ILMN_25881	GLUL	-1.52044	0.0301689
ILMN_18317	LYL1	-1.52036	0.0301748
ILMN_8166	SYNJ2BP	-1.51974	0.0302177
ILMN_18985	FAM18B	-1.51839	0.0303116
ILMN_9871	PARP10	-1.51787	0.0303481
ILMN_6146	BGN	-1.51778	0.030354
ILMN_137077	WBSCR14	-1.51645	0.0304477
ILMN_5744	MGC15912	-1.51532	0.0305266
ILMN_11243	FLJ20699	-1.51045	0.0308706
ILMN_33896	LOC643035	-1.50804	0.0310429
ILMN_19468	DKFZP564O0523	-1.50652	0.0311519
ILMN_3055	LOC124446	-1.50296	0.0314082
ILMN_25172	PP2447	-1.50292	0.0314107
ILMN_27900	DPM1	-1.50103	0.0315479
ILMN_19030	STAT2	-1.5001	0.0316154
ILMN_13488	FLJ38717	-1.49849	0.0317333
ILMN_97590		-1.49723	0.0318252
ILMN_3694	FAM38A	-1.4921	0.032203
ILMN_128287		-1.49177	0.0322278
ILMN_15021	FLJ25222	-1.49111	0.0322765
ILMN_5636	IRAK1BP1	-1.49037	0.032332
ILMN_122012		-1.48846	0.0324745
ILMN_5357	AKNA	-1.48728	0.0325626
ILMN_28025	MST1	-1.48656	0.0326168
ILMN_122590		-1.48647	0.0326237
ILMN_106679		-1.48581	0.0326731
ILMN_84027		-1.48378	0.0328265
ILMN_33652	LOC642033	-1.48319	0.0328707
ILMN_100028		-1.48256	0.0329186
ILMN_5543	TPD52L1	-1.48242	0.0329293
ILMN_13502	RNF19	-1.48125	0.0330182
ILMN_15979	ATP2B1	-1.47968	0.0489328
ILMN_22628	PLXNB1	-1.47719	0.0333284
ILMN_14230	MRFAP1	-1.47533	0.0225453
ILMN_23347	DCBLD1	-1.47411	0.0335649
ILMN_27762	PARP12	-1.4727	0.0336743
ILMN_20955	CANX	-1.47177	0.037972
ILMN_21293	ETS2	-1.47047	0.000618301
ILMN_459	HECTD2	-1.46718	0.0341048
ILMN_22444	NADSYN1	-1.46715	0.0341072
ILMN_12854	CAB39	-1.46467	0.0474648
ILMN_20723	RNF166	-1.46283	0.0344487
ILMN_906	PDE9A	-1.46264	0.0344635
ILMN_27577	USPL1	-1.4606	0.0346257
ILMN_20089	CPNE8	-1.45848	0.0429231
ILMN_28834	TMCC2	-1.45692	0.0349205
ILMN_10202	C1orf84	-1.45656	0.034949
ILMN_12870	RUNDC1	-1.45176	0.0249053
ILMN_26207	LOC91431	-1.44997	0.0354838
ILMN_14545	TMED7	-1.44641	0.0114096
ILMN_26995	GMIP	-1.44538	0.0358606
ILMN_6878	ZNF330	-1.44522	0.0358741
ILMN_2670	KLF9	-1.4418	0.0116607
ILMN_19384	LOC57146	-1.43583	0.0366577
ILMN_2904	CNTN3	-1.4358	0.0476174
ILMN_1641	ACVR2B	-1.43508	0.0367217
ILMN_43629	LOC653417	-1.4331	0.0368895
ILMN_7540	SEPN1	-1.43033	0.0371256
ILMN_20169	FLJ11286	-1.42929	0.0372143
ILMN_92511		-1.42712	0.0374004
ILMN_1705	FBXO34	-1.42656	0.0374491
ILMN_16723	YARS2	-1.42542	0.0453204
ILMN_5234	SNRK	-1.42481	0.038427
ILMN_12081	SLC12A9	-1.4248	0.0376011
ILMN_19158	76P	-1.42476	0.0376046
ILMN_23222	DNAJA4	-1.4245	0.0376268
ILMN_35322	LOC645671	-1.42377	0.0376904
ILMN_29619	SLC39A8	-1.422	0.0378446
ILMN_11092	PPM2C	-1.4199	0.038028
ILMN_19965	ATP2A2	-1.41981	0.0469454
ILMN_35153	LOC644284	-1.41804	0.0381912
ILMN_21261	PPFIBP1	-1.41766	0.0382248
ILMN_24152	ZNF10	-1.415	0.0384591
ILMN_138170	LOC283174	-1.41492	0.0384665
ILMN_14582	ARHGEF7	-1.41333	0.038607
ILMN_44907	LOC649841	-1.41304	0.0386334
ILMN_3643	TM2D2	-1.41292	0.0386439
ILMN_17216	RSNL2	-1.4114	0.0387797
ILMN_27136	FLJ31951	-1.41059	0.0388515
ILMN_13221	FSTL3	-1.40965	0.0389357
ILMN_22528	ZFAND5	-1.40867	0.00793494
ILMN_11054	STAT1	-1.40851	0.0390385
ILMN_32472	LOC647389	-1.40549	0.0393109
ILMN_18226	CNNM3	-1.40494	0.0393609
ILMN_10606	KIAA1199	-1.40483	0.0273116
ILMN_17822	PIAS4	-1.40417	0.0394299
ILMN_26910	PCDH10	-1.40364	0.0394784
ILMN_26244	DPP9	-1.40309	0.0395287
ILMN_18355	CASKIN2	-1.40124	0.0396973
ILMN_25557	WDR81	-1.4008	0.0397372
ILMN_24241	KIAA0963	-1.40063	0.0397526
ILMN_22169	BRD4	-1.40031	0.0397824
ILMN_11665	CRBN	-1.39843	0.0298285
ILMN_28455	KIAA0895	-1.39716	0.0400717
ILMN_13019	CNIH	-1.39384	0.0441938
ILMN_5704	PCSK4	-1.39335	0.0404248
ILMN_36031	KIAA1602	-1.39306	0.0404516
ILMN_20608	HECW2	-1.39175	0.0405738
ILMN_138894	SCML1	-1.39103	0.0406413
ILMN_17794	UGCGL1	-1.39054	0.0406879
ILMN_20817	CHST6	-1.38848	0.0408805
ILMN_7421	GSK3B	-1.38809	0.0409181
ILMN_14646	CDCA7L	-1.3878	0.0409449
ILMN_36978	LOC653698	-1.38739	0.0409833
ILMN_18750	SELI	-1.38626	0.0213259
ILMN_92967		-1.38527	0.0411838
ILMN_13342	NUP188	-1.38482	0.0412271
ILMN_138214	PABPC5	-1.38232	0.0414649
ILMN_10699	SNX22	-1.38222	0.0414744
ILMN_1263	TMEM25	-1.38214	0.0414817
ILMN_23149	MNAT1	-1.38141	0.0415514
ILMN_136952	SORBS1	-1.37999	0.0416876
ILMN_24635	SIDT1	-1.37949	0.0417362
ILMN_15671	CEP164	-1.37816	0.0418635
ILMN_30176	TGFBRAP1	-1.37813	0.0418669
ILMN_94830		-1.37729	0.0419478
ILMN_138576	KIAA1128	-1.37705	0.0302602
ILMN_5429	CD302	-1.37632	0.0420419
ILMN_28832	MGC33556	-1.37472	0.0421966
ILMN_20154	MYO5C	-1.37175	0.0424859
ILMN_114051		-1.3716	0.0425011
ILMN_138138	GSDMDC1	-1.37067	0.0425917
ILMN_37988	PCNXL3	-1.3705	0.0426088
ILMN_3703	FBXO33	-1.36975	0.00763655
ILMN_14021	EHD4	-1.36939	0.0427182
ILMN_16903	FLJ44216	-1.36931	0.0427262
ILMN_12719	UNC84A	-1.36753	0.0034537
ILMN_46756	NBPF9	-1.36616	0.0430366
ILMN_14614	CYP1B1	-1.36547	0.00380282
ILMN_27424	GAL3ST4	-1.36229	0.0434217
ILMN_137890	C19orf36	-1.36011	0.0436403
ILMN_18253	ANKRD33	-1.35983	0.0436685
ILMN_13259	RYBP	-1.35942	0.0437096
ILMN_4643	IFI35	-1.35859	0.0437934
ILMN_11739	IRF1	-1.35767	0.0438859
ILMN_23819	SEC31L1	-1.35681	0.0439737
ILMN_23083	CHP	-1.35645	0.0493
ILMN_12733	C17orf62	-1.356	0.0440554
ILMN_28818	CYLD	-1.35499	0.0441584
ILMN_13086	ARPP-21	-1.35322	0.0443384
ILMN_26663	CCT8	-1.35066	0.0446005
ILMN_5961	LOC442582	-1.35059	0.0446079
ILMN_7563	TUBE1	-1.35031	0.0446363
ILMN_1132	FLJ43339	-1.35013	0.044655
ILMN_16536	PSCD4	-1.34903	0.0447687
ILMN_22353	KIF3C	-1.34813	0.0442628
ILMN_40651	LOC652334	-1.3474	0.0449362
ILMN_77504		-1.34702	0.0449761
ILMN_17504	CAPS	-1.34675	0.0450035
ILMN_1653	RAP2A	-1.34656	0.035722
ILMN_21921	LOC401622	-1.3455	0.0451333
ILMN_88678		-1.34504	0.0451812
ILMN_2718	GLS	-1.34255	0.0454412
ILMN_15933	PLCD3	-1.34212	0.0454863
ILMN_9561	DUSP14	-1.3418	0.0455202
ILMN_22111	C14orf102	-1.34137	0.0455643
ILMN_4359	ABHD3	-1.3408	0.0456246
ILMN_29319	LOC349338	-1.34006	0.0457027
ILMN_138073	PELI2	-1.33901	0.0458128
ILMN_23391	TP53I13	-1.33797	0.0459235
ILMN_4563	C1orf160	-1.33675	0.0460523
ILMN_3374	CTGF	-1.33596	0.0461363
ILMN_99086		-1.33513	0.0462242
ILMN_1428	PLS3	-1.33474	0.0462658
ILMN_125722		-1.33465	0.0462752
ILMN_1502	TAZ	-1.33447	0.0462946
ILMN_16371	FAM50A	-1.33369	0.0463783
ILMN_24005	SOSTDC1	-1.3328	0.046473
ILMN_24749	MTF2	-1.33207	0.0465516
ILMN_28916	C1QL1	-1.33202	0.046556
ILMN_29466	NTNG2	-1.3318	0.0465796
ILMN_129606		-1.33106	0.0466592
ILMN_19206	CCDC6	-1.32941	0.018331
ILMN_14059	MRPL49	-1.32877	0.00300569
ILMN_2522	ZNF524	-1.32575	0.0472334
ILMN_28794	FAM63A	-1.32513	0.047301
ILMN_27537	HSP90AA1	-1.32352	0.0474766
ILMN_13821	WDR26	-1.32318	0.0219885
ILMN_12691	ZNF365	-1.32255	0.0475825
ILMN_1643	PACSIN3	-1.322	0.0476433
ILMN_16134	NOL4	-1.32068	0.047788
ILMN_19425	SRPK1	-1.31967	0.0319266
ILMN_19662	MAP2K1	-1.31846	0.0480328
ILMN_39334	FLJ37228	-1.31697	0.0481987
ILMN_114867		-1.3159	0.0483174
ILMN_7326	PSMD6	-1.31536	0.0483776
ILMN_4324	ATP2B4	-1.31435	0.0484898
ILMN_9502	GDPD3	-1.31357	0.0485765
ILMN_8101	CD46	-1.31337	0.0485992
ILMN_25339	GAA	-1.31152	0.0488065
ILMN_27334	FLJ21159	-1.31075	0.0488937
ILMN_12810	C9orf19	-1.30988	0.0489913
ILMN_12241	KCNN3	-1.30882	0.0491115
ILMN_31914	LOC554203	-1.30847	0.0491511
ILMN_16422	MGC52000	-1.30844	0.0491537
ILMN_1513	KPNA3	-1.30713	0.0220964
ILMN_4205	WHSC2	-1.30613	0.0494159
ILMN_25414	MYO9B	-1.3058	0.0494543
ILMN_2604	RPS6KA1	-1.30575	0.0494591
ILMN_12959	C16orf9	-1.30247	0.0498345
ILMN_15147	AFF4	-1.30212	0.0226255
ILMN_17946	USP9X	-1.30132	0.013682
ILMN_19674	MAGOH	-1.30025	0.0500895
ILMN_139078	DDX3X	-1.29749	0.00820985
ILMN_40266	TMTC1	-1.29699	0.0432878
ILMN_16924	EIF5	-1.28965	0.0406433
ILMN_8851	MXD1	-1.27563	0.00530356
ILMN_25274	HEATR5B	-1.26674	0.0300723
ILMN_6750	NPY1R	-1.26599	0.0306331
ILMN_1175	NR3C2	-1.26507	0.0230372
ILMN_6014	PPP1R12A	-1.26261	0.0469671
ILMN_3199	ITM2B	-1.26235	0.0341542
ILMN_5773	B4GALT5	-1.26174	0.0488451
ILMN_3827	EFNB2	-1.25098	0.0117528
ILMN_26774	ZNF615	-1.25077	0.00936807
ILMN_2444	KIAA1370	-1.2492	0.00556519
ILMN_17625	SRPR	-1.24522	0.0442221
ILMN_9296	UBE3C	-1.24306	0.011258
ILMN_12914	DOCK9	-1.24224	0.0138562
ILMN_9849	DHX29	-1.24201	0.011818
ILMN_4971	DCP2	-1.24065	0.0435461
ILMN_19506	STK38L	-1.24008	0.00466695
ILMN_22340	GOLPH3	-1.23397	0.0269697
ILMN_6778	PPAT	-1.23383	0.0164576
ILMN_7606	FBXO21	-1.23257	0.0363873
ILMN_6161	CACNA1C	-1.22998	0.0292673
ILMN_6053	ATRN	-1.22988	0.0470571
ILMN_24484	SEMA3A	-1.22848	0.0283104
ILMN_13014	CCDC47	-1.21971	0.00686365
ILMN_25376	ANKS1A	-1.21702	0.0150987
ILMN_9671	DPYSL2	-1.21386	0.0100836
ILMN_9815	GNPNAT1	-1.20498	0.0479378
ILMN_15870	ST7	-1.20233	0.0166857
ILMN_8096	DDX47	-1.19987	0.0296565
ILMN_29017	FAM8A1	-1.19717	0.048839
ILMN_17828	SNX27	-1.18155	0.0432659
ILMN_20678	TACC1	-1.18019	0.00976026
ILMN_18544	PHKB	-1.17007	0.0456453
ILMN_30098	MTMR12	-1.1665	0.0328467
ILMN_6581	WDR33	-1.16235	0.03894
ILMN_27602	MAMDC2	-1.15967	0.00926027
ILMN_3746	FNBP1L	-1.15576	0.0313737
ILMN_3415	ZNF143	-1.15263	0.0394515
ILMN_18720	COG3	-1.15079	0.0284002
ILMN_11180	ERBB4	1.1717	0.0251997
ILMN_22049	MYST4	1.17913	0.00497783
ILMN_13704	KIAA0329	1.18038	0.0103754
ILMN_137811	FLJ45909	1.19074	0.0362559
ILMN_14448	TIAM1	1.21685	0.00284009
ILMN_6006	TFAM	1.21796	0.0237764
ILMN_25649	DDX6	1.23053	0.0401447
ILMN_23899	CPSF4	1.24376	0.0455997
ILMN_8059	SPHK2	1.24626	0.0487108
ILMN_3642	LAMC3	1.25072	0.0129807
ILMN_6779	OSBPL5	1.2547	0.00802169
ILMN_22365	CARD9	1.2562	0.0248716
ILMN_29505	NCLN	1.2722	0.0244133
ILMN_25007	RNF141	1.27997	0.0359382
ILMN_10129	SLC11A2	1.28735	0.0432153
ILMN_29000	LSM11	1.29331	0.0238103
ILMN_7288	SPIN1	1.30214	0.00766151
ILMN_1375	SPRED1	1.31169	0.0408526
ILMN_26810	RDH11	1.31574	0.0189935
ILMN_20337	ZNF148	1.31687	0.0106439
ILMN_24104	ATG12	1.31774	0.0153863
ILMN_9957	MTCP1	1.32189	0.00379937
ILMN_23559	ZNF562	1.32632	0.0129262
ILMN_26229	SUGT1	1.32856	0.0163899
ILMN_28541	PA2G4	1.36002	0.00651018
ILMN_12150	JARID1A	1.37477	0.0291691
ILMN_5290	SFMBT2	1.4052	0.0105268
ILMN_22629	NFIC	1.42354	0.0173586
ILMN_19550	SPATA13	1.51844	0.0498928
ILMN_22536	ZRANB1	1.5326	0.00904455
ILMN_18486	DSEL	1.54716	0.0114203
ILMN_19967	NUFIP2	1.64664	0.00181929
ILMN_139141	CCND1	1.72587	0.00624865
ILMN_16015	GNL3L	1.75615	0.00664553
ILMN_17508	SPTBN1	1.93305	0.0198685
ILMN_30119	BAG4	2.10932	0.00200929
