# Supplementary material for: A parallel genome-wide mRNA and microRNA profiling of the frontal cortex of HIV patients with and without HIV-associated dementia shows the role of axon guidance and downstream pathways in HIV-mediated neurodegeneration
Source: BMC Genomics. 2012 Nov 28;13:677. doi: 10.1186/1471-2164-13-677 (PMC3560210; doi:10.1186/1471-2164-13-677)
Supplement: Additional file 3 — Table S2. DE miRNA list. [file 1471-2164-13-677-S3.xlsx]

## Sheet: Additional file 2.txt
Probe Set ID	regulation	Fold change	p-value
hsa-miR-122_st	down	-7.11978	0.0162936
hsa-miR-592_st	down	-4.89377	0.00902344
hsa-miR-154-star_st	down	-4.27968	0.0282801
hsa-miR-376a_st	down	-4.04304	0.0282801
hsa-miR-411-star_st	down	-3.50062	0.00902344
hsa-miR-137_st	down	-3.42322	0.0472018
hsa-miR-95_st	down	-3.36116	0.0472018
hsa-miR-218_st	down	-3.29876	0.0282801
hsa-miR-153_st	down	-3.1533	0.0162936
hsa-miR-380-star_st	down	-2.97	0.0162936
hsa-miR-432-star_st	down	-2.69451	0.0472018
hsa-miR-518e-star_st	down	-2.32801	0.00902344
hsa-miR-299-5p_st	down	-2.31915	0.0472018
hsa-miR-516a-5p_st	down	-2.23821	0.00902344
hsa-miR-323-3p_st	down	-2.23559	0.00902344
hsa-miR-495_st	down	-2.04132	0.0282801
hsa-miR-378-star_st	down	-1.93607	0.0162936
hsa-miR-654-5p_st	down	-1.92491	0.0472018
hsa-miR-154_st	down	-1.90383	0.0472018
hsa-miR-9_st	down	-1.87339	0.0472018
hsa-miR-379_st	down	-1.84315	0.0282801
hsa-miR-487a_st	down	-1.82147	0.0472018
hsa-miR-1226_st	down	-1.75048	0.0472018
hsa-miR-543_st	down	-1.74878	0.00902344
hsa-miR-299-3p_st	down	-1.74622	0.0472018
hsa-miR-382_st	down	-1.71357	0.0472018
hsa-miR-381_st	down	-1.70952	0.0472018
hsa-miR-329_st	down	-1.70018	0.0472018
hsa-miR-411_st	down	-1.69889	0.0282801
hsa-miR-767-5p_st	down	-1.66766	0.0472018
hsa-miR-1203_st	down	-1.66727	0.0472018
hsa-miR-410_st	down	-1.66307	0.00902344
hsa-miR-221-star_st	down	-1.58914	0.0472018
hsa-miR-628-3p_st	down	-1.57366	0.00902344
hsa-miR-487b_st	down	-1.5156	0.0282801
hsa-miR-195_st	down	-1.49862	0.0282801
hsa-miR-519a-star_st	down	-1.4938	0.0472018
hsa-miR-126_st	down	-1.48149	0.0282801
hsa-miR-127-3p_st	down	-1.4707	0.0162936
hsa-miR-29b-2-star_st	down	-1.46898	0.0282801
hsa-miR-331-3p_st	down	-1.41768	0.0472018
hsa-miR-30d_st	down	-1.41214	0.0282801
hsa-miR-15b_st	down	-1.3874	0.0282801
hsa-miR-142-5p_st	down	-1.34808	0.00902344
hsa-miR-373_st	down	-1.30931	0.0472018
hsa-miR-181d_st	down	-1.21851	0.0472018
hsa-miR-425_st	down	-1.21735	0.0472018
hsa-miR-103_st	down	-1.17077	0.00902344
hsa-miR-191_st	down	-1.16285	0.0472018
hsa-miR-208b_st	up	1.31722	0.0472018
hsa-miR-220b_st	up	1.37176	0.0162936
hsa-miR-527_st	up	1.38205	0.0282801
hsa-miR-320d_st	up	1.43723	0.0282801
hsa-miR-938_st	up	1.48347	0.0162936
hsa-miR-605_st	up	1.51615	0.0472018
hsa-miR-1280_st	up	1.81028	0.0162936
hsa-miR-548b-5p_st	up	1.85091	0.00902344
hsa-miR-940_st	up	2.00645	0.0162936
hsa-miR-338-3p_st	up	2.0314	0.0472018
hsa-miR-483-3p_st	up	2.1819	0.00902344
hsa-miR-216b_st	up	2.21594	0.0162936
hsa-miR-1250_st	up	2.39104	0.0282801
hsa-miR-155-star_st	up	2.41821	0.0162936
hsa-miR-570_st	up	2.46337	0.00902344
hsa-miR-19a_st	up	2.46763	0.0162936
hsa-miR-584_st	up	2.52103	0.0282801
hsa-miR-886-3p_st	up	2.77142	0.0472018
hsa-miR-219-5p_st	up	3.79426	0.00902344
