# Supplementary material for: A parallel genome-wide mRNA and microRNA profiling of the frontal cortex of HIV patients with and without HIV-associated dementia shows the role of axon guidance and downstream pathways in HIV-mediated neurodegeneration
Source: BMC Genomics. 2012 Nov 28;13:677. doi: 10.1186/1471-2164-13-677 (PMC3560210; doi:10.1186/1471-2164-13-677)
Supplement: Additional file 5 — Table S3. Low and high stringency G-seed search for miR-137, miR-153 and miR-218 targets. [file 1471-2164-13-677-S5.xlsx]

## Sheet: miR-137-MFE10
Object id #25Gene Symbol	Gene Accession	MicroRNA Symbol	Bind Site Start Position	Bind Site End Position	Minimal Free Energy	Normalized Minimal Free Energy	G-U Pairs	Bind Site Location	Bind Site Profile	Bind Site Pattern	Site Conversation Score	3'-UTR Conservation Score	Known Repeating Patterns	Repeated Motifs	Algorithm Used
AACS	NM_023928	hsa-miR-137	690	710	-12.9	0.377	3/15 (20.00%)	3'-UTR	Seed Site (m8)	3' GATGCGCATAAGAATTCGTTATT 5'& || || |.| |||||.|. &5' -TAGGCATGTG---AAGCAGTG- 3'	0	0.04	None	2	cRepTar
AACS	NM_023928	hsa-miR-137	1039	1065	-13.2	0.386	2/17 (11.76%)	3'-UTR	Seed Site (1A)	3' GATGCGCATAAGAATTCGTTATT 5'& |||.| |.||| ||||||| &5' CTATGATGAATTTTATGCAATAA 3'	0.82	0.04	None	2	cRepTar
ACSL6	NM_001009185	hsa-miR-137	25	46	-10.1	0.295	1/13 (7.69%)	3'-UTR	Seed Site (1A,m8)	3' GATGCGCATAAGAATTCGTTATT 5'& |.| ||| ||||||| &5' --ATGAACTGTCT--AGCAATA- 3'	0.53	0.59	None	3	cRepTar
ACSL6	NM_001009185	hsa-miR-137	375	396	-11.1	0.325	2/13 (15.38%)	3'-UTR	Seed Site (m8)	3' GATGCGCATA-AGAATTCGTTATT 5'& || || ||.|||||. &5' ----GCAAATATC-TAGGCAATG- 3'	0.45	0.59	None	3	cRepTar
ACSL6	NM_001009185	hsa-miR-137	48	71	-13.2	0.386	4/18 (22.22%)	3'-UTR	Seed Site (1A,m8)	3' GATGCGCATAAGAAT--TCGTTATT 5'& |. |||||||. ||.|||.| &5' ----GT-TATTCTTGAAAGTAATGA 3'	0.85	0.59	None	3	cRepTar
ACVR2A	NM_001616	hsa-miR-137	2306	2323	-11	0.322	2/13 (15.38%)	3'-UTR	Seed Site (1A,m8)	3' GATGCGCATAAGAATTCGTTATT 5'& ||. ||||||.||| &5' ---------TTTATAAGCAGTAA 3'	1	0.83	None	2	cRepTar
ACVR2A	NM_001616	hsa-miR-137	728	749	-12.3	0.36	2/14 (14.29%)	3'-UTR	Seed Site (m8)	3' GATGCGCATAAGAA-TTCGTTATT 5'& || |||| |||||.|. &5' ----GCC-ATTCGTAAAGCAGTG- 3'	1	0.83	None	2	cRepTar
ADAM19	NM_033274	hsa-miR-137	3113	3128	-10.1	0.295	1/11 (9.09%)	3'-UTR	Seed Site (m8)	3' GATGCGCATAAGAATTCGTTATT 5'& || ||||||||. &5' -----------CTGAAGCAATAG 3'	0	0.1	LTR/ERV1-MER92B,LTR/ERV1-MER92B	2	RepTar
ADAM19	NM_033274	hsa-miR-137	209	230	-13	0.38	3/15 (20.00%)	3'-UTR	Seed Site (1A)	3' GATGCGCATAAGAATTCGTTATT 5'& |.|| |.||. |||||| &5' ----GTGTTGTTTTGTGCAATA- 3'	0.9	0.1	None	2	cRepTar
ADAR	NM_001025107	hsa-miR-137	746	764	-11.4	0.333	1/13 (7.69%)	3'-UTR	Seed Site (m8)	3' GATGCGCATAAGAATTCGTTATT 5'& || || ||||||||. &5' ----GCTG---CTCAAGCAATAG 3'	0	0.12	None	2	RepTar
ADAR	NM_001025107	hsa-miR-137	2399	2421	-11.2	0.327	4/16 (25.00%)	3'-UTR	Seed Site (1A,m8)	3' GATGCGCATAAGA---ATTCGTTATT 5'& |.||.| ||||||.|.| &5' -------TGTTTTTAATAAGCAGTGA 3'	0.06	0.12	None	2	cRepTar
ADH1B	NM_000668	hsa-miR-137	1258	1278	-11.3	0.33	1/16 (6.25%)	3'-UTR	Seed Site (1A)	3' GATGCGCATAAGAATTCGTTATT 5'& |.|| |||| || |||||| &5' --ATGC-TATTGTT--GCAATA- 3'	0	0.05	None	2	cRepTar
ADH1B	NM_000668	hsa-miR-137	940	954	-13.7	0.401	0/11 (0.00%)	3'-UTR	Seed Site (1A,m8)	3' GATGCGCATAAGAATTCGTTATT 5'& ||||||||||| &5' -----------CTTAAGCAATA- 3'	0.01	0.05	None	2	cRepTar
AFF1	NM_005935	hsa-miR-137	4974	4994	-13.4	0.392	2/13 (15.38%)	3'-UTR	Seed Site (1A,m8)	3' GATGCGCATAAGAATTCGTTATT 5'& | ||| |||||.|.| &5' ----GGGTAGGG--AAGCAGTGA 3'	0.12	0.22	None	2	cRepTar
AFF1	NM_005935	hsa-miR-137	4517	4538	-13.8	0.404	2/16 (12.50%)	3'-UTR	Seed Site (m8)	3' GATGCGCAT---AAGAATTCGTTATT 5'& ||| ||.|||||||||. &5' ------GTAGATTTTTTAAGCAATG- 3'	0.17	0.22	None	2	cRepTar
AFF2	NM_002025	hsa-miR-137	3603	3625	-12.4	0.363	1/16 (6.25%)	3'-UTR	Seed Site (1A,m8)	3' GATGCG-CATAAGAATTCGTTATT 5'& |||| ||| |||||||.| &5' CTACTCAGTA-----AAGCAATGA 3'	0.99	0.35	None	2	cRepTar
AFF2	NM_002025	hsa-miR-137	7138	7162	-11.6	0.339	3/15 (20.00%)	3'-UTR	Seed Site (1A,m8)	3' GATGCGCATAAGAATTCGTTATT 5'& ||.| |||| .|||.|| &5' CTGCAT-TATTACATGGCAGTA- 3'	0	0.35	None	2	cRepTar
AKT2	NM_001626	hsa-miR-137	1503	1523	-12.9	0.377	0/16 (0.00%)	3'-UTR	Seed Site (1A,m8)	3' GATGCGCATAAGAATTCGTTATT 5'& |||| ||| ||||||||| &5' -TACG-GTAC----AAGCAATAA 3'	1	0.03	None	2	RepTar
AKT2	NM_001626	hsa-miR-137	504	526	-10.94	0.32	1/13 (7.69%)	3'-UTR	Seed Site (1A,m8)	3' GATGCGCATAAGAATTCGTTATT 5'& |.| | ||||||||| &5' --ATGGGGGCAGAAAAGCAATAA 3'	0.05	0.03	None	2	cRepTar
AMMECR1	NM_001025580	hsa-miR-137	2580	2596	-11.9	0.348	2/14 (14.29%)	3'-UTR	Seed Site (m8)	3' GATGCGCATAAGAATTCGTTATT 5'& |||||| |||.|||. &5' ------GTATTC--AAGTAATG- 3'	1	0.73	None	2	cRepTar
AMMECR1	NM_001025580	hsa-miR-137	2454	2477	-12.2	0.357	2/15 (13.33%)	3'-UTR	Seed Site (m8)	3' GATGCGCATAAGAATTCGTTATT 5'& ||| ||||| ||||.|. &5' -TACAGATTTTCTT-AGCAGTG- 3'	1	0.73	None	2	cRepTar
ANKIB1	NM_019004	hsa-miR-137	490	504	-10.3	0.301	2/11 (18.18%)	3'-UTR	Seed Site (m8)	3' GATGCGCATAAGAATTCGTTATT 5'& || |.||||||. &5' ----------TC-TGAGCAATG- 3'	0.99	0.66	None	2	cRepTar
ANKIB1	NM_019004	hsa-miR-137	698	721	-11	0.322	3/15 (20.00%)	3'-UTR	Seed Site (1A,m8)	3' GATGCGCATAAGAAT--TCGTTATT 5'& |.| |||. ||||||.| &5' ----GTGCCA-CTTGGTAGCAATGA 3'	0.95	0.66	None	2	cRepTar
ANKRD52	NM_173595	hsa-miR-137	5027	5050	-13.7	0.401	1/16 (6.25%)	3'-UTR	Seed Site (1A,m8)	3' GATGCG--CATAAGAATTCGTTATT 5'& |||| ||. | |||||||| &5' --ACGCTGGTGGGC---AGCAATAA 3'	1	0.73	None	3	cRepTar
ANKRD52	NM_173595	hsa-miR-137	2684	2707	-11.3	0.33	1/14 (7.14%)	3'-UTR	Seed Site (1A,m8)	3' GATGCGCATAAGAA-TTCGTTATT 5'& || ||| |||.||||| &5' ----GCACTTGCTTCAAGTAATAA 3'	1	0.73	None	3	RepTar,cRepTar
ANKRD52	NM_173595	hsa-miR-137	4599	4627	-12.8	0.374	2/18 (11.11%)	3'-UTR	Seed Site (1A,m8)	3' GATGCGCATA-AGAA---TTCGTTATT 5'& ||. | ||. ||| |||||||| &5' CTGGG-GTGGCTCTCTCAAAGCAATA- 3'	1	0.73	None	3	RepTar,cRepTar
ARRDC4	NM_183376	hsa-miR-137	2221	2237	-10.7	0.313	2/12 (16.67%)	3'-UTR	Seed Site (m8)	3' GATGCGCATAAGA-ATTCGTTATT 5'& || ||||||.||. &5' -----------CTGTAAGCAGTAG 3'	0	0.18	None	2	cRepTar
ARRDC4	NM_183376	hsa-miR-137	106	130	-12.3	0.36	3/15 (20.00%)	3'-UTR	Seed Site (m8)	3' GATGCGCATAAGAA-TTCGTTATT 5'& |||. || |.||||||. &5' --ACGTCAAGACTGAAGGCAATAG 3'	0.01	0.18	None	2	cRepTar
ATP13A3	NM_024524	hsa-miR-137	2541	2560	-11.9	0.348	3/16 (18.75%)	3'-UTR	Seed Site (m8)	3' GATGCGCATAAGAATTCGTTATT 5'& ||.| .||| |||||||. &5' CTGC-TGTA-----AAGCAATG- 3'	1	0.48	None	2	cRepTar
ATP13A3	NM_024524	hsa-miR-137	1029	1052	-15.4	0.45	2/19 (10.53%)	3'-UTR	Seed Site (1A,m8)	3' GATGCGCATAAGAA-TTCGTTATT 5'& ||.| ||| ||.| |||||||| &5' CTGC-CGTTTTTTCAAAGCAATA- 3'	0	0.48	None	2	cRepTar
ATP8A1	NM_001105529	hsa-miR-137	3192	3214	-10.3	0.301	3/17 (17.65%)	3'-UTR	Seed Site (m8)	3' GATGCGCATAAGAA-TTCGTTATT 5'& |.|| || || |||.||||. &5' --ATGC-TAGTCAGAAAGTAATAG 3'	0	0.35	None	2	cRepTar
ATP8A1	NM_001105529	hsa-miR-137	952	970	-11.1	0.325	0/12 (0.00%)	3'-UTR	Seed Site (1A)	3' GATGCGCATAAGAATTCGTTATT 5'& || |||| |||||| &5' ----GC---TTCTGTTGCAATA- 3'	0.12	0.35	None	2	cRepTar
ATPAF1	NM_001042546	hsa-miR-137	819	841	-10.37	0.303	1/11 (9.09%)	3'-UTR	Seed Site (1A,m8)	3' GATGCGCATAAGAAT--TCGTTATT 5'& |.| |||||||| &5' ----GTGGGGAAAATATAGCAATAA 3'	0.66	0.12	None	2	cRepTar
ATPAF1	NM_001042546	hsa-miR-137	1523	1544	-14.7	0.43	3/14 (21.43%)	3'-UTR	Seed Site (1A,m8)	3' GATGCGCATAAGAATTCGTTATT 5'& |.| .|||||||.|| &5' ----GTGGGAATTTAAGCAGTA- 3'	0	0.12	None	2	cRepTar
B3GALT2	NM_003783	hsa-miR-137	225	247	-15.3	0.447	1/14 (7.14%)	3'-UTR	Seed Site (1A)	3' GATGCGCATAAGAATTCGTTATT 5'& |.||||| ||||||| &5' ----GTGTATTAACATGCAATAA 3'	1	0.63	None	2	cRepTar
B3GALT2	NM_003783	hsa-miR-137	469	490	-11.2	0.327	0/14 (0.00%)	3'-UTR	Seed Site (1A)	3' GATGCGCATAAGAATT-CGTTATT 5'& | |||| || ||||||| &5' ------GGGTTCTAAATGCAATAA 3'	0.42	0.63	None	2	cRepTar
BACH1	NM_001186	hsa-miR-137	2445	2463	-10.3	0.301	3/13 (23.08%)	3'-UTR	Seed Site (1A,m8)	3' GATGCGCATAAGAATTCGTTATT 5'& |.||. |.|||||| &5' -------TGTTTCAAGGCAATA- 3'	0.34	0.33	None	2	cRepTar
BACH1	NM_001186	hsa-miR-137	431	450	-10	0.292	1/13 (7.69%)	3'-UTR	Seed Site (m8)	3' GATGCGCATAAGAA---TTCGTTATT 5'& ||||| |||||||. &5' ---------TTCTTCCCAAGCAATG- 3'	0	0.33	None	2	cRepTar
BCAT1	NM_005504	hsa-miR-137	3687	3703	-10.1	0.295	2/12 (16.67%)	3'-UTR	Seed Site (1A,m8)	3' GATGCGCATAAGAATTCGTTATT 5'& |.| .|||||||| &5' ----------TTTAGAGCAATAA 3'	0.03	0.15	None	3	RepTar
BCAT1	NM_005504	hsa-miR-137	2360	2375	-10.3	0.301	2/12 (16.67%)	3'-UTR	Seed Site (1A,m8)	3' GATGCGCATAAGAATTCGTTATT 5'& .|||||.||||| &5' -----------TTTAAGTAATAA 3'	0.99	0.15	None	3	cRepTar
BCAT1	NM_005504	hsa-miR-137	5568	5586	-10.3	0.301	1/13 (7.69%)	3'-UTR	Seed Site (1A,m8)	3' GATGCGCATAAGAATTCGTTATT 5'& || || ||||.|||| &5' ----GCATAG---TAAGTAATA- 3'	0.03	0.15	None	3	cRepTar
BCKDHB	NM_183050	hsa-miR-137	1974	1995	-13	0.38	2/17 (11.76%)	3'-UTR	Seed Site (1A,m8)	3' GATGCGCATAAGAA-TTCGTTATT 5'& || ||||.|| |||.|||| &5' ----GC-TATTTTTAAAGTAATA- 3'	0	0.08	None	2	cRepTar
BCKDHB	NM_183050	hsa-miR-137	1287	1308	-10.2	0.298	3/15 (20.00%)	3'-UTR	Seed Site (m8)	3' GATGCGCATAAGAATTCGTTATT 5'& |.| ||| ||||.|||. &5' --ATGATT-TTC-TAAGTAATG- 3'	0	0.08	None	2	cRepTar
BCL2	NM_000633	hsa-miR-137	33	53	-10.9	0.319	2/13 (15.38%)	3'-UTR	Seed Site (m8)	3' GATGCGCATAAGAATTCGTTATT 5'& || || |||||.||. &5' ------GTTCACTAAAGCAGTAG 3'	0.93	0.28	None	3	cRepTar
BCL2	NM_000633	hsa-miR-137	2881	2899	-11.1	0.325	2/13 (15.38%)	3'-UTR	Seed Site (1A,m8)	3' GATGCGCATAAGAATTCGTTATT 5'& |.|| |||||||.| &5' -------TGTTAG-AAGCAATGA 3'	1	0.28	None	3	cRepTar
BCL2	NM_000633	hsa-miR-137	4402	4415	-10.5	0.307	1/10 (10.00%)	3'-UTR	Seed Site (m8)	3' GATGCGCATAAGAATTCGTTATT 5'& |||||||||. &5' ------------TTAAGCAATG- 3'	0	0.28	Low_complexity-AT_rich	3	cRepTar
BMPR1A	NM_004329	hsa-miR-137	1153	1173	-10.6	0.31	2/16 (12.50%)	3'-UTR	Seed Site (1A,m8)	3' GATGCGCATAAGAATTCGTTATT 5'& |.|| |||| |||.|||| &5' --ATGC--ATTCA-AAGTAATA- 3'	0	0.41	None	2	cRepTar
BMPR1A	NM_004329	hsa-miR-137	905	924	-10.3	0.301	2/13 (15.38%)	3'-UTR	Seed Site (m8)	3' GATGCGCATAAGAATTCGTTATT 5'& || |||. ||||||. &5' ----GC--ATTTGATAGCAATG- 3'	0.65	0.41	None	2	cRepTar
BSN	NM_003458	hsa-miR-137	1043	1067	-11.09	0.324	3/13 (23.08%)	3'-UTR	Seed Site (m8)	3' GATGCGCATAAGAATTCGTTATT 5'& |.|. ||||||||. &5' --ATGTTGACTTAGAAGCAATAG 3'	0.97	0.35	None	2	cRepTar
BSN	NM_003458	hsa-miR-137	1348	1367	-11.2	0.327	2/14 (14.29%)	3'-UTR	Seed Site (1A)	3' GATGCGCATAAGAATTCGTTATT 5'& |||. ||| |||||.| &5' --ACGT----TCTAT-GCAATGA 3'	1	0.35	None	2	cRepTar
C11orf61	NM_024631	hsa-miR-137	438	451	-10.5	0.307	1/10 (10.00%)	3'-UTR	Seed Site (m8)	3' GATGCGCATAAGAATTCGTTATT 5'& |||||||||. &5' -------------TAAGCAATAG 3'	1	0.86	None	2	RepTar
C11orf61	NM_024631	hsa-miR-137	400	423	-11.74	0.343	3/15 (20.00%)	3'-UTR	Seed Site (1A,m8)	3' GATGCGCATAAGAATTCGTTATT 5'& |||.|. ||||.|||| &5' CTATGTCTCTATATAAGTAATA- 3'	1	0.86	None	2	cRepTar
C12orf5	NM_020375	hsa-miR-137	4978	4999	-10.1	0.295	1/14 (7.14%)	3'-UTR	Seed Site (1A,m8)	3' GATGCGCATAAGAATTCGTTATT 5'& |. ||| || ||||||| &5' ----GTTCATTGTTCAGCAATA- 3'	0	0	None	2	cRepTar
C12orf5	NM_020375	hsa-miR-137	3638	3661	-11.5	0.336	1/13 (7.69%)	3'-UTR	Seed Site (1A)	3' GATGCGCATA-AGAATT--CGTTATT 5'& || |||| |||||.| &5' ----GCCTGAGTCTTTTATGCAATGA 3'	0	0	None	2	cRepTar
C14orf83	NM_182526	hsa-miR-137	2721	2744	-19	0.556	1/19 (5.26%)	3'-UTR	Seed Site (1A,m8)	3' GATGCGCATAAGAATTCGTTATT 5'& |||.|| ||||| |||||||| &5' CTATGCTTATTCAC-AGCAATAA 3'	0.99	0.12	None	2	RepTar,cRepTar
C14orf83	NM_182526	hsa-miR-137	410	429	-11.9	0.348	2/14 (14.29%)	3'-UTR	Seed Site (1A,m8)	3' GATGCGCATAAG--AATTCGTTATT 5'& .||| |||.|||||| &5' --------GTTCCATTAGGCAATA- 3'	1	0.12	None	2	cRepTar
C18orf1	NM_001003674	hsa-miR-137	5256	5277	-16	0.468	2/14 (14.29%)	3'-UTR	Seed Site (m8)	3' GATGCGCATAAGAATTCGTTATT 5'& |||||| ||||||.. &5' ----GCGTATATAT-AGCAATGG 3'	0.33	0.19	None	2	cRepTar
C18orf1	NM_001003674	hsa-miR-137	1039	1062	-11.3	0.33	1/17 (5.88%)	3'-UTR	Seed Site (1A)	3' GATGCGCATAAGAATTCGTTATT 5'& ||| | ||||.| ||||||| &5' -TAC-CTTATTTTAT-GCAATAA 3'	0.98	0.19	None	2	cRepTar
C18orf19	NM_001098801	hsa-miR-137	219	239	-13.6	0.398	3/16 (18.75%)	3'-UTR	Seed Site (m8)	3' GATGCG-CATAAGAATTCGTTATT 5'& || |||| ||||||.|.. &5' ----GCAGTAT---TAAGCAGTGG 3'	0.58	0.07	None	2	cRepTar
C18orf19	NM_001098801	hsa-miR-137	812	831	-10.3	0.301	2/13 (15.38%)	3'-UTR	Seed Site (1A,m8)	3' GATGCGCATAAGAATTCGTTATT 5'& ||||. ||||.||| &5' -------TATTTGTCAGCAGTAA 3'	0	0.07	None	2	cRepTar
C1orf173	NM_001002912	hsa-miR-137	1130	1145	-14.5	0.424	2/12 (16.67%)	3'-UTR	Seed Site (1A,m8)	3' GATGCGCATAAGAATTCGTTATT 5'& ||||||||.|.| &5' -----------CTTAAGCAGTGA 3'	0.02	0.11	None	2	cRepTar
C1orf173	NM_001002912	hsa-miR-137	211	230	-11.1	0.325	3/14 (21.43%)	3'-UTR	Seed Site (m8)	3' GATGCGCATAAGAAT--TCGTTATT 5'& |||||| ||||.|.. &5' ---------TTCTTAGAAGCAGTGG 3'	0	0.11	None	2	cRepTar
C1orf21	NM_030806	hsa-miR-137	6100	6121	-10.3	0.301	3/13 (23.08%)	3'-UTR	Seed Site (m8)	3' GATGCGCATAAGAATTCGTTATT 5'& |.|| |||.||||. &5' ----GTGTCTAGGAAAGTAATAG 3'	0	0.2	None	2	cRepTar
C1orf21	NM_030806	hsa-miR-137	8623	8641	-10.9	0.319	2/14 (14.29%)	3'-UTR	Seed Site (m8)	3' GATGCGCATAAGAA--TTCGTTATT 5'& | ||||| |||||.|. &5' ------GAATTCTCCAAAGCAGTG- 3'	0	0.2	None	2	cRepTar
C1orf26	NM_001105518	hsa-miR-137	844	868	-15	0.439	3/20 (15.00%)	3'-UTR	Full Match Site (1A,m8)	3' GATGCGCATAAGAA--TTCGTTATT 5'& |.|. ||||.|| ||||||||| &5' --ATGTTTATTTTTTAAAGCAATAA 3'	0.99	0.11	None	2	cRepTar
C1orf26	NM_001105518	hsa-miR-137	941	961	-10.2	0.298	1/13 (7.69%)	3'-UTR	Seed Site (1A)	3' GATGCGCATA-AGAATTCGTTATT 5'& |.| ||| ||||||| &5' ----GTGACTGTCT---GCAATAA 3'	0.02	0.11	None	2	cRepTar
C2orf37	NM_025000	hsa-miR-137	802	822	-11.1	0.325	0/15 (0.00%)	3'-UTR	Seed Site (1A)	3' GATGCGCATAAGAATTCGTTATT 5'& || || |||| ||||||| &5' ----GCATA--CTTATGCAATAA 3'	0	0.1	None	2	cRepTar
C2orf37	NM_025000	hsa-miR-137	788	802	-11	0.322	2/11 (18.18%)	3'-UTR	Seed Site (1A,m8)	3' GATGCGCATAAGAATTCGTTATT 5'& .|||.|||||| &5' -----------TTTAGGCAATA- 3'	0	0.1	None	2	cRepTar
C3orf52	NM_024616	hsa-miR-137	12	35	-10.6	0.31	3/13 (23.08%)	3'-UTR	Seed Site (m8)	3' GATGCGCATA-AGAA-TTCGTTATT 5'& |. ||| |||||.|. &5' ----GTCTCTGTCTGAAAGCAGTG- 3'	0	0.04	None	2	cRepTar
C3orf52	NM_024616	hsa-miR-137	969	989	-14.8	0.433	3/16 (18.75%)	3'-UTR	Seed Site (1A,m8)	3' GATGCGCATAAGAATTCGTTATT 5'& |.|| ||| |.|||||.| &5' ----GTGTCTTC--AGGCAATGA 3'	0	0.04	None	2	cRepTar
C9orf150	NM_203403	hsa-miR-137	264	277	-10.6	0.31	0/10 (0.00%)	3'-UTR	Seed Site (1A,m8)	3' GATGCGCATAAGAATTCGTTATT 5'& |||||||||| &5' -------------TAAGCAATAA 3'	1	0.29	None	2	RepTar
C9orf150	NM_203403	hsa-miR-137	290	309	-11.1	0.325	3/14 (21.43%)	3'-UTR	Seed Site (m8)	3' GATGCGCATAAGAATTCGTTATT 5'& || ||| .||||||.. &5' ------GTTTTCA-GAGCAATGG 3'	0.99	0.29	None	2	cRepTar
CACNA1C	NM_000719	hsa-miR-137	1391	1414	-10.81	0.316	1/12 (8.33%)	3'-UTR	Seed Site (1A)	3' GATGCGCATAAGAATTCGTTATT 5'& ||.|| ||||||| &5' -TATGCAAAAACAAT-GCAATAA 3'	1	0.19	None	2	cRepTar
CACNA1C	NM_000719	hsa-miR-137	4583	4608	-12.9	0.377	1/16 (6.25%)	3'-UTR	Seed Site (1A,m8)	3' GATGCGCATAAGAAT------TCGTTATT 5'& |||||||| ||||||.| &5' -------TATTCTTATGTCAAAGCAATGA 3'	0.83	0.19	None	2	cRepTar
CAPS2	NM_032606	hsa-miR-137	521	539	-10.5	0.307	3/14 (21.43%)	3'-UTR	Seed Site (m8)	3' GATGCGCATAAGAA-TTCGTTATT 5'& |||.|| |||||.|. &5' --------ATTTTTCAAGCAGTG- 3'	0.14	0.09	None	2	cRepTar
CAPS2	NM_032606	hsa-miR-137	743	766	-17	0.497	2/18 (11.11%)	3'-UTR	Seed Site (1A,m8)	3' GATGCGCATAAGAATTCGTTATT 5'& |||| |.|| ||.||||||| &5' -TACGATTGTTATTGAGCAATA- 3'	0	0.09	None	2	cRepTar
CBL	NM_005188	hsa-miR-137	3403	3420	-13	0.38	3/14 (21.43%)	3'-UTR	Seed Site (m8)	3' GATGCGCATAAGAATTCGTTATT 5'& ||.||| ||||||.. &5' ------GTGTTC---AGCAATGG 3'	0	0.15	None	2	cRepTar
CBL	NM_005188	hsa-miR-137	1608	1630	-12.6	0.368	2/14 (14.29%)	3'-UTR	Seed Site (m8)	3' GATGCGCAT--AAGAATTCGTTATT 5'& || ||||| ||||.|. &5' ----GCTCACTTTCTT-AGCAGTG- 3'	0	0.15	None	2	cRepTar
CCBL2	NM_019610	hsa-miR-137	1027	1048	-12.5	0.365	2/14 (14.29%)	3'-UTR	Seed Site (m8)	3' GATGCG-CATAAGAATTCGTTATT 5'& || || | ||||||.|. &5' ----GCAGTTG-CATAAGCAGTG- 3'	0.08	0.49	None	2	cRepTar
CCBL2	NM_019610	hsa-miR-137	788	801	-10.9	0.319	1/10 (10.00%)	3'-UTR	Seed Site (1A,m8)	3' GATGCGCATAAGAATTCGTTATT 5'& ||||||||.| &5' -------------TAAGCAATGA 3'	1	0.49	None	2	cRepTar
CDK6	NM_001259	hsa-miR-137	7118	7140	-10.5	0.307	2/14 (14.29%)	3'-UTR	Seed Site (1A,m8)	3' GATGCGCATAAGAATTCGTTATT 5'& ||.|. || ||||||| &5' -TATGTATCAGCT--AGCAATA- 3'	0.83	0.2	None	2	cRepTar
CDK6	NM_001259	hsa-miR-137	2795	2816	-10.84	0.317	3/12 (25.00%)	3'-UTR	Seed Site (m8)	3' GATGCGCATAAGAATTCGTTATT 5'& || ||||||.|.. &5' ----GCCAAAAGCTAAGCAGTGG 3'	0	0.2	None	2	cRepTar
CEP63	NM_001042383	hsa-miR-137	188	206	-10.8	0.316	0/13 (0.00%)	3'-UTR	Seed Site (1A,m8)	3' GATGCGCATAAGAAT-TCGTTATT 5'& ||||| |||||||| &5' ---------TTCTTCCAGCAATAA 3'	0	0.04	None	2	RepTar
CEP63	NM_001042383	hsa-miR-137	110	126	-11.4	0.333	3/12 (25.00%)	3'-UTR	Seed Site (m8)	3' GATGCGCATAAGAATTCGTTATT 5'& ||| |||||.|.. &5' ----------TCTAAAGCAGTGG 3'	0.02	0.04	None	2	cRepTar
CHM	NM_000390	hsa-miR-137	2883	2901	-12.5	0.365	0/12 (0.00%)	3'-UTR	Seed Site (1A,m8)	3' GATGCGCATAAGAATTCGTTATT 5'& |||| |||||||| &5' ------GTATGAG-AAGCAATA- 3'	0	0.18	None	2	RepTar
CHM	NM_000390	hsa-miR-137	1614	1637	-12.3	0.36	3/18 (16.67%)	3'-UTR	Seed Site (m8)	3' GATGCGCATAAGAATTCGTTATT 5'& |||| ||||. .|||||||. &5' CTACTT-TATTT--GAGCAATAG 3'	0.65	0.18	None	2	RepTar,cRepTar
CLIC6	NM_053277	hsa-miR-137	228	246	-11.8	0.345	1/14 (7.14%)	3'-UTR	Seed Site (1A,m8)	3' GATGCGCATAAGAATTCGTTATT 5'& ||||.| |||||||| &5' -------TATTTTAAAGCAATA- 3'	0	0.01	None	2	RepTar
CLIC6	NM_053277	hsa-miR-137	910	931	-14.5	0.424	2/13 (15.38%)	3'-UTR	Seed Site (1A,m8)	3' GATGCGCATAAGAATTCGTTATT 5'& ||.||. ||||||| &5' ---CGTGTGGGGAT-AGCAATA- 3'	0	0.01	None	2	cRepTar
CNIH	NM_005776	hsa-miR-137	840	861	-11.8	0.345	2/17 (11.76%)	3'-UTR	Seed Site (1A)	3' GATGCGCATAAG--AATT-CGTTATT 5'& || |.||| |||. |||||| &5' ----GC-TGTTCCTTTAGTGCAATA- 3'	1	0.92	None	2	cRepTar
CNIH	NM_005776	hsa-miR-137	611	631	-14.8	0.433	0/13 (0.00%)	3'-UTR	CENTER	3' GATGCGCA--TAAGAATTCGTTATT 5'& || ||||||||||| &5' ----GCTTTAATTCTTAAGCA---- 3'	1	0.92	None	2	RepTar
CNOT6L	NM_144571	hsa-miR-137	2222	2240	-11	0.322	1/11 (9.09%)	3'-UTR	Seed Site (1A,m8)	3' GATGCGCATAAGAATTCGTTATT 5'& || |.||||||| &5' ----GCAATG---TGAGCAATA- 3'	1	0.67	None	2	RepTar
CNOT6L	NM_144571	hsa-miR-137	7009	7025	-10.5	0.307	1/12 (8.33%)	3'-UTR	Seed Site (1A,m8)	3' GATGCGCATAAGA-ATTCGTTATT 5'& || ||.||||||| &5' -----------CTGTAGGCAATAA 3'	1	0.67	None	2	cRepTar
CNTN3	NM_020872	hsa-miR-137	1211	1233	-14.8	0.433	1/15 (6.67%)	3'-UTR	Seed Site (1A,m8)	3' GATGCGCATAAGAATTCGTTATT 5'& |||.| ||| ||||||| &5' --ACGTGACTTCAT-AGCAATA- 3'	1	0.5	None	2	cRepTar
CNTN3	NM_020872	hsa-miR-137	1684	1705	-11.8	0.345	2/15 (13.33%)	3'-UTR	Seed Site (1A,m8)	3' GATGCGCATAAGAATTCGTTATT 5'& |.|. |||| ||||||| &5' --ATGTTGTTTCT--AGCAATA- 3'	0.66	0.5	None	2	cRepTar
CTDSPL	NM_001008392	hsa-miR-137	2461	2484	-14.8	0.433	2/17 (11.76%)	3'-UTR	Seed Site (m8)	3' GATGCGCATAAGAATTCGTTATT 5'& |||| .||| ||||||||. &5' CTACATGTAAATG-AAGCAATAG 3'	1	0.3	None	2	RepTar,cRepTar
CTDSPL	NM_001008392	hsa-miR-137	1478	1495	-13	0.38	3/14 (21.43%)	3'-UTR	Seed Site (m8)	3' GATGCGCATAAGAATTCGTTATT 5'& |.|| |||||||.|. &5' ----GTGT----TTAAGCAGTG- 3'	0	0.3	None	2	cRepTar
CUL4A	NM_001008895	hsa-miR-137	1144	1162	-12.8	0.374	2/14 (14.29%)	3'-UTR	Seed Site (1A,m8)	3' GATGCGCATAAGAATTCGTTATT 5'& ||.||. |||||||| &5' ------GTGTTTA-AAGCAATA- 3'	1	0.54	None	2	RepTar
CUL4A	NM_001008895	hsa-miR-137	794	817	-11.5	0.336	2/16 (12.50%)	3'-UTR	Seed Site (1A)	3' GATGCGCATAAGA--ATT--CGTTATT 5'& |||||. |.| ||||||| &5' ------GTATTTGTGTGATTGCAATAA 3'	0.99	0.54	None	2	cRepTar
CXCL12	NM_000609	hsa-miR-137	2168	2188	-11.7	0.342	0/12 (0.00%)	3'-UTR	Seed Site (1A,m8)	3' GATGCGCATAAGAATTCGTTATT 5'& || || |||||||| &5' ----GCCCAG-CTAAAGCAATA- 3'	0.03	0.15	None	2	cRepTar
CXCL12	NM_000609	hsa-miR-137	2917	2934	-12.5	0.365	3/13 (23.08%)	3'-UTR	Seed Site (1A,m8)	3' GATGCGCATAAGA-ATTCGTTATT 5'& ||| |.||||.|.| &5' ----------TCTCTGAGCAGTGA 3'	0.09	0.15	None	2	cRepTar
CYP1B1	NM_000104	hsa-miR-137	335	355	-11.3	0.33	2/16 (12.50%)	3'-UTR	Seed Site (1A,m8)	3' GATGCGCATAAGAATTCGTTATT 5'& |||| .| || |||||.|| &5' CTAC-TGAATG---AAGCAGTA- 3'	0	0.08	None	2	cRepTar
CYP1B1	NM_000104	hsa-miR-137	908	927	-10.7	0.313	2/14 (14.29%)	3'-UTR	Seed Site (1A,m8)	3' GATGCGCATAAGAATTCGTTATT 5'& ||. |||| ||||.|| &5' CTGTCCGTA------AGCAGTA- 3'	0.09	0.08	None	2	cRepTar
DCLK1	NM_004734	hsa-miR-137	958	978	-11.6	0.339	2/12 (16.67%)	3'-UTR	Seed Site (1A,m8)	3' GATGCGCATAAGAATTCGTTATT 5'& |.| .|||||||| &5' ----GTGGAAAA--GAGCAATAA 3'	1	0.33	None	2	RepTar
DCLK1	NM_004734	hsa-miR-137	360	377	-10.2	0.298	1/12 (8.33%)	3'-UTR	Seed Site (1A,m8)	3' GATGCGCATAAGAAT--TCGTTATT 5'& |||| ||||||.| &5' -----------CTTAGAAGCAATGA 3'	0.76	0.33	None	2	cRepTar
DIP2B	NM_173602	hsa-miR-137	3364	3378	-11.5	0.336	1/12 (8.33%)	3'-UTR	Seed Site (1A,m8)	3' GATGCGCATAAGAATTCGTTATT 5'& ||| |||||||.| &5' ----------TCTAAAGCAATGA 3'	1	0.31	None	2	cRepTar
DIP2B	NM_173602	hsa-miR-137	1869	1886	-10.5	0.307	3/14 (21.43%)	3'-UTR	Seed Site (m8)	3' GATGCGCATAAGAATTCGTTATT 5'& ||. ||| ||||||.. &5' ------GTG-TCT--AGCAATGG 3'	0	0.31	None	2	cRepTar
DNAJC15	NM_013238	hsa-miR-137	335	356	-14	0.409	3/16 (18.75%)	3'-UTR	Seed Site (1A,m8)	3' GATGCGCATAAGAATTCGTTATT 5'& | | |||. |.||||||.| &5' ----GGG-ATTTGTGAGCAATGA 3'	0.01	0.08	None	2	cRepTar
DNAJC15	NM_013238	hsa-miR-137	1405	1430	-12.6	0.368	0/14 (0.00%)	3'-UTR	Seed Site (1A,m8)	3' GATGCGCATAAGAAT----TCGTTATT 5'& |||| || |||||||| &5' ----GCGTTTTAGATGATTAGCAATAA 3'	0.46	0.08	DNA/MER1_type-MER20	2	cRepTar
DOCK10	NM_014689	hsa-miR-137	176	193	-11.9	0.348	3/13 (23.08%)	3'-UTR	Seed Site (m8)	3' GATGCGCATAAG-AATTCGTTATT 5'& ||| ||.||||.|. &5' ---------TTCTTTGAGCAGTG- 3'	0.96	0.91	None	2	cRepTar
DOCK10	NM_014689	hsa-miR-137	548	572	-15.4	0.45	4/19 (21.05%)	3'-UTR	Seed Site (m8)	3' GATGCGCATAAGAAT--TCGTTATT 5'& ||.|.| ||||| ||||||.. &5' -TATGTGC--TCTTAAAAGCAATGG 3'	1	0.91	None	2	cRepTar
DR1	NM_001938	hsa-miR-137	1909	1933	-22.3	0.652	1/21 (4.76%)	3'-UTR	Full Match Site (1A,m8)	3' GATGCG-CATAAGAA-TTCGTTATT 5'& |.|| |||||||| ||||||||| &5' --ATGCTGTATTCTTCAAGCAATAA 3'	1	0.81	None	2	cRepTar
DR1	NM_001938	hsa-miR-137	500	513	-10.5	0.307	1/10 (10.00%)	3'-UTR	Seed Site (1A,m8)	3' GATGCGCATAAGAATTCGTTATT 5'& ||.||||||| &5' -------------TAGGCAATAA 3'	1	0.81	None	2	cRepTar
DSC2	NM_004949	hsa-miR-137	488	511	-10.2	0.298	2/16 (12.50%)	3'-UTR	Seed Site (1A)	3' GATGCGCATAAGAATT-CGTTATT 5'& || |||. ||. ||||||| &5' ----GCCAATTTATAGTGCAATAA 3'	0.02	0.14	None	2	cRepTar
DSC2	NM_004949	hsa-miR-137	1203	1225	-12.4	0.363	3/16 (18.75%)	3'-UTR	Seed Site (m8)	3' GATGCGC--ATAAGAATTCGTTATT 5'& |.|| |||| |||||.|. &5' --ATGCTTTTATTAG-AAGCAGTG- 3'	0.01	0.14	None	2	cRepTar
DUSP4	NM_001394	hsa-miR-137	199	215	-10.8	0.316	1/12 (8.33%)	3'-UTR	Seed Site (1A,m8)	3' GATGCGCATAAGAA-TTCGTTATT 5'& ||| .|||||||| &5' -----------CTTAGAGCAATAA 3'	0.72	0.25	None	2	RepTar
DUSP4	NM_001394	hsa-miR-137	294	311	-14.2	0.415	2/14 (14.29%)	3'-UTR	Seed Site (1A,m8)	3' GATGCGCATAAGAATTCGTTATT 5'& ||.|||||||.||| &5' ---------TTTTTAAGCAGTAA 3'	1	0.25	None	2	cRepTar
DYRK2	NM_003583	hsa-miR-137	1382	1403	-11.4	0.333	3/17 (17.65%)	3'-UTR	Seed Site (1A,m8)	3' GATGCGCATAAGAATTCGTTATT 5'& ||| .|||| .||||||.| &5' CTAA-TGTAT----GAGCAATGA 3'	0.98	0.65	None	3	cRepTar
DYRK2	NM_003583	hsa-miR-137	2283	2307	-12.11	0.354	2/15 (13.33%)	3'-UTR	Seed Site (1A,m8)	3' GATGCGCATAAGAAT-------TCGTTATT 5'& .|||||| ||||||.| &5' --------GTTCTTAAGATGCCAGCAATGA 3'	0.7	0.65	None	3	cRepTar
DYRK2	NM_003583	hsa-miR-137	1888	1915	-13.6	0.398	1/15 (6.67%)	3'-UTR	Seed Site (1A)	3' GATGCGCATAAGAATT-----CGTTATT 5'& |.||| ||| ||||||| &5' ----GTGTAATCTGTGGAAGTGCAATAA 3'	0.92	0.65	None	3	cRepTar
EIF2S3	NM_001415	hsa-miR-137	64	86	-12.1	0.354	2/16 (12.50%)	3'-UTR	Seed Site (1A,m8)	3' GATGCGCATAAGAA-TTCGTTATT 5'& |. ||||.| |||||||| &5' ----GTTTATTTTCAAAGCAATA- 3'	0.67	0.14	None	2	cRepTar
EIF2S3	NM_001415	hsa-miR-137	1171	1190	-10.3	0.301	2/13 (15.38%)	3'-UTR	Seed Site (1A,m8)	3' GATGCGCATAAGAATTCGTTATT 5'& |.|| |||||||.| &5' -------TGTTAGAAAGCAATGA 3'	0	0.14	None	2	cRepTar
EIF5A2	NM_020390	hsa-miR-137	3720	3737	-15.4	0.45	2/14 (14.29%)	3'-UTR	Seed Site (m8)	3' GATGCGCATAAGAATTCGTTATT 5'& || |||||||||.|. &5' ----GC----TCTTAAGCAGTG- 3'	0.73	0.4	None	2	cRepTar
EIF5A2	NM_020390	hsa-miR-137	2359	2374	-10.7	0.313	2/12 (16.67%)	3'-UTR	Seed Site (1A,m8)	3' GATGCGCATAAGAATTCGTTATT 5'& |.|||||.|||| &5' ----------TTTTAAGTAATA- 3'	0.97	0.4	None	2	cRepTar
ENAH	NM_001008493	hsa-miR-137	3111	3132	-11.2	0.327	3/16 (18.75%)	3'-UTR	Seed Site (m8)	3' GATGCGCATAAGAATTCGTTATT 5'& ||.| || | ||||.|||. &5' ---CGTGAATAC-TAAGTAATG- 3'	0	0.23	None	2	cRepTar
ENAH	NM_001008493	hsa-miR-137	3901	3917	-10.5	0.307	2/13 (15.38%)	3'-UTR	Seed Site (1A,m8)	3' GATGCGCATAAGAATTCGTTATT 5'& |||| ||||.|.|| &5' --------ATTC-TAAGTAGTA- 3'	0	0.23	None	2	cRepTar
ERBB4	NM_001042599	hsa-miR-137	6248	6264	-10	0.292	2/12 (16.67%)	3'-UTR	Seed Site (m8)	3' GATGCGCATAAGA-ATTCGTTATT 5'& || ||.||||||. &5' -----------CTGTAGGCAATAG 3'	1	0.35	None	2	cRepTar
ERBB4	NM_001042599	hsa-miR-137	5111	5127	-10.1	0.295	2/11 (18.18%)	3'-UTR	Seed Site (m8)	3' GATGCGCATAAGAAT-TCGTTATT 5'& |||| ||||.|. &5' ----------TCTTTTAGCAGTG- 3'	0	0.35	None	2	cRepTar
ERG	NM_004449	hsa-miR-137	362	376	-10.6	0.31	1/11 (9.09%)	3'-UTR	Seed Site (m8)	3' GATGCGCATAAGAATTCGTTATT 5'& || ||||||||. &5' -----------CTAAAGCAATAG 3'	0.48	0.41	None	2	RepTar
ERG	NM_004449	hsa-miR-137	754	771	-12.9	0.377	1/13 (7.69%)	3'-UTR	Seed Site (1A,m8)	3' GATGCGCATAAGAATTCGTTATT 5'& |||| |||||||.| &5' ---------TTCTCAAGCAATGA 3'	0	0.41	None	2	cRepTar
ERRFI1	NM_018948	hsa-miR-137	1240	1264	-10.6	0.31	3/17 (17.65%)	3'-UTR	3' Compensatory Site	3' GATGC-GCATAAGAATTCGTTATT 5'& ||.| .|| |||||| ||.| &5' CTGCAATGTTCTCTTAA-CAGT-- 3'	0.71	0.38	None	2	cRepTar
ERRFI1	NM_018948	hsa-miR-137	335	354	-10.3	0.301	3/16 (18.75%)	3'-UTR	Seed Site (1A,m8)	3' GATGCGCATAAGAATTCGTTATT 5'& |||. |||| .||.|||| &5' CTAT-CGTA-----GAGTAATA- 3'	0.99	0.38	None	2	cRepTar
ESRRA	NM_004451	hsa-miR-137	472	488	-10.6	0.31	1/12 (8.33%)	3'-UTR	Seed Site (1A,m8)	3' GATGCGCATAAGAAT-TCGTTATT 5'& |||. |||||||| &5' -----------CTTGAAGCAATAA 3'	0.98	0.79	None	2	RepTar
ESRRA	NM_004451	hsa-miR-137	581	604	-14.14	0.413	2/15 (13.33%)	3'-UTR	Seed Site (1A,m8)	3' GATGCGCATAAGAATTCGTTATT 5'& |||.|| .|||||||| &5' CTATGCCCTGCA--GAGCAATAA 3'	1	0.79	None	2	cRepTar
ESRRG	NM_001438	hsa-miR-137	1103	1118	-10.4	0.304	1/11 (9.09%)	3'-UTR	Seed Site (m8)	3' GATGCGCATAAGAATTCGTTATT 5'& || ||||||||. &5' -----------CTCAAGCAATAG 3'	1	0.85	None	2	RepTar
ESRRG	NM_001438	hsa-miR-137	3103	3125	-11.6	0.339	1/14 (7.14%)	3'-UTR	Seed Site (1A,m8)	3' GATGCGCATAAGAAT-----TCGTTATT 5'& .|||||| ||||||| &5' --------GTTCTTATTTAAAGCAATA- 3'	1	0.85	None	2	cRepTar
ETNK1	NM_018638	hsa-miR-137	338	360	-12.7	0.371	1/13 (7.69%)	3'-UTR	Seed Site (1A,m8)	3' GATGCGCATAAGA-ATTCGTTATT 5'& ||| ||||||||.| &5' -----CGTTGAGTGTAAGCAATGA 3'	0.7	0.41	None	2	cRepTar
ETNK1	NM_018638	hsa-miR-137	21	38	-11.1	0.325	2/12 (16.67%)	3'-UTR	Seed Site (m8)	3' GATGCGCATAAGAATTCGTTATT 5'& ||| |.||||||. &5' ------GTAGC--TGAGCAATG- 3'	1	0.41	None	2	cRepTar
EVI5	NM_005665	hsa-miR-137	358	377	-11.5	0.336	2/15 (13.33%)	3'-UTR	Seed Site (1A)	3' GATGCGCATAAGAATTCGTTATT 5'& ||.| ||||. |||||| &5' CTGC------TCTTGTGCAATA- 3'	1	0.25	None	2	cRepTar
EVI5	NM_005665	hsa-miR-137	1354	1367	-11.3	0.33	2/11 (18.18%)	3'-UTR	Seed Site (m8)	3' GATGCGCATAAGAATTCGTTATT 5'& .|||||||||. &5' -----------TTTAAGCAATG- 3'	0.8	0.25	None	2	cRepTar
F9	NM_000133	hsa-miR-137	1094	1114	-17.1	0.5	4/16 (25.00%)	3'-UTR	Seed Site (m8)	3' GATGCGCATAAGAATTCGTTATT 5'& |.||. |||| ||||.|. &5' ----GTGTG-TCTTCAGCAGTG- 3'	0	0.03	None	2	cRepTar
F9	NM_000133	hsa-miR-137	863	888	-10.1	0.295	0/15 (0.00%)	3'-UTR	Seed Site (1A,m8)	3' GATGCGCATAAGAA-TTCGTTATT 5'& || | ||| ||||||||| &5' --ACACATATAATGGAAGCAATAA 3'	0	0.03	None	2	cRepTar
FAM98A	NM_015475	hsa-miR-137	19	40	-10.9	0.319	2/15 (13.33%)	3'-UTR	Seed Site (m8)	3' GATGCGCATAA-GAATTCGTTATT 5'& || || || |||.||||. &5' ----GC-TAGAGCTCAAGTAATAG 3'	1	0.9	None	2	cRepTar
FAM98A	NM_015475	hsa-miR-137	1076	1099	-15.9	0.465	3/15 (20.00%)	3'-UTR	Seed Site (1A,m8)	3' GATGCGCATAAGA-ATTCGTTATT 5'& |.||. |.|||||||| &5' ----GTGTGAAAGGTGAGCAATAA 3'	1	0.9	None	2	RepTar,cRepTar
FKRP	NM_001039885	hsa-miR-137	1383	1402	-10	0.292	2/12 (16.67%)	3'-UTR	Seed Site (m8)	3' GATGCGCATAAGAATTCGTTATT 5'& || .| |||||||. &5' ----GCAGGTGA--AAGCAATG- 3'	0	0.04	None	2	cRepTar
FKRP	NM_001039885	hsa-miR-137	1498	1521	-10.6	0.31	3/16 (18.75%)	3'-UTR	Seed Site (1A,m8)	3' GATGCGCATAAGAATTCGTTATT 5'& ||. .|||| ||.||||| &5' -TATCTGTATGTT--AGTAATAA 3'	0.01	0.04	DNA/MER1_type-Charlie7	2	cRepTar
FLJ11171	NM_001099642	hsa-miR-137	198	219	-12	0.351	2/13 (15.38%)	3'-UTR	Seed Site (1A)	3' GATGCGCATAAGAATTCGTTATT 5'& |.| ||| |||||.| &5' ----GTGGAATCTAT-GCAATGA 3'	0	0.18	None	2	cRepTar
FLJ11171	NM_001099642	hsa-miR-137	751	771	-10.2	0.298	1/15 (6.67%)	3'-UTR	Seed Site (1A,m8)	3' GATGCGCATAAG-AATTCGTTATT 5'& || ||| || ||||||.| &5' ----GC---TTCATTTAGCAATGA 3'	0.01	0.18	None	2	cRepTar
FLJ90650	NM_173800	hsa-miR-137	1216	1235	-12.7	0.371	1/15 (6.67%)	3'-UTR	Seed Site (m8)	3' GATGCGCATAAGAATTCGTTATT 5'& ||||| || |||||||. &5' -TACGC----TCA-AAGCAATG- 3'	0.01	0.03	None	2	cRepTar
FLJ90650	NM_173800	hsa-miR-137	1446	1469	-10.9	0.319	3/17 (17.65%)	3'-UTR	Seed Site (1A,m8)	3' GATGCGCATAAGAATTCGTTATT 5'& |.|. |||.| |||||||| &5' --ATGTAAATTTTC-AGCAATAA 3'	0	0.03	None	2	cRepTar
FNBP1L	NM_001024948	hsa-miR-137	2802	2817	-12.7	0.371	1/12 (8.33%)	3'-UTR	Seed Site (1A,m8)	3' GATGCGCATAAGAATTCGTTATT 5'& |.|||||||||| &5' ----------TTTTAAGCAATA- 3'	0.99	0.68	None	2	RepTar
FNBP1L	NM_001024948	hsa-miR-137	1099	1119	-14.3	0.418	3/14 (21.43%)	3'-UTR	Seed Site (1A,m8)	3' GATGCGCATAAGAATTCGTTATT 5'& |.||. |||||.||| &5' ----GTGTGAAG--AAGCAGTAA 3'	0.42	0.68	None	2	cRepTar
FOXO1	NM_002015	hsa-miR-137	1236	1255	-11.9	0.348	2/14 (14.29%)	3'-UTR	Seed Site (m8)	3' GATGCGCATAAGAATTCGTTATT 5'& || ||| |||||||.. &5' ----GCA---TCTAAAGCAATGG 3'	0	0.47	None	2	cRepTar
FOXO1	NM_002015	hsa-miR-137	328	346	-12.1	0.354	2/14 (14.29%)	3'-UTR	Seed Site (m8)	3' GATGCGCATAAGAATTCGTTATT 5'& |||| ||||||.||. &5' ------GTATA--TAAGCAGTAG 3'	1	0.47	None	2	cRepTar
FOXP1	NM_032682	hsa-miR-137	1451	1474	-12.2	0.357	1/17 (5.88%)	3'-UTR	Seed Site (1A)	3' GATGCGCATAAGAATTCGTTATT 5'& ||.| || || ||| |||||| &5' CTGCA-GT-TTGTTATGCAATA- 3'	0.11	0.77	None	2	cRepTar
FOXP1	NM_032682	hsa-miR-137	55	78	-11.43	0.334	3/12 (25.00%)	3'-UTR	Seed Site (1A,m8)	3' GATGCGCATAAGAATTCGTTATT 5'& |||. ||||.|.| &5' --ACGTCAAAAGTT-AGCAGTGA 3'	0.99	0.77	None	2	cRepTar
FUT9	NM_006581	hsa-miR-137	11139	11157	-10.7	0.313	2/14 (14.29%)	3'-UTR	Seed Site (1A,m8)	3' GATGCGCATAAGAATTCGTTATT 5'& |.| |||. ||||||| &5' ----GTG-ATTTC--AGCAATA- 3'	0.22	0.18	None	2	RepTar
FUT9	NM_006581	hsa-miR-137	9897	9917	-11	0.322	2/16 (12.50%)	3'-UTR	Seed Site (1A,m8)	3' GATGCGCATAAGAATTCGTTATT 5'& |. |||| || .||||||| &5' ----GT-TATTGTT-GGCAATAA 3'	1	0.18	None	2	cRepTar
FXYD6	NM_022003	hsa-miR-137	922	945	-11.5	0.336	2/15 (13.33%)	3'-UTR	Seed Site (m8)	3' GATGCGCATAAGAA--TTCGTTATT 5'& | || ||| |.||||||. &5' ----GGGTC-TCTGGCAGGCAATAG 3'	0	0.13	None	2	cRepTar
FXYD6	NM_022003	hsa-miR-137	801	824	-11.6	0.339	0/16 (0.00%)	3'-UTR	Seed Site (1A,m8)	3' GATGCGCATAAGAAT--TCGTTATT 5'& || || |||| |||||||| &5' ----GCATA-TCTTCTCAGCAATAA 3'	0.33	0.13	None	2	cRepTar
GABRB2	NM_000813	hsa-miR-137	4004	4022	-10	0.292	3/15 (20.00%)	3'-UTR	Seed Site (m8)	3' GATGCGCATAAGAATTCGTTATT 5'& ||.| ||| |.|||||. &5' -TATG-GTA-----AGGCAATG- 3'	1	0.47	None	4	cRepTar
GABRB2	NM_000813	hsa-miR-137	1251	1270	-11.9	0.348	1/13 (7.69%)	3'-UTR	Seed Site (1A)	3' GATGCGCATAAGAATT--CGTTATT 5'& |||||| |||||.| &5' ---------TTCTTATATGCAATGA 3'	0.53	0.47	None	4	cRepTar
GABRB2	NM_000813	hsa-miR-137	156	177	-11.3	0.33	2/16 (12.50%)	3'-UTR	Seed Site (1A,m8)	3' GATGCGCATAAGA--ATTCGTTATT 5'& || |||| ||||.|||.| &5' ----GC---TTCTGCTAAGTAATGA 3'	0.98	0.47	None	4	cRepTar
GABRB2	NM_000813	hsa-miR-137	2513	2536	-10.24	0.299	2/12 (16.67%)	3'-UTR	Seed Site (m8)	3' GATGCGCATAAGAATTCGTTATT 5'& |.| | |||||||. &5' --ATGGGACCTTAGAAGCAATG- 3'	0.01	0.47	None	4	cRepTar
GADL1	NM_207359	hsa-miR-137	137	154	-11.91	0.348	2/14 (14.29%)	3'-UTR	Seed Site (1A,m8)	3' GATGCGCATAAGAATTCGTTATT 5'& |.|| ||||||||.| &5' --ATGC-------TAAGCAATGA 3'	0.05	0.07	None	2	cRepTar
GADL1	NM_207359	hsa-miR-137	324	347	-10.9	0.319	4/17 (23.53%)	3'-UTR	Seed Site (m8)	3' GATGCGCATAAGAATTCGTTATT 5'& ||| || |.| |||||.|.. &5' CTAA-CGG--TTTAAAGCAGTGG 3'	0	0.07	None	2	cRepTar
GBP3	NM_018284	hsa-miR-137	895	911	-13.5	0.395	2/13 (15.38%)	3'-UTR	Seed Site (1A,m8)	3' GATGCGCATAAGAATTCGTTATT 5'& |.||.|||||||| &5' ----------TTTTGAGCAATAA 3'	0	0.02	None	2	RepTar
GBP3	NM_018284	hsa-miR-137	406	430	-15.7	0.459	1/18 (5.56%)	3'-UTR	Seed Site (1A,m8)	3' GATGCGCATAAGA-ATTCGTTATT 5'& |||| | ||| |.|||||||| &5' CTACAAGG--TCTATGAGCAATAA 3'	0	0.02	None	2	RepTar,cRepTar
GDA	NM_004293	hsa-miR-137	2036	2055	-11.3	0.33	2/13 (15.38%)	3'-UTR	Seed Site (m8)	3' GATGCGCATAAGAATTCGTTATT 5'& || || |||||.||. &5' ----GCA---TCAGAAGCAGTAG 3'	0.02	0.21	None	2	cRepTar
GDA	NM_004293	hsa-miR-137	3226	3252	-14.8	0.433	3/18 (16.67%)	3'-UTR	Seed Site (1A,m8)	3' GATGCG-CATAAGAATTCGTTATT 5'& ||| ||.|| ||.|||||.| &5' CTAAGAAGTGTTA-TAGGCAATGA 3'	0	0.21	None	2	cRepTar
GDAP1	NM_001040875	hsa-miR-137	256	273	-11.1	0.325	2/13 (15.38%)	3'-UTR	Seed Site (m8)	3' GATGCGCATAAGAATTCGTTATT 5'& | ||| .|||||||. &5' ----GGGTA-----GAGCAATAG 3'	0	0.09	None	2	RepTar
GDAP1	NM_001040875	hsa-miR-137	140	162	-11	0.322	2/14 (14.29%)	3'-UTR	Seed Site (m8)	3' GATGCGCATAAGAAT-TCGTTATT 5'& | | .||| |||||||. &5' ----GGG-GTTCAGGTAGCAATAG 3'	0.01	0.09	None	2	cRepTar
GJC1	NM_001080383	hsa-miR-137	4556	4582	-12.26	0.358	3/15 (20.00%)	3'-UTR	Seed Site (1A)	3' GATGCGCATAAGAATT-CGTTATT 5'& ||.|.||| |.||||| &5' -TATGTGTAATAAATATGTAATAA 3'	0.08	0.18	None	2	cRepTar
GJC1	NM_001080383	hsa-miR-137	188	211	-16.4	0.48	2/18 (11.11%)	3'-UTR	Seed Site (1A,m8)	3' GATGCGCATAAGAATTCGTTATT 5'& .| | |.||||| |||||||| &5' --GCACATGTTCTT-AGCAATAA 3'	0.89	0.18	None	2	cRepTar
GLT8D3	NM_001099650	hsa-miR-137	4046	4065	-12.7	0.371	0/13 (0.00%)	3'-UTR	Seed Site (1A,m8)	3' GATGCGCATAAGAATTCGTTATT 5'& || ||||||||||| &5' ----GCAAA---TTAAGCAATAA 3'	0	0.2	None	2	RepTar
GLT8D3	NM_001099650	hsa-miR-137	357	378	-11.4	0.333	3/17 (17.65%)	3'-UTR	Seed Site (1A,m8)	3' GATGCGCATAAGAATTCGTTATT 5'& ||..| ||| .|||||||| &5' CTGTGAGTA-----GAGCAATAA 3'	1	0.2	None	2	cRepTar
GPD2	NM_000408	hsa-miR-137	3136	3159	-12.3	0.36	3/17 (17.65%)	3'-UTR	Seed Site (1A,m8)	3' GATGCGCATAAGAA-TTCGTTATT 5'& |.|| |||. .|||||||| &5' --ATGC--ATTTATAGAGCAATAA 3'	1	0.41	None	2	cRepTar
GPD2	NM_000408	hsa-miR-137	2605	2623	-10.5	0.307	3/15 (20.00%)	3'-UTR	Seed Site (1A)	3' GATGCGCATAAGAATTCGTTATT 5'& |.|| |.||. |||||| &5' --ATGC-TGTTT----GCAATA- 3'	0.97	0.41	None	2	cRepTar
GPR137C	NM_001099652	hsa-miR-137	741	764	-11.5	0.336	2/15 (13.33%)	3'-UTR	Seed Site (m8)	3' GATGCGCATAAGAAT-----TCGTTATT 5'& ||||||. |||||||. &5' --------ATTCTTGAAGAAAGCAATAG 3'	0.98	0.53	None	2	cRepTar
GPR137C	NM_001099652	hsa-miR-137	721	742	-12.6	0.368	3/16 (18.75%)	3'-UTR	3' Compensatory Site	3' GATGCG-CATAAGAATTCGTTATT 5'& ||.|. ||| .||||||| &5' -TATGTAGTAG-TTTAAGCA---- 3'	0.89	0.53	None	2	cRepTar
GRSF1	NM_001098477	hsa-miR-137	2208	2225	-11	0.322	1/11 (9.09%)	3'-UTR	Seed Site (1A,m8)	3' GATGCGCATAAGAA--TTCGTTATT 5'& ||| |||||.|| &5' ----------TCTGAGAAGCAGTA- 3'	0	0.19	None	3	cRepTar
GRSF1	NM_001098477	hsa-miR-137	2040	2063	-11.9	0.348	2/15 (13.33%)	3'-UTR	Seed Site (1A,m8)	3' GATGCGCATAAGAA--TTCGTTATT 5'& || |||| |||||.|.| &5' ----GC-TATTGAAGGAAGCAGTGA 3'	0.26	0.19	None	3	cRepTar
GRSF1	NM_001098477	hsa-miR-137	2937	2958	-10.9	0.319	4/16 (25.00%)	3'-UTR	Seed Site (m8)	3' GATGCGCATAAGAATTCGTTATT 5'& ||.| |. || ||||.||. &5' -TATGTATG-TC---AGCAGTAG 3'	0	0.19	None	3	cRepTar
HIP2	NM_005339	hsa-miR-137	768	784	-13.6	0.398	2/13 (15.38%)	3'-UTR	Seed Site (m8)	3' GATGCGCATAAGAATTCGTTATT 5'& ||||||||.|||. &5' ---------TTCTTAAGTAATG- 3'	0.02	0.77	None	2	cRepTar
HIP2	NM_005339	hsa-miR-137	272	296	-13.3	0.389	4/17 (23.53%)	3'-UTR	Seed Site (m8)	3' GATGCG--CATAAGAATTCGTTATT 5'& |||| ||.||. ||||.|. &5' CTACTTTAGTGTTT---AGCAGTG- 3'	1	0.77	None	2	cRepTar
HMGA2	NM_003483	hsa-miR-137	1121	1144	-14.9	0.436	3/18 (16.67%)	3'-UTR	Seed Site (1A,m8)	3' GATGCGCATAAGAA-TTCGTTATT 5'& ||.|.|| ||| |||.|||| &5' -TATGTGTTA-CTTCAAGTAATA- 3'	0.94	0.8	None	2	cRepTar
HMGA2	NM_003483	hsa-miR-137	1303	1323	-10.3	0.301	1/14 (7.14%)	3'-UTR	Seed Site (m8)	3' GATGCGCATAAGAATTCGTTATT 5'& || ||| | |||||||. &5' ----GC-TATACACAAGCAATG- 3'	1	0.8	None	2	cRepTar
ICA1L	NM_138468	hsa-miR-137	4267	4282	-14.8	0.433	2/12 (16.67%)	3'-UTR	Seed Site (1A,m8)	3' GATGCGCATAAGAATTCGTTATT 5'& |||.||||||.| &5' -----------CTTGAGCAATGA 3'	0.32	0.17	None	2	cRepTar
ICA1L	NM_138468	hsa-miR-137	6333	6355	-12	0.351	1/15 (6.67%)	3'-UTR	Seed Site (1A,m8)	3' GATGCGCATAAGAATTCGTTATT 5'& |.|| ||| |||||||| &5' --ATGCTTATATT--AGCAATAA 3'	0.28	0.17	None	2	cRepTar
IGF1	NM_000618	hsa-miR-137	2493	2510	-10.4	0.304	1/12 (8.33%)	3'-UTR	Seed Site (m8)	3' GATGCGCATAAGAATTCGTTATT 5'& || ||| ||||||. &5' ----GCATG--CTT-AGCAATG- 3'	0	0.38	LINE/L2-L2a	2	cRepTar
IGF1	NM_000618	hsa-miR-137	1824	1839	-10.9	0.319	1/12 (8.33%)	3'-UTR	Seed Site (1A,m8)	3' GATGCGCATAAGAATTCGTTATT 5'& ||| ||.|||||| &5' ---------TTC-TAGGCAATA- 3'	0	0.38	None	2	cRepTar
IL22RA2	NM_052962	hsa-miR-137	92	114	-13.4	0.392	0/16 (0.00%)	3'-UTR	Seed Site (1A,m8)	3' GATGCGCATA--AGAA-TTCGTTATT 5'& |||| |||| |||||||| &5' ------GTATTTTCTTAAAGCAATA- 3'	0.3	0.04	None	2	cRepTar
IL22RA2	NM_052962	hsa-miR-137	392	413	-14.8	0.433	2/14 (14.29%)	3'-UTR	Seed Site (m8)	3' GATGCGCATAAGAA-TTCGTTATT 5'& ||| || |||||||.. &5' ----GCGG--TCCTGAAGCAATGG 3'	0	0.04	None	2	cRepTar
ING5	NM_032329	hsa-miR-137	3940	3960	-12.7	0.371	3/14 (21.43%)	3'-UTR	Seed Site (1A,m8)	3' GATGCGCATAAGAATTCGTTATT 5'& || .||.||||||.| &5' ----GCTGC--TTTGAGCAATGA 3'	0	0.08	None	2	cRepTar
ING5	NM_032329	hsa-miR-137	4094	4111	-10.9	0.319	3/12 (25.00%)	3'-UTR	Seed Site (1A,m8)	3' GATGCGCATAAGAATTCGTTATT 5'& || |.||||.|.| &5' ---------TTAGTGAGCAGTGA 3'	0	0.08	None	2	cRepTar
IRF4	NM_002460	hsa-miR-137	913	934	-10.4	0.304	3/15 (20.00%)	3'-UTR	Seed Site (m8)	3' GATGCGCATA--AGAATTCGTTATT 5'& ||| || ||||.|||.. &5' ------GTAATGTC-TAAGTAATGG 3'	0	0.05	None	2	cRepTar
IRF4	NM_002460	hsa-miR-137	1599	1618	-13.4	0.392	3/14 (21.43%)	3'-UTR	Seed Site (1A,m8)	3' GATGCGCATAAGAATTCGTTATT 5'& || || |.||||.|.| &5' ----GCTTAG---TGAGCAGTGA 3'	0.01	0.05	None	2	cRepTar
KCND2	NM_012281	hsa-miR-137	1954	1975	-16.1	0.471	3/17 (17.65%)	3'-UTR	Seed Site (m8)	3' GATGCGCATAAGAATTCGTTATT 5'& ||.|| |||| .||||||. &5' -TATGC---TTCTAGAGCAATG- 3'	1	0.7	None	3	cRepTar
KCND2	NM_012281	hsa-miR-137	1330	1351	-11.1	0.325	1/12 (8.33%)	3'-UTR	Seed Site (1A,m8)	3' GATGCGCATAAGAATTCGTTATT 5'& |.| || ||||||| &5' ----GTGCTTTATTTAGCAATA- 3'	0.34	0.7	None	3	cRepTar
KCND2	NM_012281	hsa-miR-137	482	504	-13.2	0.386	2/16 (12.50%)	3'-UTR	Seed Site (1A,m8)	3' GATGCGCATAAGAA--TTCGTTATT 5'& | |||||| |||||.|.| &5' ------GAATTCTTTGAAGCAGTGA 3'	1	0.7	None	3	cRepTar
KIAA0515	NM_013318	hsa-miR-137	1277	1297	-12.5	0.365	3/15 (20.00%)	3'-UTR	Seed Site (m8)	3' GATGCGCATAAGAATTCGTTATT 5'& || |. | ||||||.||. &5' ----GCCTGAGC-TAAGCAGTAG 3'	0	0.19	None	2	cRepTar
KIAA0515	NM_013318	hsa-miR-137	327	347	-14	0.409	2/14 (14.29%)	3'-UTR	Seed Site (m8)	3' GATGCGCATAAGAATTCGTTATT 5'& ||| |||| ||||.|. &5' ----GCGCCTTCTC-AGCAGTG- 3'	0	0.19	None	2	cRepTar
KIAA1383	NM_019090	hsa-miR-137	1248	1267	-10.9	0.319	2/13 (15.38%)	3'-UTR	Seed Site (1A,m8)	3' GATGCGCATAAGAA--TTCGTTATT 5'& |||.| .||||||| &5' --------ATTTTGGGGAGCAATA- 3'	0.03	0.07	None	2	RepTar
KIAA1383	NM_019090	hsa-miR-137	1428	1446	-13.4	0.392	1/15 (6.67%)	3'-UTR	Seed Site (m8)	3' GATGCGCATAAGAATTCGTTATT 5'& | |||| |||||||||. &5' ------GAATTC-TAAGCAATAG 3'	0	0.07	None	2	RepTar
KIAA1434	NM_019593	hsa-miR-137	98	118	-11.3	0.33	1/13 (7.69%)	3'-UTR	Seed Site (1A,m8)	3' GATGCGCATAAGAA--TTCGTTATT 5'& .||| ||||||||| &5' --------GTTCAATGAAGCAATAA 3'	1	0.36	None	2	RepTar
KIAA1434	NM_019593	hsa-miR-137	1397	1422	-12.8	0.374	2/16 (12.50%)	3'-UTR	Seed Site (m8)	3' GATGCGCATAAGA------ATTCGTTATT 5'& |||||.| ||||||||. &5' ------GTATTTTTTAAGCTAAGCAATG- 3'	0.01	0.36	None	2	cRepTar
KIAA1450	NM_020840	hsa-miR-137	675	698	-10.5	0.307	3/18 (16.67%)	3'-UTR	Seed Site (1A)	3' GATGCGCATAAGAATT-CGTTATT 5'& |.| | ||| ||.. ||||||| &5' --ATG-G-ATTGTTGGTGCAATAA 3'	0.43	0.08	None	2	cRepTar
KIAA1450	NM_020840	hsa-miR-137	345	366	-11.89	0.348	2/10 (20.00%)	3'-UTR	Seed Site (m8)	3' GATGCGCATAAGAATTCGTTATT 5'& ||| ||||.|. &5' ----GCGGGGTGGTCAGCAGTG- 3'	0	0.08	None	2	cRepTar
KIAA1546	NM_017628	hsa-miR-137	2214	2238	-12.41	0.363	1/12 (8.33%)	3'-UTR	Seed Site (1A,m8)	3' GATGCGCATAAGAAT-TCGTTATT 5'& .||| |||||||| &5' --GCGCTCTCCATATCAGCAATAA 3'	0	0.19	None	2	cRepTar
KIAA1546	NM_017628	hsa-miR-137	1643	1662	-12.5	0.365	3/15 (20.00%)	3'-UTR	Seed Site (1A,m8)	3' GATGCGCATAAGAATTCGTTATT 5'& |.||.|| ||||.||| &5' -------TGTTTTTTAGCAGTAA 3'	0	0.19	Simple_repeat-(T)n	2	cRepTar
KIAA1712	NM_001040157	hsa-miR-137	162	181	-16.6	0.485	3/16 (18.75%)	3'-UTR	Seed Site (1A,m8)	3' GATGCGCATAAGAATTCGTTATT 5'& ||||.||.||||||.| &5' -------TATTTTTGAGCAATGA 3'	0.03	0.16	None	2	cRepTar
KIAA1712	NM_001040157	hsa-miR-137	295	316	-12.7	0.371	3/15 (20.00%)	3'-UTR	Seed Site (m8)	3' GATGCG-CATAAGAATTCGTTATT 5'& || ||.| ||||.|||. &5' ----GCAGTGTGC-TAAGTAATG- 3'	1	0.16	None	2	cRepTar
KIAA1853	NM_194286	hsa-miR-137	1591	1610	-11.6	0.339	3/14 (21.43%)	3'-UTR	Seed Site (1A,m8)	3' GATGCGCATAAGAAT--TCGTTATT 5'& |||||. ||||.|.| &5' ---------TTCTTGGAAGCAGTGA 3'	0	0.11	None	3	cRepTar
KIAA1853	NM_194286	hsa-miR-137	4553	4571	-11.5	0.336	3/13 (23.08%)	3'-UTR	Seed Site (m8)	3' GATGCGCATAAGAATTCGTTATT 5'& |.| ||.||||||. &5' -------TGTCATTGAGCAATG- 3'	0	0.11	None	3	cRepTar
KIAA1853	NM_194286	hsa-miR-137	5869	5892	-12.8	0.374	1/17 (5.88%)	3'-UTR	Seed Site (1A,m8)	3' GATGCGCATAA--GAATTCGTTATT 5'& || |||| || |||||||.| &5' ----GC-TATTTCCTCAAGCAATGA 3'	0	0.11	None	3	cRepTar
KIAA2022	NM_001008537	hsa-miR-137	2681	2694	-10.6	0.31	2/10 (20.00%)	3'-UTR	Seed Site (m8)	3' GATGCGCATAAGAATTCGTTATT 5'& |.|||||||. &5' -------------TGAGCAATAG 3'	0	0.63	None	2	RepTar
KIAA2022	NM_001008537	hsa-miR-137	1943	1964	-11.5	0.336	3/14 (21.43%)	3'-UTR	Seed Site (1A)	3' GATGCGCATAAGAATT-CGTTATT 5'& |.|| ||| |||.|.| &5' --ATGC----TCTGTTTGCAGTGA 3'	0.13	0.63	None	2	cRepTar
KLF12	NM_007249	hsa-miR-137	1552	1573	-10.2	0.298	0/14 (0.00%)	3'-UTR	Seed Site (1A,m8)	3' GATGCGCATAAGAATTCGTTATT 5'& ||| ||| |||||||| &5' -TACA-GTAAAC--AAGCAATA- 3'	0.72	0.43	None	4	RepTar,cRepTar
KLF12	NM_007249	hsa-miR-137	6429	6451	-12.6	0.368	3/16 (18.75%)	3'-UTR	Seed Site (m8)	3' GATGCGCATAAGAATTCGTTATT 5'& || .||.| ||||||||. &5' --AC-TGTGTGCC-AAGCAATAG 3'	0	0.43	SINE/MIR-MIRb	4	RepTar,cRepTar
KLF12	NM_007249	hsa-miR-137	7522	7543	-12.7	0.371	0/15 (0.00%)	3'-UTR	Seed Site (1A,m8)	3' GATGCGCATAAGAATTCGTTATT 5'& | || ||| ||||||||| &5' ----GGGT-TTCACAAGCAATAA 3'	1	0.43	None	4	RepTar,cRepTar
KLF12	NM_007249	hsa-miR-137	3920	3933	-10.5	0.307	2/10 (20.00%)	3'-UTR	Seed Site (m8)	3' GATGCGCATAAGAATTCGTTATT 5'& |||||||.|. &5' ------------TTAAGCAGTG- 3'	0.5	0.43	None	4	cRepTar
KLHL6	NM_130446	hsa-miR-137	2305	2327	-10.3	0.301	1/12 (8.33%)	3'-UTR	Seed Site (m8)	3' GATGCGCATAA-GAATTCGTTATT 5'& || || |||||||. &5' ----GCTCCCAACTGAAGCAATG- 3'	0.01	0.07	None	2	cRepTar
KLHL6	NM_130446	hsa-miR-137	2551	2573	-11.8	0.345	3/12 (25.00%)	3'-UTR	Seed Site (1A)	3' GATGCGCATAA-GAATTCGTTATT 5'& |.| || |||.|.| &5' ----GTGGTAAGCTGT-GCAGTGA 3'	0	0.07	None	2	cRepTar
KSR2	NM_173598	hsa-miR-137	10747	10771	-15.6	0.456	3/19 (15.79%)	3'-UTR	Seed Site (1A,m8)	3' GATGCGCATAAGAATTCGTTATT 5'& |||| .||.|| |||.||||| &5' CTACATGTGTTAC-AAGTAATAA 3'	0.06	0.04	None	2	cRepTar
KSR2	NM_173598	hsa-miR-137	10321	10344	-13.6	0.398	2/16 (12.50%)	3'-UTR	Seed Site (1A,m8)	3' GATGCGCATA-AGAAT-TCGTTATT 5'& || |.| ||| ||||||.| &5' ----GC-TGTCTCTGGTAGCAATGA 3'	0.02	0.04	None	2	cRepTar
LAMC2	NM_005562	hsa-miR-137	1175	1197	-11.7	0.342	3/15 (20.00%)	3'-UTR	Seed Site (1A)	3' GATGCG-CATAAGAATTCGTTATT 5'& |. ||.||. ||||||| &5' ----GTGGTGTTTATT-GCAATAA 3'	0.28	0.24	None	3	cRepTar
LAMC2	NM_005562	hsa-miR-137	559	582	-11.22	0.328	3/12 (25.00%)	3'-UTR	Seed Site (m8)	3' GATGCG-CATAAGA-ATTCGTTATT 5'& || | |.||||.|. &5' ----GCTGGAAGAAGTGAGCAGTG- 3'	0	0.24	None	3	cRepTar
LAMC2	NM_005562	hsa-miR-137	357	376	-12.2	0.357	3/15 (20.00%)	3'-UTR	Seed Site (m8)	3' GATGCGCATAAG-AATTCGTTATT 5'& ||||| ||.||.|||. &5' -------TATTCTTTGAGTAATG- 3'	0	0.24	None	3	cRepTar
LGR4	NM_018490	hsa-miR-137	192	214	-11.8	0.345	2/14 (14.29%)	3'-UTR	Seed Site (m8)	3' GATGCGCATAAGAATTCGTTATT 5'& |.|| || |||||||. &5' --ATGCAATGTCC-AAGCAATG- 3'	0.08	0.47	None	2	cRepTar
LGR4	NM_018490	hsa-miR-137	252	274	-15	0.439	2/15 (13.33%)	3'-UTR	Seed Site (1A,m8)	3' GATGCGCATAAGAATTCGTTATT 5'& || |.||| .||||||| &5' -TAGGTGTAGTA--GAGCAATA- 3'	0.03	0.47	None	2	cRepTar
LIMA1	NM_016357	hsa-miR-137	296	318	-12.9	0.377	1/14 (7.14%)	3'-UTR	Seed Site (1A,m8)	3' GATGCGCATAAGAA---TTCGTTATT 5'& |||||| |.|||||| &5' ------GTATTCCCAAAAGGCAATA- 3'	0	0.37	None	2	cRepTar
LIMA1	NM_016357	hsa-miR-137	206	229	-10.4	0.304	2/14 (14.29%)	3'-UTR	Seed Site (1A,m8)	3' GATGCGCATAAGAAT-----TCGTTATT 5'& |||||| ||||.|.| &5' --------ATTCTTCATTTTAGCAGTGA 3'	0	0.37	None	2	cRepTar
LOC150786	NM_001077637	hsa-miR-137	761	778	-11.9	0.348	1/13 (7.69%)	3'-UTR	Seed Site (m8)	3' GATGCGCATAAG-AATTCGTTATT 5'& || ||||||||||. &5' ----------TCTTTAAGCAATAG 3'	0.38	0.53	None	2	RepTar
LOC150786	NM_001077637	hsa-miR-137	1998	2020	-13.5	0.395	3/16 (18.75%)	3'-UTR	Seed Site (1A,m8)	3' GATGCGCATAAGAA--TTCGTTATT 5'& | .||||| |||||.|.| &5' ------GAGTTCTTCAAAGCAGTGA 3'	1	0.53	None	2	cRepTar
LRAT	NM_004744	hsa-miR-137	3793	3811	-10.3	0.301	2/13 (15.38%)	3'-UTR	Seed Site (1A,m8)	3' GATGCGCATAAGAATTCGTTATT 5'& |.||.| ||||||| &5' -------TGTTTTCCAGCAATA- 3'	0.1	0.13	None	2	RepTar
LRAT	NM_004744	hsa-miR-137	237	259	-12	0.351	2/14 (14.29%)	3'-UTR	Seed Site (1A,m8)	3' GATGCGCATAAG---AATTCGTTATT 5'& |.||. || ||||||| &5' ----GTGTGGTAGAATTCAGCAATA- 3'	0	0.13	None	2	cRepTar
LRRC19	NM_022901	hsa-miR-137	810	828	-10.3	0.301	2/12 (16.67%)	3'-UTR	Seed Site (m8)	3' GATGCGCATAAGAATTCGTTATT 5'& ||| | .||||||. &5' ------GTAGA-TAGAGCAATG- 3'	0.14	0.12	None	2	cRepTar
LRRC19	NM_022901	hsa-miR-137	226	247	-15.3	0.447	2/18 (11.11%)	3'-UTR	Seed Site (m8)	3' GATGCGCATAAGAATTCGTTATT 5'& |||| ||||||| ||||.|. &5' CTAC---TATTCTT-AGCAGTG- 3'	0.34	0.12	None	2	cRepTar
LRRC20	NM_018205	hsa-miR-137	152	168	-10.2	0.298	2/12 (16.67%)	3'-UTR	Seed Site (m8)	3' GATGCGCATAAGAAT-TCGTTATT 5'& |||| ||||.||. &5' -----------CTTACAGCAGTAG 3'	0.74	0.05	None	2	cRepTar
LRRC20	NM_018205	hsa-miR-137	319	339	-15.2	0.444	3/15 (20.00%)	3'-UTR	Seed Site (1A,m8)	3' GATGCGCATAAGAATTCGTTATT 5'& | .||.|||||||.|| &5' ----GAG-GTTTTTAAGCAGTA- 3'	0	0.05	None	2	cRepTar
MED22	NM_181491	hsa-miR-137	2981	3000	-11.5	0.336	3/13 (23.08%)	3'-UTR	Seed Site (m8)	3' GATGCGCATAAGAATTCGTTATT 5'& | | || |.||||.|. &5' ----GGGGC-TC-TGAGCAGTG- 3'	0	0.07	None	2	cRepTar
MED22	NM_181491	hsa-miR-137	82	100	-12.7	0.371	2/13 (15.38%)	3'-UTR	Seed Site (m8)	3' GATGCGCATAAGAATTCGTTATT 5'& || |||| ||||.|. &5' ----GCTGG-TCTT-AGCAGTG- 3'	0	0.07	None	2	cRepTar
MIB1	NM_020774	hsa-miR-137	5919	5938	-12.6	0.368	2/15 (13.33%)	3'-UTR	Seed Site (1A,m8)	3' GATGCGCATAAGAATTCGTTATT 5'& ||||.| |||||||.| &5' -------TATTTTAAAGCAATGA 3'	0.04	0.28	None	3	RepTar,cRepTar
MIB1	NM_020774	hsa-miR-137	698	711	-10.6	0.31	0/10 (0.00%)	3'-UTR	Seed Site (1A,m8)	3' GATGCGCATAAGAATTCGTTATT 5'& |||||||||| &5' -------------TAAGCAATAA 3'	0.04	0.28	None	3	RepTar
MIB1	NM_020774	hsa-miR-137	4419	4434	-12	0.351	3/12 (25.00%)	3'-UTR	Seed Site (m8)	3' GATGCGCATAAGAATTCGTTATT 5'& .|||||||.||. &5' -----------TTTAAGCAGTAG 3'	0.17	0.28	None	3	cRepTar
MOBKL2B	NM_024761	hsa-miR-137	456	478	-14.1	0.412	2/16 (12.50%)	3'-UTR	Seed Site (1A)	3' GATGCGCATAAGAATTCGTTATT 5'& || .||.||| ||||||| &5' ----GCAAGTTTTTATGCAATAA 3'	0.37	0.11	None	2	cRepTar
MOBKL2B	NM_024761	hsa-miR-137	112	132	-11	0.322	3/12 (25.00%)	3'-UTR	Seed Site (1A,m8)	3' GATGCGCATAAGAATTCGTTATT 5'& |.| |||||.|.| &5' ----GTGGAGGC--AAGCAGTGA 3'	0	0.11	None	2	cRepTar
MON2	NM_015026	hsa-miR-137	1954	1969	-10.5	0.307	1/12 (8.33%)	3'-UTR	Seed Site (1A)	3' GATGCGCATAAGAATTCGTTATT 5'& |.|||| |||||| &5' ----GTGTAT------GCAATA- 3'	0	0.31	None	2	cRepTar
MON2	NM_015026	hsa-miR-137	2334	2353	-12.1	0.354	3/14 (21.43%)	3'-UTR	Seed Site (m8)	3' GATGCGCATAAGAATTCGTTATT 5'& || .|||||||.||. &5' ----GCCC---TTTAAGCAGTAG 3'	0.22	0.31	None	2	cRepTar
MPP7	NM_173496	hsa-miR-137	204	224	-17.1	0.5	1/17 (5.88%)	3'-UTR	3' Compensatory Site	3' GATGCGCATAAGAATTCGTTATT 5'& ||| .|||||| ||||||| &5' -TAC-TGTATTC-TAAGCAA--- 3'	0.16	0.16	None	2	cRepTar
MPP7	NM_173496	hsa-miR-137	1205	1228	-15.6	0.456	4/19 (21.05%)	3'-UTR	Seed Site (1A)	3' GATGCGCATAAGAATT--CGTTATT 5'& ||.| ||| ||||. |||.|.| &5' CTGC-CGT--TCTTGCATGCAGTGA 3'	0	0.16	None	2	cRepTar
MTSS1	NM_014751	hsa-miR-137	536	548	-10	0.292	1/9 (11.11%)	3'-UTR	Seed Site (1A,m8)	3' GATGCGCATAAGAATTCGTTATT 5'& |.||||||| &5' -------------TGAGCAATA- 3'	0.63	0.72	None	2	RepTar
MTSS1	NM_014751	hsa-miR-137	1987	2009	-11.5	0.336	2/15 (13.33%)	3'-UTR	Seed Site (m8)	3' GATGCGCATAAGAA-TTCGTTATT 5'& || |||| | |||||.|. &5' ----GCATATTGTAAAAGCAGTG- 3'	1	0.72	None	2	cRepTar
MXRA7	NM_001008529	hsa-miR-137	1144	1167	-13.56	0.396	2/14 (14.29%)	3'-UTR	Seed Site (m8)	3' GATGCGCATAAGAAT-TCGTTATT 5'& |||.|| |||||||. &5' --ACGTGTCCCCAAACAGCAATAG 3'	0	0.15	None	2	cRepTar
MXRA7	NM_001008529	hsa-miR-137	954	972	-10.4	0.304	2/14 (14.29%)	3'-UTR	Seed Site (1A,m8)	3' GATGCGCATAAGAA-TTCGTTATT 5'& ||.|| |||||.||| &5' ---------TTTTTAAAGCAGTAA 3'	0.14	0.15	None	2	cRepTar
NAPB	NM_022080	hsa-miR-137	2542	2559	-10.2	0.298	2/12 (16.67%)	3'-UTR	Seed Site (1A,m8)	3' GATGCGCATAAGAATTCGTTATT 5'& |||. |||||.|| &5' --------ATTTGAAAGCAGTA- 3'	1	0.1	None	2	cRepTar
NAPB	NM_022080	hsa-miR-137	1328	1347	-11	0.322	2/12 (16.67%)	3'-UTR	Seed Site (1A,m8)	3' GATGCGCATAAGAATTCGTTATT 5'& ||| ||||.|.|| &5' ------GTAGTAGTAAGTAGTA- 3'	0	0.1	None	2	cRepTar
NFIB	NM_005596	hsa-miR-137	1728	1748	-10.7	0.313	0/12 (0.00%)	3'-UTR	Seed Site (1A,m8)	3' GATGCGCATAAGAAT-TCGTTATT 5'& ||| || ||||||| &5' ------GTAATCGACCAGCAATA- 3'	1	0.87	None	2	cRepTar
NFIB	NM_005596	hsa-miR-137	2093	2115	-14.6	0.427	3/15 (20.00%)	3'-UTR	Seed Site (m8)	3' GATGCGCATAAGAA--TTCGTTATT 5'& |.||| || |||||.|. &5' ----GTGTAG-CTGTGAAGCAGTG- 3'	1	0.87	None	2	cRepTar
NKAIN2	NM_001040214	hsa-miR-137	1128	1149	-13.3	0.389	3/13 (23.08%)	3'-UTR	Seed Site (m8)	3' GATGCGCATAAGAATTCGTTATT 5'& | ||. .|||||||. &5' ----GGGTGGGGG-GAGCAATAG 3'	1	0.69	None	2	cRepTar
NKAIN2	NM_001040214	hsa-miR-137	440	462	-14.2	0.415	2/14 (14.29%)	3'-UTR	Seed Site (m8)	3' GATGCGCATAAGAATTCGTTATT 5'& | || ||||.|||||. &5' ---CACGGCTACTTAGGCAATG- 3'	0.99	0.69	None	2	cRepTar
NLGN4X	NM_020742	hsa-miR-137	2178	2200	-14.1	0.412	1/14 (7.14%)	3'-UTR	Seed Site (m8)	3' GATGCGCATAAGAA-TTCGTTATT 5'& || |||| |||||||. &5' ----GCCATTTCTGCAAGCAATG- 3'	0.03	0.5	None	2	cRepTar
NLGN4X	NM_020742	hsa-miR-137	2680	2695	-12.5	0.365	2/12 (16.67%)	3'-UTR	Seed Site (1A,m8)	3' GATGCGCATAAGAATTCGTTATT 5'& ||||||.|||.| &5' -----------CTTAAGTAATGA 3'	1	0.5	None	2	cRepTar
NRSN1	NM_080723	hsa-miR-137	844	870	-15.8	0.462	4/19 (21.05%)	3'-UTR	3' Compensatory Site	3' GATGCG-CATAAGAATTCGTTATT 5'& ||.|| ||.||| |||.| |.| &5' -TATGCAGTGTTCAAAAGTACTGA 3'	0	0.15	None	2	cRepTar
NRSN1	NM_080723	hsa-miR-137	102	125	-14.6	0.427	3/15 (20.00%)	3'-UTR	Seed Site (1A,m8)	3' GATGCGCATAAGA----ATTCGTTATT 5'& ||.||| |..|||||| &5' ------GTGTTCAGCTGTGGGCAATA- 3'	0	0.15	None	2	cRepTar
NRXN3	NM_001105250	hsa-miR-137	2422	2440	-10.5	0.307	1/13 (7.69%)	3'-UTR	Seed Site (1A,m8)	3' GATGCGCATAAGAATTCGTTATT 5'& ||.|| |||||||| &5' -TATGCTT-------AGCAATAA 3'	1	0.79	None	2	RepTar
NRXN3	NM_001105250	hsa-miR-137	2216	2231	-10.1	0.295	2/12 (16.67%)	3'-UTR	Seed Site (1A,m8)	3' GATGCGCATAAGAATTCGTTATT 5'& .|||||.||||| &5' -----------TTTAAGTAATAA 3'	1	0.79	None	2	cRepTar
OCRL	NM_000276	hsa-miR-137	1471	1491	-14.8	0.433	1/15 (6.67%)	3'-UTR	Seed Site (1A)	3' GATGCGCATAAGAATTCGTTATT 5'& . |||||||| |||||| &5' --GTACGTATTCT---GCAATA- 3'	0	0.21	None	2	cRepTar
OCRL	NM_000276	hsa-miR-137	1783	1802	-13.3	0.389	2/15 (13.33%)	3'-UTR	Seed Site (1A)	3' GATGCGCATAAGAATTCGTTATT 5'& ||.| ||||| |||.|| &5' CTGCACGTAT------GCAGTA- 3'	0	0.21	None	2	cRepTar
ONECUT2	NM_004852	hsa-miR-137	8155	8176	-11.5	0.336	1/13 (7.69%)	3'-UTR	Seed Site (1A,m8)	3' GATGCGCATAAGAATTCGTTATT 5'& || ||| ||||||.| &5' ----GCAATC-CTTTAGCAATGA 3'	0.12	0.36	None	4	cRepTar
ONECUT2	NM_004852	hsa-miR-137	6919	6943	-10.6	0.31	2/14 (14.29%)	3'-UTR	Seed Site (1A,m8)	3' GATGCGCATAAGAA----TTCGTTATT 5'& || ||| |||||.|.| &5' ------GTTTGCTTTATAAAGCAGTGA 3'	0.86	0.36	None	4	cRepTar
ONECUT2	NM_004852	hsa-miR-137	7241	7268	-10.5	0.307	2/16 (12.50%)	3'-UTR	Seed Site (1A,m8)	3' GATGCGCATAAGAA-----TTCGTTATT 5'& || |||.| |||||||.| &5' ----GCAAATTTTGTGGACAAGCAATGA 3'	1	0.36	None	4	cRepTar
ONECUT2	NM_004852	hsa-miR-137	9741	9761	-12.1	0.354	4/16 (25.00%)	3'-UTR	Seed Site (m8)	3' GATGCGCATAAGAATTCGTTATT 5'& ||. || |.|| .|||||. &5' CTGGGCATGTT----GGCAATG- 3'	1	0.36	None	4	cRepTar
OTUD4	NM_001102653	hsa-miR-137	2943	2959	-10.3	0.301	2/12 (16.67%)	3'-UTR	Seed Site (1A)	3' GATGCGCATAAGAATT-CGTTATT 5'& |||.. ||||||| &5' -----------CTTGGTGCAATAA 3'	1	0.68	None	2	cRepTar
OTUD4	NM_001102653	hsa-miR-137	617	637	-12.9	0.377	3/17 (17.65%)	3'-UTR	Seed Site (m8)	3' GATGCGCATAAGAATTCGTTATT 5'& || .||. |||| ||||||. &5' --AC-TGTG-TCTT-AGCAATG- 3'	1	0.68	None	2	cRepTar
PAPLN	NM_173462	hsa-miR-137	178	197	-12.7	0.371	2/13 (15.38%)	3'-UTR	Seed Site (m8)	3' GATGCGCATAAGAATTCGTTATT 5'& ||| ||| ||||.|. &5' ------GTAGCCTTCAGCAGTG- 3'	0	0.02	None	2	cRepTar
PAPLN	NM_173462	hsa-miR-137	1500	1518	-10.7	0.313	3/12 (25.00%)	3'-UTR	Seed Site (m8)	3' GATGCGCATAAGAATTCGTTATT 5'& | || |..|||||. &5' ----GGGTTG---TGGGCAATG- 3'	0	0.02	None	2	cRepTar
PAX9	NM_006194	hsa-miR-137	562	585	-11	0.322	1/14 (7.14%)	3'-UTR	Seed Site (1A,m8)	3' GATGCGCATAAGAA-TTCGTTATT 5'& || .||| |||||||| &5' -TATATGTAGAACCCAAGCAATA- 3'	0.42	0.76	None	2	cRepTar
PAX9	NM_006194	hsa-miR-137	837	853	-11.3	0.33	3/13 (23.08%)	3'-UTR	Seed Site (1A)	3' GATGCGCATAAGAATTCGTTATT 5'& |.|||| |||.|.| &5' ----GTGTAT------GCAGTGA 3'	0.93	0.76	None	2	cRepTar
PDE11A	NM_001077196	hsa-miR-137	5657	5680	-13.5	0.395	4/18 (22.22%)	3'-UTR	Seed Site (1A,m8)	3' GATGCGCATAAG---AATTCGTTATT 5'& |.|| ||. |||||.|||.| &5' ----GTGTTTTTTTATTAAGTAATGA 3'	0.69	0.19	None	2	cRepTar
PDE11A	NM_001077196	hsa-miR-137	1345	1367	-15.1	0.442	3/17 (17.65%)	3'-UTR	3' Compensatory Site	3' GATGCGCATAAGAATTCGTTATT 5'& |||.|.| ||| ||||||. &5' CTATGTGAATTA-TAAGCAG--- 3'	0	0.19	None	2	cRepTar
PDE5A	NM_001083	hsa-miR-137	36	54	-16.9	0.494	2/15 (13.33%)	3'-UTR	Seed Site (1A)	3' GATGCGCATAAGAATTCGTTATT 5'& |.||.|||| |||||| &5' ----GTGTGTTCT---GCAATA- 3'	0.19	0.17	None	2	cRepTar
PDE5A	NM_001083	hsa-miR-137	283	307	-16.5	0.482	2/19 (10.53%)	3'-UTR	3' Compensatory Site	3' GATGCG-CATAAGAATTCGTTATT 5'& ||.|| |||||||| ||| |.| &5' -TATGCAGTATTCTT--GCACTGA 3'	0	0.17	None	2	cRepTar
PHLPPL	NM_015020	hsa-miR-137	1853	1870	-11.1	0.325	2/14 (14.29%)	3'-UTR	Seed Site (m8)	3' GATGCGCATAAGAATTCGTTATT 5'& |.||| ||||||||. &5' -------TGTTCA-AAGCAATAG 3'	0.88	0.36	None	2	RepTar
PHLPPL	NM_015020	hsa-miR-137	3121	3140	-13.3	0.389	2/14 (14.29%)	3'-UTR	Seed Site (1A)	3' GATGCGCATAAGAATTCGTTATT 5'& |.|||| |. |||||| &5' ----GTGTATG--TGTGCAATA- 3'	0.58	0.36	None	2	cRepTar
PLDN	NM_012388	hsa-miR-137	2396	2414	-10.1	0.295	2/12 (16.67%)	3'-UTR	Seed Site (m8)	3' GATGCGCATAAGAATTCGTTATT 5'& ||| |.||||||. &5' ------GTAGAC--AGGCAATAG 3'	0	0.15	None	2	cRepTar
PLDN	NM_012388	hsa-miR-137	2279	2301	-14.4	0.421	3/17 (17.65%)	3'-UTR	Seed Site (1A,m8)	3' GATGC-GCATAAGAATTCGTTATT 5'& | .||||| |||||.||.| &5' ----GTTGTATTA-TAAGCGATGA 3'	0	0.15	None	2	cRepTar
PPARGC1A	NM_013261	hsa-miR-137	2437	2458	-10.9	0.319	0/12 (0.00%)	3'-UTR	Seed Site (1A,m8)	3' GATGCGCATAAGAA-TTCGTTATT 5'& ||| ||||||||| &5' ------GTAGATAGAAAGCAATAA 3'	1	0.93	None	2	cRepTar
PPARGC1A	NM_013261	hsa-miR-137	2643	2664	-10.5	0.307	1/14 (7.14%)	3'-UTR	Seed Site (1A,m8)	3' GATGCGCATAAGAATTCGTTATT 5'& | |||| .|||||||| &5' ----GACTATTAA-GAGCAATAA 3'	1	0.93	None	2	cRepTar
PPM1F	NM_014634	hsa-miR-137	707	724	-12	0.351	1/12 (8.33%)	3'-UTR	Seed Site (1A,m8)	3' GATGCGCATAAGAATTCGTTATT 5'& |||| |||||.|| &5' --------ATTCCGAAGCAGTA- 3'	0.72	0.07	None	2	cRepTar
PPM1F	NM_014634	hsa-miR-137	3331	3352	-13.2	0.386	3/12 (25.00%)	3'-UTR	Seed Site (m8)	3' GATGCGCATAAGAATTCGTTATT 5'& |.|| |||||.|. &5' ----GTGTTAAAGGAAGCAGTG- 3'	0	0.07	None	2	cRepTar
PPP1R3A	NM_002711	hsa-miR-137	705	726	-15.3	0.447	2/15 (13.33%)	3'-UTR	Seed Site (m8)	3' GATGCGCATAAGAATTCGTTATT 5'& || |.| |||||||||. &5' ----GCCTGTCTTTAAGCAATG- 3'	0.01	0.24	None	2	cRepTar
PPP1R3A	NM_002711	hsa-miR-137	1736	1754	-11.6	0.339	1/12 (8.33%)	3'-UTR	Seed Site (1A,m8)	3' GATGCGCATAAGAATTCGTTATT 5'& ||| ||||||.|| &5' ------GTACTG-TAAGCAGTA- 3'	0.39	0.24	None	2	cRepTar
PPP2R1B	NM_002716	hsa-miR-137	2139	2154	-14.5	0.424	1/12 (8.33%)	3'-UTR	Seed Site (m8)	3' GATGCGCATAAGAATTCGTTATT 5'& |||||||||||. &5' -----------CTTAAGCAATAG 3'	0	0.18	None	2	RepTar
PPP2R1B	NM_002716	hsa-miR-137	746	769	-11.1	0.325	2/14 (14.29%)	3'-UTR	Seed Site (1A,m8)	3' GATGCGCATAAGA--ATTCGTTATT 5'& |.| || ||||||.|| &5' ----GTGCCTCCTAATAAGCAGTA- 3'	0.02	0.18	None	2	cRepTar
PPP3CB	NM_021132	hsa-miR-137	1044	1067	-11.66	0.341	3/13 (23.08%)	3'-UTR	Seed Site (m8)	3' GATGCGCATAAGAATTCGTTATT 5'& |.|| |||||||.. &5' --ATGCAGCCTAG-AAGCAATGG 3'	1	0.97	None	2	cRepTar
PPP3CB	NM_021132	hsa-miR-137	1027	1050	-14.7	0.43	3/17 (17.65%)	3'-UTR	Seed Site (m8)	3' GATGCGCATAAG--AATTCGTTATT 5'& |.|| ||. |||||||||. &5' ----GTGTTTTTGATTAAGCAATG- 3'	1	0.97	None	2	cRepTar
PRDM2	NM_001007257	hsa-miR-137	704	720	-10.5	0.307	2/13 (15.38%)	3'-UTR	Seed Site (1A,m8)	3' GATGCGCATAAGAATTCGTTATT 5'& |||.|. ||||||| &5' CTATGT---------AGCAATA- 3'	0.96	0.72	None	2	RepTar
PRDM2	NM_001007257	hsa-miR-137	364	384	-12.9	0.377	4/16 (25.00%)	3'-UTR	Seed Site (m8)	3' GATGCGCATAAGAATTCGTTATT 5'& || |.||.| ||||.||. &5' ----GCCTGTTTT--AGCAGTAG 3'	0.92	0.72	None	2	cRepTar
PRKAA1	NM_006251	hsa-miR-137	16	36	-10.6	0.31	0/13 (0.00%)	3'-UTR	Seed Site (1A,m8)	3' GATGCGCATAAGAAT---TCGTTATT 5'& ||||| |||||||| &5' ---------TTCTTTTGCAGCAATAA 3'	1	0.4	None	2	RepTar
PRKAA1	NM_006251	hsa-miR-137	2301	2323	-11.3	0.33	2/14 (14.29%)	3'-UTR	Seed Site (m8)	3' GATGCGCATAAG--AATTCGTTATT 5'& | ||| |||||.|||. &5' ----GTATATGGAATTAAGTAATG- 3'	0.4	0.4	None	2	cRepTar
PRKCI	NM_002740	hsa-miR-137	1860	1877	-11.5	0.336	1/12 (8.33%)	3'-UTR	Seed Site (1A,m8)	3' GATGCGCATAAGAA-TTCGTTATT 5'& ||| |||||||.| &5' ----------TCTGAAAGCAATGA 3'	0	0.23	None	2	cRepTar
PRKCI	NM_002740	hsa-miR-137	2249	2262	-10.8	0.316	2/10 (20.00%)	3'-UTR	Seed Site (1A,m8)	3' GATGCGCATAAGAATTCGTTATT 5'& ||||||.|.| &5' -------------TAAGCAGTGA 3'	0.03	0.23	None	2	cRepTar
PSD3	NM_015310	hsa-miR-137	5572	5593	-12.4	0.363	3/15 (20.00%)	3'-UTR	Seed Site (1A,m8)	3' GATGCGCATAAGAATTCGTTATT 5'& | ||||. |||||.|.| &5' ----GTATATTTA-AAGCAGTGA 3'	0.96	0.23	None	2	cRepTar
PSD3	NM_015310	hsa-miR-137	4975	4998	-12.6	0.368	1/14 (7.14%)	3'-UTR	Seed Site (1A)	3' GATGCG-CATAAGAATT-CGTTATT 5'& || ||.| || |||||| &5' ----GCAGTGTACTGTGTGCAATA- 3'	0.14	0.23	None	2	cRepTar
PTGFRN	NM_020440	hsa-miR-137	1605	1621	-13.6	0.398	2/13 (15.38%)	3'-UTR	Seed Site (1A,m8)	3' GATGCGCATAAGAATTCGTTATT 5'& |.||.|||||||| &5' ----------TTTTGAGCAATAA 3'	0.98	0.26	None	2	RepTar
PTGFRN	NM_020440	hsa-miR-137	3028	3050	-10.6	0.31	0/12 (0.00%)	3'-UTR	Seed Site (1A,m8)	3' GATGCG-CATAAGAATTCGTTATT 5'& || | ||||||||| &5' ----GCAGGAATAATAAGCAATA- 3'	0.87	0.26	None	2	cRepTar
PTGS2	NM_000963	hsa-miR-137	894	919	-11.54	0.337	0/15 (0.00%)	3'-UTR	Seed Site (1A,m8)	3' GATGCGCATAAGAATTCGTTATT 5'& |||| | |||||||||| &5' CTAC-CTTTAAAATAAGCAATAA 3'	0	0.18	None	2	RepTar,cRepTar
PTGS2	NM_000963	hsa-miR-137	1659	1683	-12.3	0.36	1/18 (5.56%)	3'-UTR	Seed Site (1A,m8)	3' GATGCGCA-TAAGAATTCGTTATT 5'& ||| || .|||| |||||||| &5' CTAA--GTAGTTCTC-AGCAATAA 3'	0.01	0.18	None	2	cRepTar
PURB	NM_033224	hsa-miR-137	2073	2091	-12.9	0.377	2/13 (15.38%)	3'-UTR	Seed Site (m8)	3' GATGCGCATAAGAATTCGTTATT 5'& |||| .|||||||. &5' ------GTATGG--GAGCAATAG 3'	1	0.62	None	2	RepTar
PURB	NM_033224	hsa-miR-137	1294	1312	-13.1	0.383	3/15 (20.00%)	3'-UTR	Seed Site (m8)	3' GATGCGCATAAGAATTCGTTATT 5'& |.| |||| |||||.|. &5' ----GTG-ATTC--AAGCAGTG- 3'	0.7	0.62	None	2	cRepTar
RAPGEF5	NM_012294	hsa-miR-137	3960	3978	-12.4	0.363	0/14 (0.00%)	3'-UTR	Seed Site (1A,m8)	3' GATGCGCATAAGAATTCGTTATT 5'& || || |||||||||| &5' ----GC-TAG---TAAGCAATAA 3'	1	0.15	None	2	RepTar
RAPGEF5	NM_012294	hsa-miR-137	324	346	-10.4	0.304	3/16 (18.75%)	3'-UTR	Seed Site (1A)	3' GATGCGCATAAGAATT---CGTTATT 5'& |||. |||.| |||||.| &5' --ACGT-----CTTGACATGCAATGA 3'	0.01	0.15	None	2	cRepTar
RIPK5	NM_015375	hsa-miR-137	4781	4804	-11.23	0.328	1/12 (8.33%)	3'-UTR	Seed Site (1A)	3' GATGCGCATAAGAATT---CGTTATT 5'& |.||| ||||||| &5' ----GTGTAGAATAAAAGTGCAATAA 3'	1	0.14	None	2	cRepTar
RIPK5	NM_015375	hsa-miR-137	3680	3700	-10.5	0.307	3/13 (23.08%)	3'-UTR	Seed Site (m8)	3' GATGCGCATAAGAA--TTCGTTATT 5'& |||| |||||.|.. &5' --------ATTCAAGGAAGCAGTGG 3'	0.06	0.14	None	2	cRepTar
RLBP1L1	NM_173519	hsa-miR-137	1957	1975	-13.2	0.386	2/15 (13.33%)	3'-UTR	Seed Site (1A)	3' GATGCGCATAAGAATTCGTTATT 5'& ||.|.|||| |||||| &5' -TATGTGTAT------GCAATA- 3'	0.96	0.35	None	2	cRepTar
RLBP1L1	NM_173519	hsa-miR-137	697	711	-10.4	0.304	2/11 (18.18%)	3'-UTR	Seed Site (m8)	3' GATGCGCATAAGAATTCGTTATT 5'& || |.||||||. &5' ----------TC-TGAGCAATG- 3'	0.31	0.35	None	2	cRepTar
ROD1	NM_005156	hsa-miR-137	2911	2931	-12.4	0.363	2/15 (13.33%)	3'-UTR	Seed Site (m8)	3' GATGCGCATAAGAAT-TCGTTATT 5'& ||| |||| ||||||.. &5' ------GTA-TCTTCTAGCAATGG 3'	0.98	0.61	None	2	cRepTar
ROD1	NM_005156	hsa-miR-137	780	804	-10.1	0.295	2/16 (12.50%)	3'-UTR	Seed Site (1A,m8)	3' GATGCGCATAAGAA-TTCGTTATT 5'& || | ||||. |||.|||| &5' --ACACTTATTTGTCAAGTAATA- 3'	0.92	0.61	None	2	cRepTar
SAMD5	NM_001030060	hsa-miR-137	2874	2891	-10.5	0.307	1/12 (8.33%)	3'-UTR	Seed Site (1A)	3' GATGCGCATAAGAATTCGTTATT 5'& ||.|| ||||||| &5' ------GTGTTAT---GCAATAA 3'	0	0.09	None	2	cRepTar
SAMD5	NM_001030060	hsa-miR-137	3948	3967	-10.6	0.31	1/14 (7.14%)	3'-UTR	Seed Site (1A,m8)	3' GATGCGCATAAGAAT--TCGTTATT 5'& ||||||| ||.|||| &5' --------ATTCTTACAAGTAATA- 3'	0	0.09	None	2	cRepTar
SCAMP5	NM_138967	hsa-miR-137	1211	1231	-10.7	0.313	2/13 (15.38%)	3'-UTR	Seed Site (m8)	3' GATGCGCATAAGAA--TTCGTTATT 5'& |||| |||||.||. &5' --------ATTCCTGGAAGCAGTAG 3'	0.39	0.14	None	2	cRepTar
SCAMP5	NM_138967	hsa-miR-137	1921	1937	-10.3	0.301	2/12 (16.67%)	3'-UTR	Seed Site (m8)	3' GATGCGCATAAGAA--TTCGTTATT 5'& |||| .||||||. &5' ----------TCTTGGGAGCAATG- 3'	0.1	0.14	None	2	cRepTar
SCN3B	NM_001040151	hsa-miR-137	1552	1569	-10.1	0.295	3/12 (25.00%)	3'-UTR	Seed Site (m8)	3' GATGCGCATAAGAATTCGTTATT 5'& ||| |.||||.|. &5' ------GTAAA--TGAGCAGTG- 3'	0	0.06	None	2	cRepTar
SCN3B	NM_001040151	hsa-miR-137	3040	3059	-10.6	0.31	2/12 (16.67%)	3'-UTR	Seed Site (m8)	3' GATGCGCATAAGAATTCGTTATT 5'& |.| || ||||||. &5' ----GTGGATGCT--AGCAATG- 3'	0	0.06	None	2	cRepTar
SCRT1	NM_031309	hsa-miR-137	235	256	-11.8	0.345	1/14 (7.14%)	3'-UTR	Seed Site (m8)	3' GATGCGCATAAGAAT-TCGTTATT 5'& || |||| |||||||. &5' ----GCT--TTCTCCCAGCAATAG 3'	0.04	0.32	None	3	RepTar,cRepTar
SCRT1	NM_031309	hsa-miR-137	1321	1342	-10.69	0.313	1/11 (9.09%)	3'-UTR	Seed Site (1A,m8)	3' GATGCGCATAAGAATTCGTTATT 5'& || .|||||||| &5' ----GCCGACTATAGAGCAATAA 3'	0.75	0.32	None	3	RepTar,cRepTar
SCRT1	NM_031309	hsa-miR-137	157	182	-13.8	0.404	2/17 (11.76%)	3'-UTR	Seed Site (m8)	3' GATGCGCATAAGAA-TTCGTTATT 5'& |.| || ||| ||||||||. &5' -TGC-CGGCCCCTTCAAGCAATAG 3'	0.01	0.32	None	3	RepTar,cRepTar
SH3TC2	NM_024577	hsa-miR-137	17342	17365	-10.8	0.316	2/15 (13.33%)	3'-UTR	Seed Site (m8)	3' GATGCGCATAAGAATTCGTTATT 5'& ||.| | || |||||||. &5' CTGC-CCCAGGCTGTAGCAATAG 3'	0.07	0.06	LINE/L2-L2a	3	cRepTar
SH3TC2	NM_024577	hsa-miR-137	18136	18158	-14.4	0.421	1/18 (5.56%)	3'-UTR	Seed Site (m8)	3' GATG-CGCATAAGAATTCGTTATT 5'& ||| || |||| ||||||||. &5' -TACTGC--ATTC-TAAGCAATG- 3'	0	0.06	LINE/L2-L2a	3	cRepTar
SH3TC2	NM_024577	hsa-miR-137	3775	3794	-10.9	0.319	3/13 (23.08%)	3'-UTR	Seed Site (m8)	3' GATGCGCATAAGAATTCGTTATT 5'& | ||.|| ||||.|. &5' ------GGGTTTTTCAGCAGTG- 3'	0	0.06	None	3	cRepTar
SLC12A5	NM_020708	hsa-miR-137	2158	2185	-12.5	0.365	1/15 (6.67%)	3'-UTR	Seed Site (1A)	3' GATGCGC-----ATAAGAATT-CGTTATT 5'& |.| |||||| |||||| &5' ----GTGACTTTTATTCTGAGTGCAATA- 3'	1	0.36	None	2	RepTar,cRepTar
SLC12A5	NM_020708	hsa-miR-137	2231	2257	-13.77	0.403	3/14 (21.43%)	3'-UTR	Seed Site (1A)	3' GATGCGCATAAGAATTCGTTATT 5'& |||.|.| |||||.| &5' CTATGTGCAGGGCAATGCAATGA 3'	1	0.36	None	2	RepTar
SLC26A2	NM_000112	hsa-miR-137	229	252	-16.5	0.482	2/17 (11.76%)	3'-UTR	Seed Site (1A)	3' GATGCGCATAAGAATT---CGTTATT 5'& ||||||||.. ||||||| &5' ------GTATTCTTGGAATGCAATAA 3'	0.02	0.08	None	2	cRepTar
SLC26A2	NM_000112	hsa-miR-137	3689	3711	-12.9	0.377	0/13 (0.00%)	3'-UTR	Seed Site (1A)	3' GATGCG-CATAAGAATTCGTTATT 5'& || || ||| |||||| &5' ----GCAGTTCTCTGCTGCAATA- 3'	0	0.08	None	2	cRepTar
SLC35C1	NM_018389	hsa-miR-137	156	175	-11.9	0.348	3/14 (21.43%)	3'-UTR	Seed Site (1A,m8)	3' GATGCGCATAAGAATTCGTTATT 5'& ||.||. |||.|||| &5' ------GTGTTTACAAGTAATA- 3'	0	0.02	None	2	cRepTar
SLC35C1	NM_018389	hsa-miR-137	192	211	-11.8	0.345	3/14 (21.43%)	3'-UTR	Seed Site (1A,m8)	3' GATGCGCATAAGAATTCGTTATT 5'& ||.||. |||.|||| &5' ------GTGTTTACAAGTAATA- 3'	0.02	0.02	None	2	cRepTar
SLC41A1	NM_173854	hsa-miR-137	1161	1179	-13.5	0.395	1/14 (7.14%)	3'-UTR	Seed Site (1A,m8)	3' GATGCGCATAAG-AATTCGTTATT 5'& |||| ||.||||||| &5' --------ATTCTTTGAGCAATA- 3'	0	0.17	None	2	RepTar
SLC41A1	NM_173854	hsa-miR-137	2279	2303	-10.6	0.31	1/12 (8.33%)	3'-UTR	Seed Site (1A,m8)	3' GATGCGCATAAGAA----TTCGTTATT 5'& || || .||||||| &5' ----GCCTGG-CTGCAAGGAGCAATA- 3'	0.89	0.17	None	2	RepTar
SLC4A10	NM_022058	hsa-miR-137	694	715	-10.7	0.313	3/14 (21.43%)	3'-UTR	Seed Site (1A,m8)	3' GATGCGCATAAGAATTCGTTATT 5'& |.|| |||||.|.|| &5' --ATGCAGAG--TTAAGTAGTA- 3'	0.46	0.7	None	2	cRepTar
SLC4A10	NM_022058	hsa-miR-137	246	262	-12.2	0.357	3/13 (23.08%)	3'-UTR	Seed Site (1A,m8)	3' GATGCGCATAAGAATTCGTTATT 5'& ||| |.||||.|.| &5' ---------TTC-TGAGCAGTGA 3'	0.61	0.7	None	2	cRepTar
SNF1LK	NM_173354	hsa-miR-137	30	47	-11.9	0.348	0/13 (0.00%)	3'-UTR	Seed Site (1A,m8)	3' GATGCGCATAAGAAT-TCGTTATT 5'& ||||| |||||||| &5' ----------TCTTACAGCAATAA 3'	0.89	0.25	None	2	RepTar
SNF1LK	NM_173354	hsa-miR-137	1879	1903	-14.4	0.421	2/17 (11.76%)	3'-UTR	Seed Site (1A,m8)	3' GATGCGCATA--AGAA--TTCGTTATT 5'& |.|| |||| |||||||.| &5' ----GTGTTTCCTCTTTGAAGCAATGA 3'	0.16	0.25	None	2	cRepTar
SNRK	NM_001100594	hsa-miR-137	2567	2583	-13	0.38	1/13 (7.69%)	3'-UTR	Seed Site (1A,m8)	3' GATGCGCATAAGAATTCGTTATT 5'& ||.||| ||||||| &5' ------GTGTTC---AGCAATA- 3'	1	0.53	None	3	RepTar
SNRK	NM_001100594	hsa-miR-137	1836	1857	-13.3	0.389	4/16 (25.00%)	3'-UTR	Seed Site (m8)	3' GATGCGCATAAGAA-TTCGTTATT 5'& || |.||.| |||||.|. &5' ----GC-TGTTTTCCAAGCAGTG- 3'	1	0.53	None	3	cRepTar
SNRK	NM_001100594	hsa-miR-137	1296	1318	-11.5	0.336	3/16 (18.75%)	3'-UTR	Seed Site (m8)	3' GATGCGCATAAGAAT--TCGTTATT 5'& ||. | ||||| ||||.|. &5' CTGGGAG---TCTTAAAAGCAGTG- 3'	0.02	0.53	None	3	cRepTar
SORBS2	NM_003603	hsa-miR-137	916	935	-13.5	0.395	0/15 (0.00%)	3'-UTR	Seed Site (1A,m8)	3' GATGCGCATAAGA-ATTCGTTATT 5'& ||| ||| ||||||||| &5' ------GTA-TCTGTAAGCAATA- 3'	0.62	0.6	None	2	RepTar
SORBS2	NM_003603	hsa-miR-137	1243	1265	-10.6	0.31	2/13 (15.38%)	3'-UTR	Seed Site (m8)	3' GATGCGCAT-AAGAATTCGTTATT 5'& || ||. |||||||. &5' ----GCACTTTTTAGAAGCAATG- 3'	0.28	0.6	None	2	cRepTar
SP6	NM_199262	hsa-miR-137	2352	2373	-14.7	0.43	2/17 (11.76%)	3'-UTR	Seed Site (1A)	3' GATGCGCATAAGAATTCGTTATT 5'& |.|| ||.||| ||||||| &5' ----GTGT-TTTTTATGCAATAA 3'	1	0.26	None	2	cRepTar
SP6	NM_199262	hsa-miR-137	1849	1875	-10.3	0.301	4/18 (22.22%)	3'-UTR	Seed Site (m8)	3' GATGCGCATAAGAA--TTCGTTATT 5'& ||. | ||| |.| |||.|||. &5' CTGGG-GTAGTTTAAGAAGTAATG- 3'	0.82	0.26	None	2	cRepTar
SPIN1	NM_006717	hsa-miR-137	1803	1821	-12.2	0.357	2/14 (14.29%)	3'-UTR	Seed Site (m8)	3' GATGCGCATAAGAA-TTCGTTATT 5'& || |||| |||||.|. &5' ----GC---TTCTGAAAGCAGTG- 3'	0.32	0.5	None	2	cRepTar
SPIN1	NM_006717	hsa-miR-137	1326	1351	-12.9	0.377	2/16 (12.50%)	3'-UTR	Seed Site (m8)	3' GATGCG---CATAAGAATTCGTTATT 5'& ||| ||| ||||.||||. &5' ---CGCTTGGTAGGTGTAAGTAATAG 3'	0.03	0.5	None	2	cRepTar
SPRY3	NM_005840	hsa-miR-137	4482	4497	-10.4	0.304	0/11 (0.00%)	3'-UTR	Seed Site (1A,m8)	3' GATGCGCATAAGAATTCGTTATT 5'& ||| |||||||| &5' -----------CTTCAGCAATAA 3'	0	0.31	None	2	RepTar
SPRY3	NM_005840	hsa-miR-137	3564	3589	-12.89	0.377	3/15 (20.00%)	3'-UTR	Seed Site (m8)	3' GATGCGCATAAGAATTCGTTATT 5'& |||.|. ||||||||. &5' CTATGTTAAGAGTAAAGCAATAG 3'	0.02	0.31	None	2	cRepTar
SPTLC1	NM_006415	hsa-miR-137	655	679	-11.03	0.323	1/13 (7.69%)	3'-UTR	Seed Site (1A,m8)	3' GATGCGCATAAGAATTCGTTATT 5'& ||| |.|||||||| &5' -TACTTCCTAAG-TGAGCAATAA 3'	0.8	0.35	None	2	RepTar,cRepTar
SPTLC1	NM_006415	hsa-miR-137	964	981	-14.5	0.424	2/14 (14.29%)	3'-UTR	Seed Site (1A,m8)	3' GATGCGCATAAGAATTCGTTATT 5'& |||.|||||||.|| &5' --------ATTTTTAAGCAGTA- 3'	0.03	0.35	None	2	cRepTar
SPTLC2	NM_004863	hsa-miR-137	2300	2313	-10.9	0.319	1/10 (10.00%)	3'-UTR	Seed Site (1A,m8)	3' GATGCGCATAAGAATTCGTTATT 5'& ||||||||.| &5' -------------TAAGCAATGA 3'	0.04	0.1	None	3	cRepTar
SPTLC2	NM_004863	hsa-miR-137	1917	1939	-11.56	0.338	0/11 (0.00%)	3'-UTR	Seed Site (1A,m8)	3' GATGCGCATAAGA-ATTCGTTATT 5'& || ||||||||| &5' ----GCAGAGGATGTAAGCAATA- 3'	0	0.1	None	3	cRepTar
SPTLC2	NM_004863	hsa-miR-137	559	572	-10.2	0.298	2/10 (20.00%)	3'-UTR	Seed Site (1A,m8)	3' GATGCGCATAAGAATTCGTTATT 5'& |||||.||.| &5' -------------TAAGCGATGA 3'	0.01	0.1	None	3	cRepTar
ST8SIA4	NM_005668	hsa-miR-137	3596	3617	-10.1	0.295	3/15 (20.00%)	3'-UTR	Seed Site (m8)	3' GATGCGCATAA-GAATTCGTTATT 5'& || || .|||||.|||. &5' ----GCAATTTATTTAAGTAATG- 3'	0.96	0.41	None	2	cRepTar
ST8SIA4	NM_005668	hsa-miR-137	418	437	-13.9	0.406	3/14 (21.43%)	3'-UTR	Seed Site (1A,m8)	3' GATGCGCATAAGAATTCGTTATT 5'& || .||.||||||.| &5' ----GCAG---TTTGAGCAATGA 3'	0.07	0.41	None	2	cRepTar
STS-1	NM_032873	hsa-miR-137	945	965	-11.9	0.348	1/13 (7.69%)	3'-UTR	Seed Site (1A)	3' GATGCGCATAAGAATTCGTTATT 5'& |. ||||| |||||| &5' ----GTTCATTCTGT-GCAATA- 3'	0.65	0.27	None	2	cRepTar
STS-1	NM_032873	hsa-miR-137	3539	3557	-10.3	0.301	3/13 (23.08%)	3'-UTR	Seed Site (1A,m8)	3' GATGCGCATAAGAATTCGTTATT 5'& |||. |||||.|.| &5' --------ATTTCAAAGCAGTGA 3'	0.93	0.27	None	2	cRepTar
SYNJ1	NM_203446	hsa-miR-137	2083	2098	-14.2	0.415	2/12 (16.67%)	3'-UTR	Seed Site (m8)	3' GATGCGCATAAGAATTCGTTATT 5'& |||.|||||||. &5' -----------CTTGAGCAATAG 3'	0.84	0.5	None	2	RepTar
SYNJ1	NM_203446	hsa-miR-137	2628	2649	-12.4	0.363	2/14 (14.29%)	3'-UTR	Seed Site (m8)	3' GATGCGCATAAGA-ATTCGTTATT 5'& || ||| |.||||||. &5' ----GCAGA-TCTGTGAGCAATG- 3'	0.02	0.5	None	2	cRepTar
TMEM87A	NM_001110503	hsa-miR-137	717	734	-10.3	0.301	0/13 (0.00%)	3'-UTR	Seed Site (1A,m8)	3' GATGCGCATAAGAATTCGTTATT 5'& ||| ||| ||||||| &5' ------GTAG-CTT-AGCAATA- 3'	0.02	0.07	LINE/L1-L1ME4a	2	RepTar
TMEM87A	NM_001110503	hsa-miR-137	874	898	-10.9	0.319	4/18 (22.22%)	3'-UTR	3' Compensatory Site	3' GATGCG-CATAAGAATTCGTTATT 5'& ||.|| ||.|| |.| .|||| &5' -TATGCAGTGTTG-TGATTAATA- 3'	0.01	0.07	LINE/L1-L1ME4a	2	cRepTar
TMEM87A	NM_015497	hsa-miR-137	794	816	-15.2	0.444	3/15 (20.00%)	3'-UTR	Seed Site (m8)	3' GATGCGCA-TAAGAATTCGTTATT 5'& || .| ||||.|||||. &5' ----GCAGGGTCCTTAGGCAATG- 3'	0.18	0.64	None	2	cRepTar
TMEM87A	NM_015497	hsa-miR-137	77	102	-11.8	0.345	2/16 (12.50%)	3'-UTR	Seed Site (1A,m8)	3' GATGCGCATAAGAA--TTCGTTATT 5'& |.| | ||| |||||||.| &5' --ATGGG-ATTAAAGGAAGCAATGA 3'	0.01	0.64	None	2	cRepTar
TNKS	NM_003747	hsa-miR-137	3371	3394	-10	0.292	0/14 (0.00%)	3'-UTR	Seed Site (1A)	3' GATGCGCATAAGAATTCGTTATT 5'& ||| | ||| ||||||| &5' --ACG-GCATTAGAATGCAATAA 3'	0.01	0.21	None	2	cRepTar
TNKS	NM_003747	hsa-miR-137	4051	4073	-11.3	0.33	2/15 (13.33%)	3'-UTR	Seed Site (1A,m8)	3' GATGCGCATAAGA-ATTCGTTATT 5'& | ||||. ||||.|||| &5' ----GTATATTTCATAAGTAATA- 3'	0	0.21	None	2	cRepTar
TOP2A	NM_001067	hsa-miR-137	302	318	-13.9	0.406	2/13 (15.38%)	3'-UTR	Seed Site (m8)	3' GATGCGCATAAGAATTCGTTATT 5'& ||||| |||||.|. &5' ----GCGTA-----AAGCAGTG- 3'	0	0.19	None	2	cRepTar
TOP2A	NM_001067	hsa-miR-137	514	536	-14.2	0.415	1/16 (6.25%)	3'-UTR	Seed Site (1A,m8)	3' GATGCGCAT-AAG-AATTCGTTATT 5'& || ||| |||||||||.| &5' ------GTTTTTCTTTAAGCAATGA 3'	0.03	0.19	None	2	cRepTar
TRIM59	NM_173084	hsa-miR-137	1988	2006	-11.7	0.342	1/14 (7.14%)	3'-UTR	Seed Site (1A,m8)	3' GATGCGCATAAGAATTCGTTATT 5'& || |||| ||||||.| &5' --ACACGTA------AGCAATGA 3'	0	0.05	None	2	cRepTar
TRIM59	NM_173084	hsa-miR-137	129	151	-10.3	0.301	1/15 (6.67%)	3'-UTR	Seed Site (1A,m8)	3' GATGCGCATAAGAAT-----TCGTTATT 5'& || ||||| ||||||.| &5' ----GC---TTCTTTTGGTTAGCAATGA 3'	0	0.05	None	2	cRepTar
UACA	NM_001008224	hsa-miR-137	1002	1023	-10.7	0.313	0/12 (0.00%)	3'-UTR	Seed Site (1A,m8)	3' GATGCGCATAAGAAT-TCGTTATT 5'& |||| |||||||| &5' ------GTATATAGATAGCAATAA 3'	0.16	0.16	None	2	cRepTar
UACA	NM_001008224	hsa-miR-137	1399	1422	-14.4	0.421	0/16 (0.00%)	3'-UTR	Seed Site (1A,m8)	3' GATGCGCATAAGAATTCGTTATT 5'& |||| || | ||||||||| &5' -TACG-GTTTACATAAGCAATA- 3'	0.01	0.16	None	2	cRepTar
UBE2W	NM_001001481	hsa-miR-137	2155	2177	-11	0.322	4/18 (22.22%)	3'-UTR	Seed Site (m8)	3' GATGCGCATAAGAA--TTCGTTATT 5'& |.|| ||| || .||.||||. &5' --ATGC-TATACTATAGAGTAATAG 3'	0.02	0.71	None	2	cRepTar
UBE2W	NM_001001481	hsa-miR-137	92	113	-12.5	0.365	3/15 (20.00%)	3'-UTR	Seed Site (1A,m8)	3' GATGCGCATAAGA-ATTCGTTATT 5'& ||. || ||.|||||.| &5' ------GTGACCTATAGGCAATGA 3'	1	0.71	None	2	cRepTar
VASH2	NM_024749	hsa-miR-137	2300	2318	-10.7	0.313	0/12 (0.00%)	3'-UTR	Seed Site (1A)	3' GATGCGCATAAGAATTCGTTATT 5'& ||||| ||||||| &5' --------ATTCTAGTGCAATAA 3'	0.43	0.22	None	2	cRepTar
VASH2	NM_024749	hsa-miR-137	384	408	-13.9	0.406	2/19 (10.53%)	3'-UTR	Seed Site (1A,m8)	3' GATGCGCATAAGAATTCGTTATT 5'& ||| .|| ||.|| |||||||| &5' -TAC-TGTCTTTTTCAGCAATAA 3'	0.98	0.22	None	2	cRepTar
WWC1	NM_015238	hsa-miR-137	293	307	-10	0.292	1/10 (10.00%)	3'-UTR	Seed Site (1A,m8)	3' GATGCGCATAAGAATTCGTTATT 5'& || |||||.|| &5' -----------CTAAAGCAGTA- 3'	0.99	0.61	None	2	cRepTar
WWC1	NM_015238	hsa-miR-137	367	388	-11.3	0.33	0/14 (0.00%)	3'-UTR	Seed Site (1A)	3' GATGCGCATAAGAATT-CGTTATT 5'& | | ||||| ||||||| &5' ----GAGG--TCTTACTGCAATAA 3'	0.98	0.61	None	2	cRepTar
ZBTB34	NM_001099270	hsa-miR-137	4640	4662	-11.1	0.325	1/13 (7.69%)	3'-UTR	Seed Site (1A)	3' GATGCGCA-TAAGAATTCGTTATT 5'& |.|| ||| |||||| &5' ----GTGTCATTATCTTGCAATA- 3'	1	0.78	None	3	cRepTar
ZBTB34	NM_001099270	hsa-miR-137	1014	1032	-11.5	0.336	2/13 (15.38%)	3'-UTR	Seed Site (m8)	3' GATGCGCATAAGAA-TTCGTTATT 5'& ||||| |||||.|. &5' --------ATTCTCCAAGCAGTG- 3'	1	0.78	None	3	cRepTar
ZBTB34	NM_001099270	hsa-miR-137	1164	1188	-13.2	0.386	1/17 (5.88%)	3'-UTR	Seed Site (1A,m8)	3' GATGCGCATAAGAATTCGTTATT 5'& |||.| | ||| |||||||| &5' CTATGGGAATTGC-AAGCAATA- 3'	1	0.78	None	3	cRepTar
ZC3H6	NM_198581	hsa-miR-137	337	365	-10.6	0.31	3/18 (16.67%)	3'-UTR	Seed Site (1A,m8)	3' GATGC--GCATA--AGAATTCGTTATT 5'& ||.| .|| |.| |||||||| &5' -TATGGTTGTTTAGTTTCAAGCAATA- 3'	1	0.21	None	2	RepTar,cRepTar
ZC3H6	NM_198581	hsa-miR-137	2197	2224	-12.7	0.371	2/18 (11.11%)	3'-UTR	3' Compensatory Site	3' GATGCG-CATAAGAATT-CGTTATT 5'& ||.|| | |||.||| | |||| &5' -TATGCAGCATTTTTATTGTGATAA 3'	0.01	0.21	Low_complexity-AT_rich	2	RepTar
ZNF230	NM_006300	hsa-miR-137	2364	2385	-10.2	0.298	2/15 (13.33%)	3'-UTR	Seed Site (1A)	3' GATGCGCATAAGAATT-CGTTATT 5'& ||| .|||. ||||||| &5' ------GTAAATTTAGTGCAATAA 3'	0.99	0.09	None	2	cRepTar
ZNF230	NM_006300	hsa-miR-137	1925	1944	-11.3	0.33	3/15 (20.00%)	3'-UTR	Seed Site (m8)	3' GATGCGCATAAGA-ATTCGTTATT 5'& || ||.| ||||||.|. &5' ------GTCTTTTGTAAGCAGTG- 3'	0	0.09	None	2	cRepTar
ZNF302	NM_001012320	hsa-miR-137	960	982	-16.3	0.477	4/18 (22.22%)	3'-UTR	Seed Site (m8)	3' GATGCGCATAAGAA-TTCGTTATT 5'& |.|| ||||| .||||.||. &5' --ATGCAT-TTCTTAGAGCAGTAG 3'	0.18	0.13	None	3	cRepTar
ZNF302	NM_001012320	hsa-miR-137	492	516	-10.9	0.319	2/16 (12.50%)	3'-UTR	Seed Site (1A,m8)	3' GATGCGCATAAGAAT-TCGTTATT 5'& |.| | | ||| ||||||.| &5' --ATGGG-AGACTTTTAGCAATGA 3'	0.23	0.13	None	3	cRepTar
ZNF302	NM_001012320	hsa-miR-137	662	677	-10.4	0.304	2/12 (16.67%)	3'-UTR	Seed Site (m8)	3' GATGCGCATAAGA-ATTCGTTATT 5'& || ||.||||||. &5' -----------CTATAGGCAATAG 3'	0	0.13	None	3	cRepTar
ZNF439	NM_152262	hsa-miR-137	158	179	-14.1	0.412	3/17 (17.65%)	3'-UTR	Seed Site (m8)	3' GATGCGCATAAGAATTCGTTATT 5'& |||.| ||.| |||||||. &5' CTATGAGTGT----AAGCAATG- 3'	0.26	0.11	None	4	RepTar,cRepTar
ZNF439	NM_152262	hsa-miR-137	573	594	-12.4	0.363	2/16 (12.50%)	3'-UTR	Seed Site (m8)	3' GATGCGCATAAGAATTCGTTATT 5'& |||.| || ||||||||. &5' CTATGA--ATG--TAAGCAATG- 3'	0.01	0.11	None	4	RepTar,cRepTar
ZNF439	NM_152262	hsa-miR-137	655	679	-14.6	0.427	1/16 (6.25%)	3'-UTR	Seed Site (m8)	3' GATGCGCATAAGA--ATTCGTTATT 5'& || ||||| ||||||||. &5' --AC-CGTATCAATGTAAGCAATG- 3'	0.14	0.11	None	4	RepTar,cRepTar
ZNF439	NM_152262	hsa-miR-137	742	763	-12.5	0.365	2/16 (12.50%)	3'-UTR	Seed Site (1A,m8)	3' GATGCGCATAAGAATTCGTTATT 5'& |||.| || ||||||.|| &5' CTATGA--ATG--TAAGCAGTA- 3'	0	0.11	None	4	RepTar,cRepTar
ZNF440	NM_152357	hsa-miR-137	101	122	-14.3	0.418	3/17 (17.65%)	3'-UTR	Seed Site (m8)	3' GATGCGCATAAGAATTCGTTATT 5'& |||.| ||.| |||||||. &5' CTATGAGTGT----AAGCAATG- 3'	0.2	0.09	None	3	RepTar,cRepTar
ZNF440	NM_152357	hsa-miR-137	771	792	-11.7	0.342	2/16 (12.50%)	3'-UTR	Seed Site (m8)	3' GATGCGCATAAGAATTCGTTATT 5'& |||.| || ||||||||. &5' CTATGAATA----TAAGCAATG- 3'	0.17	0.09	None	3	RepTar,cRepTar
ZNF440	NM_152357	hsa-miR-137	855	876	-12.7	0.371	2/16 (12.50%)	3'-UTR	Seed Site (1A,m8)	3' GATGCGCATAAGAATTCGTTATT 5'& |||.| || ||||||.|| &5' CTATGA--ATG--TAAGCAGTA- 3'	0.01	0.09	None	3	RepTar,cRepTar
ZNF451	NM_001031623	hsa-miR-137	370	393	-14.2	0.415	4/17 (23.53%)	3'-UTR	Seed Site (1A,m8)	3' GATGCGCATAAGAAT-TCGTTATT 5'& |. ||||.|| ||||.|.| &5' ----GTTTATTTTTTTAGCAGTGA 3'	0.9	0.24	None	2	cRepTar
ZNF451	NM_001031623	hsa-miR-137	939	961	-10.94	0.32	2/12 (16.67%)	3'-UTR	Seed Site (1A,m8)	3' GATGCGCATAAGAATTCGTTATT 5'& || |.||.||||| &5' ----GCCCCATTGTGAGTAATAA 3'	0.01	0.24	None	2	cRepTar
ZNF587	NM_032828	hsa-miR-137	895	913	-10	0.292	2/12 (16.67%)	3'-UTR	Seed Site (m8)	3' GATGCGCATAAGAAT-TCGTTATT 5'& |||| ||||||.. &5' ---------TTCTATTAGCAATGG 3'	0	0.05	SINE/Alu-AluSx	2	cRepTar
ZNF587	NM_032828	hsa-miR-137	1004	1027	-13.4	0.392	4/17 (23.53%)	3'-UTR	Seed Site (m8)	3' GATGCGCAT--AAGAATTCGTTATT 5'& |.|. ||.|||||||||. &5' --ATGTACAACTTTTTAAGCAATG- 3'	0.52	0.05	None	2	cRepTar
ZNF700	NM_144566	hsa-miR-137	272	293	-12.4	0.363	2/16 (12.50%)	3'-UTR	Seed Site (m8)	3' GATGCGCATAAGAATTCGTTATT 5'& |||.| || ||||||||. &5' CTATGA--ATG--TAAGCAATG- 3'	0.01	0.06	None	2	cRepTar
ZNF700	NM_144566	hsa-miR-137	356	377	-12.5	0.365	2/16 (12.50%)	3'-UTR	Seed Site (1A,m8)	3' GATGCGCATAAGAATTCGTTATT 5'& |||.| || ||||||.|| &5' CTATGA--ATG--TAAGCAGTA- 3'	0	0.06	None	2	cRepTar
ZNF763	NM_001012753	hsa-miR-137	160	181	-14.3	0.418	3/17 (17.65%)	3'-UTR	Seed Site (m8)	3' GATGCGCATAAGAATTCGTTATT 5'& |||.| ||.| |||||||. &5' CTATGAGTGT----AAGCAATG- 3'	0.22	0.21	None	5	RepTar,cRepTar
ZNF763	NM_001012753	hsa-miR-137	512	533	-14.3	0.418	3/17 (17.65%)	3'-UTR	Seed Site (m8)	3' GATGCGCATAAGAATTCGTTATT 5'& |||.| ||.| |||||||. &5' CTATGAGTGT----AAGCAATG- 3'	0.1	0.21	None	5	RepTar,cRepTar
ZNF763	NM_001012753	hsa-miR-137	596	617	-16.1	0.471	2/17 (11.76%)	3'-UTR	Seed Site (m8)	3' GATGCGCATAAGAATTCGTTATT 5'& ||||| ||.| |||||||. &5' CTACGAGTGT----AAGCAATG- 3'	0.1	0.21	None	5	RepTar,cRepTar
ZNF763	NM_001012753	hsa-miR-137	866	887	-14.3	0.418	3/17 (17.65%)	3'-UTR	Seed Site (m8)	3' GATGCGCATAAGAATTCGTTATT 5'& |||.| ||.| |||||||. &5' CTATGAGTGT----AAGCAATG- 3'	0	0.21	None	5	RepTar,cRepTar
ZNF763	NM_001012753	hsa-miR-137	950	971	-14.3	0.418	3/17 (17.65%)	3'-UTR	Seed Site (m8)	3' GATGCGCATAAGAATTCGTTATT 5'& |||.| ||.| |||||||. &5' CTATGAGTGT----AAGCAATG- 3'	0	0.21	None	5	RepTar,cRepTar

## Sheet: miR-137-MFE14
Object id #25Gene Symbol	Gene Accession	MicroRNA Symbol	Bind Site Start Position	Bind Site End Position	Minimal Free Energy	Normalized Minimal Free Energy	G-U Pairs	Bind Site Location	Bind Site Profile	Bind Site Pattern	Site Conversation Score	3'-UTR Conservation Score	Known Repeating Patterns	Repeated Motifs	Algorithm Used
DNAJC15	NM_013238	hsa-miR-137	335	356	-14	0.409	3/16 (18.75%)	3'-UTR	Seed Site (1A,m8)	3' GATGCGCATAAGAATTCGTTATT 5'& | | |||. |.||||||.| &5' ----GGG-ATTTGTGAGCAATGA 3'	0.01	0.08	None	2	cRepTar
ATPAF1	NM_001042546	hsa-miR-137	1523	1544	-14.7	0.43	3/14 (21.43%)	3'-UTR	Seed Site (1A,m8)	3' GATGCGCATAAGAATTCGTTATT 5'& |.| .|||||||.|| &5' ----GTGGGAATTTAAGCAGTA- 3'	0	0.12	None	2	cRepTar
B3GALT2	NM_003783	hsa-miR-137	225	247	-15.3	0.447	1/14 (7.14%)	3'-UTR	Seed Site (1A)	3' GATGCGCATAAGAATTCGTTATT 5'& |.||||| ||||||| &5' ----GTGTATTAACATGCAATAA 3'	1	0.63	None	2	cRepTar
C1orf173	NM_001002912	hsa-miR-137	1130	1145	-14.5	0.424	2/12 (16.67%)	3'-UTR	Seed Site (1A,m8)	3' GATGCGCATAAGAATTCGTTATT 5'& ||||||||.|.| &5' -----------CTTAAGCAGTGA 3'	0.02	0.11	None	2	cRepTar
C1orf26	NM_001105518	hsa-miR-137	844	868	-15	0.439	3/20 (15.00%)	3'-UTR	Full Match Site (1A,m8)	3' GATGCGCATAAGAA--TTCGTTATT 5'& |.|. ||||.|| ||||||||| &5' --ATGTTTATTTTTTAAAGCAATAA 3'	0.99	0.11	None	2	cRepTar
DR1	NM_001938	hsa-miR-137	1909	1933	-22.3	0.652	1/21 (4.76%)	3'-UTR	Full Match Site (1A,m8)	3' GATGCG-CATAAGAA-TTCGTTATT 5'& |.|| |||||||| ||||||||| &5' --ATGCTGTATTCTTCAAGCAATAA 3'	1	0.81	None	2	cRepTar
FNBP1L	NM_001024948	hsa-miR-137	1099	1119	-14.3	0.418	3/14 (21.43%)	3'-UTR	Seed Site (1A,m8)	3' GATGCGCATAAGAATTCGTTATT 5'& |.||. |||||.||| &5' ----GTGTGAAG--AAGCAGTAA 3'	0.42	0.68	None	2	cRepTar
GBP3	NM_018284	hsa-miR-137	406	430	-15.7	0.459	1/18 (5.56%)	3'-UTR	Seed Site (1A,m8)	3' GATGCGCATAAGA-ATTCGTTATT 5'& |||| | ||| |.|||||||| &5' CTACAAGG--TCTATGAGCAATAA 3'	0	0.02	None	2	RepTar,cRepTar
LRRC20	NM_018205	hsa-miR-137	319	339	-15.2	0.444	3/15 (20.00%)	3'-UTR	Seed Site (1A,m8)	3' GATGCGCATAAGAATTCGTTATT 5'& | .||.|||||||.|| &5' ----GAG-GTTTTTAAGCAGTA- 3'	0	0.05	None	2	cRepTar
MPP7	NM_173496	hsa-miR-137	204	224	-17.1	0.5	1/17 (5.88%)	3'-UTR	3' Compensatory Site	3' GATGCGCATAAGAATTCGTTATT 5'& ||| .|||||| ||||||| &5' -TAC-TGTATTC-TAAGCAA--- 3'	0.16	0.16	None	2	cRepTar
MPP7	NM_173496	hsa-miR-137	1205	1228	-15.6	0.456	4/19 (21.05%)	3'-UTR	Seed Site (1A)	3' GATGCGCATAAGAATT--CGTTATT 5'& ||.| ||| ||||. |||.|.| &5' CTGC-CGT--TCTTGCATGCAGTGA 3'	0	0.16	None	2	cRepTar
PPP3CB	NM_021132	hsa-miR-137	1027	1050	-14.7	0.43	3/17 (17.65%)	3'-UTR	Seed Site (m8)	3' GATGCGCATAAG--AATTCGTTATT 5'& |.|| ||. |||||||||. &5' ----GTGTTTTTGATTAAGCAATG- 3'	1	0.97	None	2	cRepTar
ESRRA	NM_004451	hsa-miR-137	581	604	-14.14	0.413	2/15 (13.33%)	3'-UTR	Seed Site (1A,m8)	3' GATGCGCATAAGAATTCGTTATT 5'& |||.|| .|||||||| &5' CTATGCCCTGCA--GAGCAATAA 3'	1	0.79	None	2	cRepTar
LGR4	NM_018490	hsa-miR-137	252	274	-15	0.439	2/15 (13.33%)	3'-UTR	Seed Site (1A,m8)	3' GATGCGCATAAGAATTCGTTATT 5'& || |.||| .||||||| &5' -TAGGTGTAGTA--GAGCAATA- 3'	0.03	0.47	None	2	cRepTar
PPP2R1B	NM_002716	hsa-miR-137	2139	2154	-14.5	0.424	1/12 (8.33%)	3'-UTR	Seed Site (m8)	3' GATGCGCATAAGAATTCGTTATT 5'& |||||||||||. &5' -----------CTTAAGCAATAG 3'	0	0.18	None	2	RepTar
CAPS2	NM_032606	hsa-miR-137	743	766	-17	0.497	2/18 (11.11%)	3'-UTR	Seed Site (1A,m8)	3' GATGCGCATAAGAATTCGTTATT 5'& |||| |.|| ||.||||||| &5' -TACGATTGTTATTGAGCAATA- 3'	0	0.09	None	2	cRepTar
HMGA2	NM_003483	hsa-miR-137	1121	1144	-14.9	0.436	3/18 (16.67%)	3'-UTR	Seed Site (1A,m8)	3' GATGCGCATAAGAA-TTCGTTATT 5'& ||.|.|| ||| |||.|||| &5' -TATGTGTTA-CTTCAAGTAATA- 3'	0.94	0.8	None	2	cRepTar
KSR2	NM_173598	hsa-miR-137	10747	10771	-15.6	0.456	3/19 (15.79%)	3'-UTR	Seed Site (1A,m8)	3' GATGCGCATAAGAATTCGTTATT 5'& |||| .||.|| |||.||||| &5' CTACATGTGTTAC-AAGTAATAA 3'	0.06	0.04	None	2	cRepTar
C14orf83	NM_182526	hsa-miR-137	2721	2744	-19	0.556	1/19 (5.26%)	3'-UTR	Seed Site (1A,m8)	3' GATGCGCATAAGAATTCGTTATT 5'& |||.|| ||||| |||||||| &5' CTATGCTTATTCAC-AGCAATAA 3'	0.99	0.12	None	2	RepTar,cRepTar
CNIH	NM_005776	hsa-miR-137	611	631	-14.8	0.433	0/13 (0.00%)	3'-UTR	CENTER	3' GATGCGCA--TAAGAATTCGTTATT 5'& || ||||||||||| &5' ----GCTTTAATTCTTAAGCA---- 3'	1	0.92	None	2	RepTar
PLDN	NM_012388	hsa-miR-137	2279	2301	-14.4	0.421	3/17 (17.65%)	3'-UTR	Seed Site (1A,m8)	3' GATGC-GCATAAGAATTCGTTATT 5'& | .||||| |||||.||.| &5' ----GTTGTATTA-TAAGCGATGA 3'	0	0.15	None	2	cRepTar
TMEM87A	NM_015497	hsa-miR-137	794	816	-15.2	0.444	3/15 (20.00%)	3'-UTR	Seed Site (m8)	3' GATGCGCA-TAAGAATTCGTTATT 5'& || .| ||||.|||||. &5' ----GCAGGGTCCTTAGGCAATG- 3'	0.18	0.64	None	2	cRepTar
UACA	NM_001008224	hsa-miR-137	1399	1422	-14.4	0.421	0/16 (0.00%)	3'-UTR	Seed Site (1A,m8)	3' GATGCGCATAAGAATTCGTTATT 5'& |||| || | ||||||||| &5' -TACG-GTTTACATAAGCAATA- 3'	0.01	0.16	None	2	cRepTar
GJC1	NM_001080383	hsa-miR-137	188	211	-16.4	0.48	2/18 (11.11%)	3'-UTR	Seed Site (1A,m8)	3' GATGCGCATAAGAATTCGTTATT 5'& .| | |.||||| |||||||| &5' --GCACATGTTCTT-AGCAATAA 3'	0.89	0.18	None	2	cRepTar
SP6	NM_199262	hsa-miR-137	2352	2373	-14.7	0.43	2/17 (11.76%)	3'-UTR	Seed Site (1A)	3' GATGCGCATAAGAATTCGTTATT 5'& |.|| ||.||| ||||||| &5' ----GTGT-TTTTTATGCAATAA 3'	1	0.26	None	2	cRepTar
TOP2A	NM_001067	hsa-miR-137	514	536	-14.2	0.415	1/16 (6.25%)	3'-UTR	Seed Site (1A,m8)	3' GATGCGCAT-AAG-AATTCGTTATT 5'& || ||| |||||||||.| &5' ------GTTTTTCTTTAAGCAATGA 3'	0.03	0.19	None	2	cRepTar
C18orf1	NM_001003674	hsa-miR-137	5256	5277	-16	0.468	2/14 (14.29%)	3'-UTR	Seed Site (m8)	3' GATGCGCATAAGAATTCGTTATT 5'& |||||| ||||||.. &5' ----GCGTATATAT-AGCAATGG 3'	0.33	0.19	None	2	cRepTar
ZNF302	NM_001012320	hsa-miR-137	960	982	-16.3	0.477	4/18 (22.22%)	3'-UTR	Seed Site (m8)	3' GATGCGCATAAGAA-TTCGTTATT 5'& |.|| ||||| .||||.||. &5' --ATGCAT-TTCTTAGAGCAGTAG 3'	0.18	0.13	None	3	cRepTar
ZNF439	NM_152262	hsa-miR-137	158	179	-14.1	0.412	3/17 (17.65%)	3'-UTR	Seed Site (m8)	3' GATGCGCATAAGAATTCGTTATT 5'& |||.| ||.| |||||||. &5' CTATGAGTGT----AAGCAATG- 3'	0.26	0.11	None	4	RepTar,cRepTar
ZNF439	NM_152262	hsa-miR-137	655	679	-14.6	0.427	1/16 (6.25%)	3'-UTR	Seed Site (m8)	3' GATGCGCATAAGA--ATTCGTTATT 5'& || ||||| ||||||||. &5' --AC-CGTATCAATGTAAGCAATG- 3'	0.14	0.11	None	4	RepTar,cRepTar
ZNF440	NM_152357	hsa-miR-137	101	122	-14.3	0.418	3/17 (17.65%)	3'-UTR	Seed Site (m8)	3' GATGCGCATAAGAATTCGTTATT 5'& |||.| ||.| |||||||. &5' CTATGAGTGT----AAGCAATG- 3'	0.2	0.09	None	3	RepTar,cRepTar
ZNF763	NM_001012753	hsa-miR-137	160	181	-14.3	0.418	3/17 (17.65%)	3'-UTR	Seed Site (m8)	3' GATGCGCATAAGAATTCGTTATT 5'& |||.| ||.| |||||||. &5' CTATGAGTGT----AAGCAATG- 3'	0.22	0.21	None	5	RepTar,cRepTar
ZNF763	NM_001012753	hsa-miR-137	512	533	-14.3	0.418	3/17 (17.65%)	3'-UTR	Seed Site (m8)	3' GATGCGCATAAGAATTCGTTATT 5'& |||.| ||.| |||||||. &5' CTATGAGTGT----AAGCAATG- 3'	0.1	0.21	None	5	RepTar,cRepTar
ZNF763	NM_001012753	hsa-miR-137	596	617	-16.1	0.471	2/17 (11.76%)	3'-UTR	Seed Site (m8)	3' GATGCGCATAAGAATTCGTTATT 5'& ||||| ||.| |||||||. &5' CTACGAGTGT----AAGCAATG- 3'	0.1	0.21	None	5	RepTar,cRepTar
ZNF763	NM_001012753	hsa-miR-137	866	887	-14.3	0.418	3/17 (17.65%)	3'-UTR	Seed Site (m8)	3' GATGCGCATAAGAATTCGTTATT 5'& |||.| ||.| |||||||. &5' CTATGAGTGT----AAGCAATG- 3'	0	0.21	None	5	RepTar,cRepTar
ZNF763	NM_001012753	hsa-miR-137	950	971	-14.3	0.418	3/17 (17.65%)	3'-UTR	Seed Site (m8)	3' GATGCGCATAAGAATTCGTTATT 5'& |||.| ||.| |||||||. &5' CTATGAGTGT----AAGCAATG- 3'	0	0.21	None	5	RepTar,cRepTar
DOCK10	NM_014689	hsa-miR-137	548	572	-15.4	0.45	4/19 (21.05%)	3'-UTR	Seed Site (m8)	3' GATGCGCATAAGAAT--TCGTTATT 5'& ||.|.| ||||| ||||||.. &5' -TATGTGC--TCTTAAAAGCAATGG 3'	1	0.91	None	2	cRepTar
FAM98A	NM_015475	hsa-miR-137	1076	1099	-15.9	0.465	3/15 (20.00%)	3'-UTR	Seed Site (1A,m8)	3' GATGCGCATAAGA-ATTCGTTATT 5'& |.||. |.|||||||| &5' ----GTGTGAAAGGTGAGCAATAA 3'	1	0.9	None	2	RepTar,cRepTar
ICA1L	NM_138468	hsa-miR-137	4267	4282	-14.8	0.433	2/12 (16.67%)	3'-UTR	Seed Site (1A,m8)	3' GATGCGCATAAGAATTCGTTATT 5'& |||.||||||.| &5' -----------CTTGAGCAATGA 3'	0.32	0.17	None	2	cRepTar
PDE11A	NM_001077196	hsa-miR-137	1345	1367	-15.1	0.442	3/17 (17.65%)	3'-UTR	3' Compensatory Site	3' GATGCGCATAAGAATTCGTTATT 5'& |||.|.| ||| ||||||. &5' CTATGTGAATTA-TAAGCAG--- 3'	0	0.19	None	2	cRepTar
CLIC6	NM_053277	hsa-miR-137	910	931	-14.5	0.424	2/13 (15.38%)	3'-UTR	Seed Site (1A,m8)	3' GATGCGCATAAGAATTCGTTATT 5'& ||.||. ||||||| &5' ---CGTGTGGGGAT-AGCAATA- 3'	0	0.01	None	2	cRepTar
SNF1LK	NM_173354	hsa-miR-137	1879	1903	-14.4	0.421	2/17 (11.76%)	3'-UTR	Seed Site (1A,m8)	3' GATGCGCATA--AGAA--TTCGTTATT 5'& |.|| |||| |||||||.| &5' ----GTGTTTCCTCTTTGAAGCAATGA 3'	0.16	0.25	None	2	cRepTar
SYNJ1	NM_203446	hsa-miR-137	2083	2098	-14.2	0.415	2/12 (16.67%)	3'-UTR	Seed Site (m8)	3' GATGCGCATAAGAATTCGTTATT 5'& |||.|||||||. &5' -----------CTTGAGCAATAG 3'	0.84	0.5	None	2	RepTar
ATP13A3	NM_024524	hsa-miR-137	1029	1052	-15.4	0.45	2/19 (10.53%)	3'-UTR	Seed Site (1A,m8)	3' GATGCGCATAAGAA-TTCGTTATT 5'& ||.| ||| ||.| |||||||| &5' CTGC-CGTTTTTTCAAAGCAATA- 3'	0	0.48	None	2	cRepTar
C3orf52	NM_024616	hsa-miR-137	969	989	-14.8	0.433	3/16 (18.75%)	3'-UTR	Seed Site (1A,m8)	3' GATGCGCATAAGAATTCGTTATT 5'& |.|| ||| |.|||||.| &5' ----GTGTCTTC--AGGCAATGA 3'	0	0.04	None	2	cRepTar
CNTN3	NM_020872	hsa-miR-137	1211	1233	-14.8	0.433	1/15 (6.67%)	3'-UTR	Seed Site (1A,m8)	3' GATGCGCATAAGAATTCGTTATT 5'& |||.| ||| ||||||| &5' --ACGTGACTTCAT-AGCAATA- 3'	1	0.5	None	2	cRepTar
CTDSPL	NM_001008392	hsa-miR-137	2461	2484	-14.8	0.433	2/17 (11.76%)	3'-UTR	Seed Site (m8)	3' GATGCGCATAAGAATTCGTTATT 5'& |||| .||| ||||||||. &5' CTACATGTAAATG-AAGCAATAG 3'	1	0.3	None	2	RepTar,cRepTar
EIF5A2	NM_020390	hsa-miR-137	3720	3737	-15.4	0.45	2/14 (14.29%)	3'-UTR	Seed Site (m8)	3' GATGCGCATAAGAATTCGTTATT 5'& || |||||||||.|. &5' ----GC----TCTTAAGCAGTG- 3'	0.73	0.4	None	2	cRepTar
KIAA1712	NM_001040157	hsa-miR-137	162	181	-16.6	0.485	3/16 (18.75%)	3'-UTR	Seed Site (1A,m8)	3' GATGCGCATAAGAATTCGTTATT 5'& ||||.||.||||||.| &5' -------TATTTTTGAGCAATGA 3'	0.03	0.16	None	2	cRepTar
PDE5A	NM_001083	hsa-miR-137	36	54	-16.9	0.494	2/15 (13.33%)	3'-UTR	Seed Site (1A)	3' GATGCGCATAAGAATTCGTTATT 5'& |.||.|||| |||||| &5' ----GTGTGTTCT---GCAATA- 3'	0.19	0.17	None	2	cRepTar
PDE5A	NM_001083	hsa-miR-137	283	307	-16.5	0.482	2/19 (10.53%)	3'-UTR	3' Compensatory Site	3' GATGCG-CATAAGAATTCGTTATT 5'& ||.|| |||||||| ||| |.| &5' -TATGCAGTATTCTT--GCACTGA 3'	0	0.17	None	2	cRepTar
SH3TC2	NM_024577	hsa-miR-137	18136	18158	-14.4	0.421	1/18 (5.56%)	3'-UTR	Seed Site (m8)	3' GATG-CGCATAAGAATTCGTTATT 5'& ||| || |||| ||||||||. &5' -TACTGC--ATTC-TAAGCAATG- 3'	0	0.06	LINE/L2-L2a	3	cRepTar
SLC26A2	NM_000112	hsa-miR-137	229	252	-16.5	0.482	2/17 (11.76%)	3'-UTR	Seed Site (1A)	3' GATGCGCATAAGAATT---CGTTATT 5'& ||||||||.. ||||||| &5' ------GTATTCTTGGAATGCAATAA 3'	0.02	0.08	None	2	cRepTar
IL22RA2	NM_052962	hsa-miR-137	392	413	-14.8	0.433	2/14 (14.29%)	3'-UTR	Seed Site (m8)	3' GATGCGCATAAGAA-TTCGTTATT 5'& ||| || |||||||.. &5' ----GCGG--TCCTGAAGCAATGG 3'	0	0.04	None	2	cRepTar
NKAIN2	NM_001040214	hsa-miR-137	440	462	-14.2	0.415	2/14 (14.29%)	3'-UTR	Seed Site (m8)	3' GATGCGCATAAGAATTCGTTATT 5'& | || ||||.|||||. &5' ---CACGGCTACTTAGGCAATG- 3'	0.99	0.69	None	2	cRepTar
NRSN1	NM_080723	hsa-miR-137	844	870	-15.8	0.462	4/19 (21.05%)	3'-UTR	3' Compensatory Site	3' GATGCG-CATAAGAATTCGTTATT 5'& ||.|| ||.||| |||.| |.| &5' -TATGCAGTGTTCAAAAGTACTGA 3'	0	0.15	None	2	cRepTar
NRSN1	NM_080723	hsa-miR-137	102	125	-14.6	0.427	3/15 (20.00%)	3'-UTR	Seed Site (1A,m8)	3' GATGCGCATAAGA----ATTCGTTATT 5'& ||.||| |..|||||| &5' ------GTGTTCAGCTGTGGGCAATA- 3'	0	0.15	None	2	cRepTar
ZNF451	NM_001031623	hsa-miR-137	370	393	-14.2	0.415	4/17 (23.53%)	3'-UTR	Seed Site (1A,m8)	3' GATGCGCATAAGAAT-TCGTTATT 5'& |. ||||.|| ||||.|.| &5' ----GTTTATTTTTTTAGCAGTGA 3'	0.9	0.24	None	2	cRepTar
KCND2	NM_012281	hsa-miR-137	1954	1975	-16.1	0.471	3/17 (17.65%)	3'-UTR	Seed Site (m8)	3' GATGCGCATAAGAATTCGTTATT 5'& ||.|| |||| .||||||. &5' -TATGC---TTCTAGAGCAATG- 3'	1	0.7	None	3	cRepTar
PPP1R3A	NM_002711	hsa-miR-137	705	726	-15.3	0.447	2/15 (13.33%)	3'-UTR	Seed Site (m8)	3' GATGCGCATAAGAATTCGTTATT 5'& || |.| |||||||||. &5' ----GCCTGTCTTTAAGCAATG- 3'	0.01	0.24	None	2	cRepTar
DUSP4	NM_001394	hsa-miR-137	294	311	-14.2	0.415	2/14 (14.29%)	3'-UTR	Seed Site (1A,m8)	3' GATGCGCATAAGAATTCGTTATT 5'& ||.|||||||.||| &5' ---------TTTTTAAGCAGTAA 3'	1	0.25	None	2	cRepTar
GDA	NM_004293	hsa-miR-137	3226	3252	-14.8	0.433	3/18 (16.67%)	3'-UTR	Seed Site (1A,m8)	3' GATGCG-CATAAGAATTCGTTATT 5'& ||| ||.|| ||.|||||.| &5' CTAAGAAGTGTTA-TAGGCAATGA 3'	0	0.21	None	2	cRepTar
KIAA0515	NM_013318	hsa-miR-137	327	347	-14	0.409	2/14 (14.29%)	3'-UTR	Seed Site (m8)	3' GATGCGCATAAGAATTCGTTATT 5'& ||| |||| ||||.|. &5' ----GCGCCTTCTC-AGCAGTG- 3'	0	0.19	None	2	cRepTar
LRRC19	NM_022901	hsa-miR-137	226	247	-15.3	0.447	2/18 (11.11%)	3'-UTR	Seed Site (m8)	3' GATGCGCATAAGAATTCGTTATT 5'& |||| ||||||| ||||.|. &5' CTAC---TATTCTT-AGCAGTG- 3'	0.34	0.12	None	2	cRepTar
MOBKL2B	NM_024761	hsa-miR-137	456	478	-14.1	0.412	2/16 (12.50%)	3'-UTR	Seed Site (1A)	3' GATGCGCATAAGAATTCGTTATT 5'& || .||.||| ||||||| &5' ----GCAAGTTTTTATGCAATAA 3'	0.37	0.11	None	2	cRepTar
NFIB	NM_005596	hsa-miR-137	2093	2115	-14.6	0.427	3/15 (20.00%)	3'-UTR	Seed Site (m8)	3' GATGCGCATAAGAA--TTCGTTATT 5'& |.||| || |||||.|. &5' ----GTGTAG-CTGTGAAGCAGTG- 3'	1	0.87	None	2	cRepTar
SPTLC1	NM_006415	hsa-miR-137	964	981	-14.5	0.424	2/14 (14.29%)	3'-UTR	Seed Site (1A,m8)	3' GATGCGCATAAGAATTCGTTATT 5'& |||.|||||||.|| &5' --------ATTTTTAAGCAGTA- 3'	0.03	0.35	None	2	cRepTar
F9	NM_000133	hsa-miR-137	1094	1114	-17.1	0.5	4/16 (25.00%)	3'-UTR	Seed Site (m8)	3' GATGCGCATAAGAATTCGTTATT 5'& |.||. |||| ||||.|. &5' ----GTGTG-TCTTCAGCAGTG- 3'	0	0.03	None	2	cRepTar
NLGN4X	NM_020742	hsa-miR-137	2178	2200	-14.1	0.412	1/14 (7.14%)	3'-UTR	Seed Site (m8)	3' GATGCGCATAAGAA-TTCGTTATT 5'& || |||| |||||||. &5' ----GCCATTTCTGCAAGCAATG- 3'	0.03	0.5	None	2	cRepTar
OCRL	NM_000276	hsa-miR-137	1471	1491	-14.8	0.433	1/15 (6.67%)	3'-UTR	Seed Site (1A)	3' GATGCGCATAAGAATTCGTTATT 5'& . |||||||| |||||| &5' --GTACGTATTCT---GCAATA- 3'	0	0.21	None	2	cRepTar

## Sheet: miR-153-MFE10
Object id #25Gene Symbol	Gene Accession	MicroRNA Symbol	Bind Site Start Position	Bind Site End Position	Minimal Free Energy	Normalized Minimal Free Energy	G-U Pairs	Bind Site Location	Bind Site Profile	Bind Site Pattern	Site Conversation Score	3'-UTR Conservation Score	Known Repeating Patterns	Repeated Motifs	Algorithm Used
DCLK1	NM_004734	hsa-miR-153	2840	2857	-11.9	0.345	1/11 (9.09%)	3'-UTR	Seed Site (1A,m8)	3' CTAGTGAAAACACT--GATACGTT 5'& ||| |||||.|| &5' ----------GTGTATCTATGTAA 3'	0.91	0.33	None	2	cRepTar
DCLK1	NM_004734	hsa-miR-153	1064	1083	-13.3	0.386	3/15 (20.00%)	3'-UTR	Seed Site (1A,m8)	3' CTAGTGAAAACACTGATACGTT 5'& |.|||. |||.||||| &5' GGTCATC------ACTGTGCAA 3'	0	0.33	None	2	cRepTar
KLF5	NM_001730	hsa-miR-153	1529	1549	-14.1	0.409	2/16 (12.50%)	3'-UTR	Seed Site (1A,m8)	3' CTAGTGAAAACACTGATACGTT 5'& |.|||.|| |||||||| &5' GGTCATTTC-----CTATGCAA 3'	1	0.76	None	2	RepTar
KLF5	NM_001730	hsa-miR-153	544	563	-12.4	0.359	0/13 (0.00%)	3'-UTR	Seed Site (1A)	3' CTAGTGAAAACACTGATACGTT 5'& |||||| ||||||| &5' ------TTTTGTAAATATGCAA 3'	1	0.76	None	2	cRepTar
XPO4	NM_022459	hsa-miR-153	1533	1556	-16.9	0.49	3/18 (16.67%)	3'-UTR	Seed Site (1A,m8)	3' CTAGTGAAAACAC--TGATACGTT 5'& ||.|| |||| .||.||||| &5' -ATTACA--TGTGATGCTGTGCAA 3'	0	0.29	None	2	cRepTar
XPO4	NM_022459	hsa-miR-153	5719	5739	-12.1	0.351	1/13 (7.69%)	3'-UTR	Seed Site (1A,m8)	3' CTAGTGAAAACACT---GATACGTT 5'& ||||| |||||.|| &5' --------TTGTGCATTCTATGTAA 3'	0.13	0.29	None	2	cRepTar
DNM3	NM_015569	hsa-miR-153	3084	3114	-13.31	0.386	3/17 (17.65%)	3'-UTR	Seed Site (1A,m8)	3' CTAGTGAAA-------ACACT--GATACGTT 5'& ||.||| |||| ||.||.| &5' ---CATTTTCTATGCATGTGTCTCTGTGTA- 3'	0.94	0.36	None	2	cRepTar
DNM3	NM_015569	hsa-miR-153	24	45	-14.7	0.426	2/17 (11.76%)	3'-UTR	Seed Site (1A,m8)	3' CTAGTGAAAACACTGATACGTT 5'& |||||| || |.|||||.| &5' -ATCACTAATGA-ATTATGCGA 3'	1	0.36	None	2	cRepTar
ENAH	NM_001008493	hsa-miR-153	10192	10210	-13.9	0.403	1/15 (6.67%)	3'-UTR	Seed Site (1A,m8)	3' CTAGTGAAAACACTGATACGTT 5'& ||||.|| |||||||| &5' -ATCATTT-----ACTATGCA- 3'	0	0.23	None	4	RepTar
ENAH	NM_001008493	hsa-miR-153	10027	10040	-13.1	0.38	2/10 (20.00%)	3'-UTR	Seed Site (m8)	3' CTAGTGAAAACACTGATACGTT 5'& ||.||||||. &5' ------------GATTATGCAG 3'	0	0.23	None	4	cRepTar
ENAH	NM_001008493	hsa-miR-153	2050	2070	-16.5	0.478	2/17 (11.76%)	3'-UTR	Seed Site (1A,m8)	3' CTAGTGAAAACACTGATACGTT 5'& .||||||| | .||||||| &5' ---TACTTTTG-G-TTATGCAA 3'	0.96	0.23	None	4	cRepTar
ENAH	NM_001008493	hsa-miR-153	4381	4403	-16	0.464	4/18 (22.22%)	3'-UTR	Seed Site (1A,m8)	3' CTAGTGAAAACACTGATACGTT 5'& |.| .||| ||.|||||.|| &5' GGTAGCTT---TGGCTATGTAA 3'	0	0.23	None	4	cRepTar
FBXO28	NM_015176	hsa-miR-153	1565	1584	-12.6	0.365	0/11 (0.00%)	3'-UTR	Seed Site (1A)	3' CTAGTGAAAACACTG-----ATACGTT 5'& ||||| |||||| &5' ----------GTGACATGGTTATGCA- 3'	0.23	0.7	None	2	cRepTar
FBXO28	NM_015176	hsa-miR-153	246	265	-13.4	0.388	2/14 (14.29%)	3'-UTR	Seed Site (m8)	3' CTAGTGAAAACACTGATACGTT 5'& |||||| ||.||||. &5' ----ACTTTTTT--CTGTGCAG 3'	1	0.7	None	2	cRepTar
RSBN1	NM_018364	hsa-miR-153	157	170	-13.4	0.388	1/10 (10.00%)	3'-UTR	Seed Site (1A,m8)	3' CTAGTGAAAACACTGATACGTT 5'& ||.||||||| &5' ------------GATTATGCAA 3'	1	0.92	None	2	cRepTar
RSBN1	NM_018364	hsa-miR-153	1936	1958	-16.7	0.484	3/15 (20.00%)	3'-UTR	Seed Site (1A,m8)	3' CTAGTGAAAACA-CTGATACGTT 5'& .|||| |.||.||||| &5' ----GCTTTACCAGGCTGTGCAA 3'	1	0.92	None	2	cRepTar
CPEB3	NM_014912	hsa-miR-153	1697	1718	-14.9	0.432	1/14 (7.14%)	3'-UTR	Seed Site (1A,m8)	3' CTAGTGAAAACACTGATACGTT 5'& ||| | |||||||.|| &5' GATTGCAA----GACTATGTAA 3'	0.99	0.92	None	2	cRepTar
CPEB3	NM_014912	hsa-miR-153	649	669	-10.6	0.307	2/16 (12.50%)	3'-UTR	Seed Site (1A,m8)	3' CTAGTGAAAA-CACTGATACGTT 5'& ||||| || |.||||.|| &5' -----CTTTTAGT-ATTATGTAA 3'	1	0.92	None	2	cRepTar
MGEA5	NM_012215	hsa-miR-153	124	137	-13.7	0.397	1/10 (10.00%)	3'-UTR	Seed Site (1A,m8)	3' CTAGTGAAAACACTGATACGTT 5'& |||||||.|| &5' ------------GACTATGTAA 3'	0.92	0.5	None	2	cRepTar
MGEA5	NM_012215	hsa-miR-153	1493	1506	-11.2	0.325	0/9 (0.00%)	3'-UTR	Seed Site (1A)	3' CTAGTGAAAACACTGATACGTT 5'& ||| |||||| &5' -----------TGAGTATGCA- 3'	0	0.5	None	2	cRepTar
ZNF248	NM_021045	hsa-miR-153	1510	1527	-10.7	0.31	1/12 (8.33%)	3'-UTR	Seed Site (1A,m8)	3' CTAGTGAAAACACTGATACGTT 5'& ||| | |||||.|| &5' ---CACG-----GTCTATGTAA 3'	0	0.1	None	2	cRepTar
ZNF248	NM_021045	hsa-miR-153	375	396	-18.7	0.542	0/16 (0.00%)	3'-UTR	Seed Site (1A)	3' CTAGTGAAAACACTGATACGTT 5'& | ||| ||||| ||||||| &5' ---C-CTTATGTGAGTATGCAA 3'	0.11	0.1	None	2	cRepTar
CAPN5	NM_004055	hsa-miR-153	2026	2044	-15.8	0.458	3/14 (21.43%)	3'-UTR	Seed Site (m8)	3' CTAGTGAAAACACTGATACGTT 5'& .|| ||.|||||||. &5' ----GCTCC--TGGCTATGCAG 3'	0.72	0.08	None	2	RepTar
CAPN5	NM_004055	hsa-miR-153	479	504	-11.5	0.333	2/15 (13.33%)	3'-UTR	Seed Site (6mer)	3' CTAGTGAA---AACACTG--ATACGTT 5'& .|| ||| || ||||||. &5' ----GCTGGAATTGGGAAAATATGCAG 3'	0.1	0.08	None	2	RepTar
CTSC	NM_148170	hsa-miR-153	3729	3743	-11	0.319	0/9 (0.00%)	3'-UTR	Seed Site (1A)	3' CTAGTGAAAACACTGATACGTT 5'& ||| |||||| &5' ----------GTGTGTATGCA- 3'	0	0.02	LINE/L1-L1P3	2	cRepTar
CTSC	NM_148170	hsa-miR-153	4783	4806	-13.2	0.383	1/14 (7.14%)	3'-UTR	Seed Site (m8)	3' CTAGTGAAAACAC--TGATACGTT 5'& ||| || ||||||||. &5' ---CACCA-TGGAATACTATGCAG 3'	0	0.02	LINE/L1-L1PA10	2	cRepTar
GRIA4	NM_001077244	hsa-miR-153	729	754	-10.4	0.301	2/18 (11.11%)	3'-UTR	3' Compensatory Site	3' CTAGTGAAAACA--CTGATACGTT 5'& ||| .|||||| || |||.|| &5' -ATC-TTTTTGTATGAAAATGTAA 3'	0.95	0.41	None	2	cRepTar
GRIA4	NM_001077244	hsa-miR-153	269	287	-11.3	0.328	2/14 (14.29%)	3'-UTR	Seed Site (1A)	3' CTAGTGAAAACACTGATACGTT 5'& |.||||| ||||.|| &5' GGTCACTG-------TATGTAA 3'	0.21	0.41	None	2	cRepTar
OPCML	NM_001012393	hsa-miR-153	3947	3960	-14.5	0.42	1/10 (10.00%)	3'-UTR	Seed Site (1A,m8)	3' CTAGTGAAAACACTGATACGTT 5'& ||.||||||| &5' -----------TGGCTATGCA- 3'	0.08	0.31	None	2	RepTar
OPCML	NM_001012393	hsa-miR-153	645	662	-16.3	0.472	1/13 (7.69%)	3'-UTR	Seed Site (1A,m8)	3' CTAGTGAAAACACTGATACGTT 5'& |||| |.||||||| &5' -------TTTGGGGCTATGCA- 3'	0	0.31	None	2	RepTar
PGM2L1	NM_173582	hsa-miR-153	5863	5877	-13.6	0.394	2/11 (18.18%)	3'-UTR	Seed Site (m8)	3' CTAGTGAAAACACTGATACGTT 5'& ||| |||||.|. &5' ----------GTGTCTATGTAG 3'	0.01	0.18	None	2	cRepTar
PGM2L1	NM_173582	hsa-miR-153	4685	4697	-12.7	0.368	1/9 (11.11%)	3'-UTR	Seed Site (1A,m8)	3' CTAGTGAAAACACTGATACGTT 5'& |||||||.| &5' ------------GACTATGTA- 3'	0	0.18	None	2	cRepTar
RNF26	NM_032015	hsa-miR-153	224	240	-14.6	0.423	0/12 (0.00%)	3'-UTR	Seed Site (1A,m8)	3' CTAGTGAAAACACTGATACGTT 5'& ||| ||||||||| &5' ---------TGTCACTATGCAA 3'	0.98	0.1	None	2	cRepTar
RNF26	NM_032015	hsa-miR-153	768	780	-14.7	0.426	1/9 (11.11%)	3'-UTR	Seed Site (1A,m8)	3' CTAGTGAAAACACTGATACGTT 5'& ||||.|||| &5' ------------GACTGTGCA- 3'	0.48	0.1	None	2	cRepTar
TEAD1	NM_021961	hsa-miR-153	1148	1166	-12.9	0.374	0/11 (0.00%)	3'-UTR	Seed Site (1A)	3' CTAGTGAAAACACTG----ATACGTT 5'& ||||| |||||| &5' ----------GTGACCCAATATGCA- 3'	0	0.42	None	2	cRepTar
TEAD1	NM_021961	hsa-miR-153	6782	6803	-10.8	0.313	2/13 (15.38%)	3'-UTR	Seed Site (1A,m8)	3' CTAGTGAAAACACTGATACGTT 5'& ||||| .||||.|| &5' ---CACTTAAATT-TTATGTAA 3'	0.96	0.42	None	2	cRepTar
BCAT1	NM_005504	hsa-miR-153	3817	3837	-11.7	0.339	0/13 (0.00%)	3'-UTR	Seed Site (1A)	3' CTAGTGAAAACACTGATACGTT 5'& ||| || | ||||||| &5' -----CTTATGCGGATATGCAA 3'	0.22	0.15	None	2	cRepTar
BCAT1	NM_005504	hsa-miR-153	6597	6612	-11.1	0.322	1/11 (9.09%)	3'-UTR	Seed Site (1A,m8)	3' CTAGTGAAAACACTGATACGTT 5'& ||| |.|||||| &5' ---------TGTAATTATGCA- 3'	0.97	0.15	None	2	cRepTar
CCND2	NM_001759	hsa-miR-153	241	260	-12	0.348	2/14 (14.29%)	3'-UTR	Seed Site (1A,m8)	3' CTAGTGAAAACA--CTGATACGTT 5'& |||| ||.||||.|| &5' --------TTGTTTGATTATGTAA 3'	0.97	0.4	None	2	cRepTar
CCND2	NM_001759	hsa-miR-153	5115	5133	-11.3	0.328	1/15 (6.67%)	3'-UTR	Seed Site (1A)	3' CTAGTGAAAACACTGATACGTT 5'& ||||| ||| |||||.| &5' GATCA-----GTG--TATGCGA 3'	0.32	0.4	None	2	cRepTar
ETNK1	NM_018638	hsa-miR-153	2151	2171	-16.3	0.472	2/14 (14.29%)	3'-UTR	Seed Site (m8)	3' CTAGTGAAAACACTGATACGTT 5'& .|| | |||||||||. &5' ----GCTCTGG-GACTATGCAG 3'	0	0.41	None	2	RepTar
ETNK1	NM_018638	hsa-miR-153	2047	2067	-17.4	0.504	1/13 (7.69%)	3'-UTR	Seed Site (1A,m8)	3' CTAGTGAAAACACTGATACGTT 5'& || || ||||.|||| &5' -ATTGCTGATA-GACTGTGCA- 3'	0.01	0.41	None	2	cRepTar
FAM80B	NM_020734	hsa-miR-153	1386	1404	-16.2	0.47	2/14 (14.29%)	3'-UTR	Seed Site (1A,m8)	3' CTAGTGAAAACACTGATACGTT 5'& .||| ||.||||||| &5' ----GCTTC--TGGCTATGCA- 3'	0.61	0.61	None	2	RepTar
FAM80B	NM_020734	hsa-miR-153	2447	2463	-11.9	0.345	1/13 (7.69%)	3'-UTR	Seed Site (1A,m8)	3' CTAGTGAAAACACTGATACGTT 5'& ||||| |.|||||| &5' --TCACT------ATTATGCA- 3'	0	0.61	None	2	cRepTar
FRS2	NM_001042555	hsa-miR-153	3991	4005	-12.7	0.368	0/11 (0.00%)	3'-UTR	Seed Site (1A,m8)	3' CTAGTGAAAACACTGATACGTT 5'& ||| |||||||| &5' ---------TGT-ACTATGCA- 3'	1	0.69	None	2	RepTar
FRS2	NM_001042555	hsa-miR-153	2840	2858	-11.5	0.333	1/11 (9.09%)	3'-UTR	Seed Site (1A)	3' CTAGTGAAAACACTG----ATACGTT 5'& ||||. |||||| &5' ----------GTGATGAGATATGCA- 3'	1	0.69	None	2	cRepTar
GLT8D3	NM_001099650	hsa-miR-153	1709	1723	-14	0.406	1/11 (9.09%)	3'-UTR	Seed Site (1A,m8)	3' CTAGTGAAAACACTGATACGTT 5'& ||||||||.|| &5' -----------TGACTATGTAA 3'	0	0.2	None	2	cRepTar
GLT8D3	NM_001099650	hsa-miR-153	2786	2805	-14.2	0.412	1/13 (7.69%)	3'-UTR	Seed Site (1A,m8)	3' CTAGTGAAAACACTGATACGTT 5'& ||. ||| ||||||| &5' ---CATAG-TGTATCTATGCA- 3'	0.88	0.2	None	2	cRepTar
IGF1	NM_000618	hsa-miR-153	1725	1747	-15.94	0.462	1/13 (7.69%)	3'-UTR	Seed Site (m8)	3' CTAGTGAAAACACTGATACGTT 5'& ||||| |||||||. &5' --TCACTGACTCTTCTATGCAG 3'	0.01	0.38	None	2	cRepTar
IGF1	NM_000618	hsa-miR-153	2382	2404	-11.92	0.346	0/13 (0.00%)	3'-UTR	Seed Site (1A)	3' CTAGTGAAAACACTGATACGTT 5'& |||| || ||||||| &5' GATCTCTGAATA---TATGCAA 3'	0	0.38	None	2	cRepTar
JARID1A	NM_005056	hsa-miR-153	4285	4303	-13.1	0.38	1/14 (7.14%)	3'-UTR	Seed Site (1A,m8)	3' CTAGTGAAAACACTGATACGTT 5'& .|||| ||||||||| &5' -GTCACC------ACTATGCAA 3'	0.74	0.32	None	3	RepTar
JARID1A	NM_005056	hsa-miR-153	2266	2288	-15.3	0.443	3/14 (21.43%)	3'-UTR	Seed Site (1A,m8)	3' CTAGTGAAAACACTGATACGTT 5'& | .| ||| .||.|||| &5' --TTGTTAGTGTTGCTGTGCA- 3'	0	0.32	None	3	cRepTar
JARID1A	NM_005056	hsa-miR-153	3082	3103	-13.6	0.394	3/15 (20.00%)	3'-UTR	Seed Site (m8)	3' CTAGTGAAAACACTGATACGTT 5'& .|||.| ||||||||. &5' -GTCATTAGA---ACTATGCAG 3'	0	0.32	None	3	cRepTar
LRP6	NM_002336	hsa-miR-153	3506	3528	-13.09	0.379	1/11 (9.09%)	3'-UTR	Seed Site (m8)	3' CTAGTGAAAACACTGATACGTT 5'& ||| |||||||. &5' ---CACGCCTACTTCTATGCAG 3'	0	0.34	None	2	cRepTar
LRP6	NM_002336	hsa-miR-153	3828	3849	-15.4	0.446	1/14 (7.14%)	3'-UTR	Seed Site (1A,m8)	3' CTAGTGAAAACACTGATACGTT 5'& .|| || ||||||||| &5' ---TACAGATGAGACTATGCA- 3'	0.01	0.34	None	2	RepTar,cRepTar
STX2	NM_194356	hsa-miR-153	1889	1912	-22.2	0.643	2/18 (11.11%)	3'-UTR	3' Compensatory Site	3' CTAGTGA--AAACACTGATACGTT 5'& ||||| ||||||.|||||. &5' --TCACTGATTTGTGGCTATGT-- 3'	0	0.17	None	2	RepTar
STX2	NM_194356	hsa-miR-153	2184	2209	-12.8	0.371	3/16 (18.75%)	3'-UTR	Seed Site (1A)	3' CTAGTGAAAAC---ACTGATACGTT 5'& .|||||| ||| |.||.| &5' -GTCACTTGTCCAATGA-TGTGTA- 3'	0	0.17	None	2	RepTar
ZNF605	NM_183238	hsa-miR-153	1164	1184	-14.8	0.429	1/15 (6.67%)	3'-UTR	Seed Site (1A,m8)	3' CTAGTGAAAACACTGATACGTT 5'& ||| |||| .||||||| &5' ----ACTAATGTG-TTATGCAA 3'	0.01	0.06	LINE/L1-L1MEc	2	cRepTar
ZNF605	NM_183238	hsa-miR-153	1822	1843	-14	0.406	0/14 (0.00%)	3'-UTR	Seed Site (1A,m8)	3' CTAGTGAAAACAC-TGATACGTT 5'& || || | ||||||||| &5' -----CTGGTGAGAACTATGCAA 3'	0	0.06	LINE/L1-L1MEc	2	cRepTar
BTBD7	NM_001002860	hsa-miR-153	1746	1768	-15.6	0.452	1/14 (7.14%)	3'-UTR	Seed Site (m8)	3' CTAGTGAAAACACTGATACGTT 5'& ||||| ||||||||. &5' --TCACTCGAAA-ACTATGCAG 3'	1	0.4	None	2	cRepTar
BTBD7	NM_001002860	hsa-miR-153	4282	4302	-12.2	0.354	0/15 (0.00%)	3'-UTR	Seed Site (1A)	3' CTAGTGAAA-ACACTGATACGTT 5'& || ||| |||| |||||| &5' --TC-CTTGCTGTG--TATGCA- 3'	0	0.4	None	2	cRepTar
C14orf43	NM_001043318	hsa-miR-153	2168	2187	-14.7	0.426	1/14 (7.14%)	3'-UTR	Seed Site (m8)	3' CTAGTGAAAACACTGATACGTT 5'& ||||| ||||||||. &5' ------TTTTGAAACTATGCAG 3'	0.06	0.29	None	2	RepTar
C14orf43	NM_001043318	hsa-miR-153	4098	4114	-10.9	0.316	1/11 (9.09%)	3'-UTR	Seed Site (1A,m8)	3' CTAGTGAAAACACTGATACGTT 5'& ||| |||||.|| &5' ---------TGTACCTATGTAA 3'	1	0.29	None	2	cRepTar
DAAM1	NM_014992	hsa-miR-153	243	261	-11.1	0.322	0/14 (0.00%)	3'-UTR	Seed Site (1A)	3' CTAGTGAAAACACTGATACGTT 5'& | |||| ||| |||||| &5' ---C-CTTTCGTG--TATGCA- 3'	0.98	0.61	None	2	cRepTar
DAAM1	NM_014992	hsa-miR-153	127	141	-10	0.29	1/10 (10.00%)	3'-UTR	Seed Site (1A)	3' CTAGTGAAAACACTGATACGTT 5'& ||| ||||.|| &5' ----------GTGTGTATGTAA 3'	0.84	0.61	Simple_repeat-(TATG)n	2	cRepTar
RCOR1	NM_015156	hsa-miR-153	3584	3596	-14.2	0.412	1/9 (11.11%)	3'-UTR	Seed Site (1A,m8)	3' CTAGTGAAAACACTGATACGTT 5'& |.||||||| &5' ------------GGCTATGCA- 3'	1	0.41	None	2	RepTar
RCOR1	NM_015156	hsa-miR-153	2632	2647	-11.5	0.333	2/11 (18.18%)	3'-UTR	Seed Site (1A,m8)	3' CTAGTGAAAACACTGATACGTT 5'& || |.|.||||| &5' ----------GTTATTGTGCAA 3'	1	0.41	None	2	cRepTar
ACTC1	NM_005159	hsa-miR-153	2029	2050	-13.3	0.386	2/15 (13.33%)	3'-UTR	Seed Site (1A,m8)	3' CTAGTGAAAACACTGATACGTT 5'& ||.|||| |||||.|| &5' ---CATTTTTATTTCTATGTAA 3'	0.14	0.11	None	2	cRepTar
ACTC1	NM_005159	hsa-miR-153	680	701	-13.9	0.403	1/14 (7.14%)	3'-UTR	Seed Site (1A)	3' CTAGTGAAAACACTGATACGTT 5'& || ||||| |.||||| &5' ----ACCATTGTGTGTGTGCAA 3'	0.03	0.11	None	2	cRepTar
ARPP-19	NM_006628	hsa-miR-153	996	1015	-16	0.464	1/15 (6.67%)	3'-UTR	Seed Site (m8)	3' CTAGTGAAAACACTGATACGTT 5'& ||||||| |||||||. &5' -----CTTTTGTC-CTATGCAG 3'	1	0.36	None	2	RepTar
ARPP-19	NM_006628	hsa-miR-153	958	975	-14	0.406	2/12 (16.67%)	3'-UTR	Seed Site (1A)	3' CTAGTGAAAACACTG--ATACGTT 5'& |||.| |.||||| &5' ----------GTGGCCTTGTGCAA 3'	1	0.36	None	2	cRepTar
CTDSPL2	NM_016396	hsa-miR-153	1079	1093	-13.4	0.388	0/9 (0.00%)	3'-UTR	Seed Site (1A,m8)	3' CTAGTGAAAACACTGATACGTT 5'& || ||||||| &5' ----------GTAGCTATGCA- 3'	0.99	0.81	None	2	RepTar
CTDSPL2	NM_016396	hsa-miR-153	647	668	-13.3	0.386	2/16 (12.50%)	3'-UTR	Seed Site (1A,m8)	3' CTAGTGAAAACACTGATACGTT 5'& .|||||| | |||||.|| &5' ---TACTTTTA-GTCTATGTAA 3'	1	0.81	None	2	cRepTar
SPRED1	NM_152594	hsa-miR-153	1536	1554	-12.9	0.374	2/15 (13.33%)	3'-UTR	Seed Site (m8)	3' CTAGTGAAAACACTGATACGTT 5'& |||.||| |||||||. &5' --TCATTTT-----CTATGCAG 3'	1	0.89	None	2	RepTar
SPRED1	NM_152594	hsa-miR-153	296	317	-15.3	0.443	2/16 (12.50%)	3'-UTR	Seed Site (1A,m8)	3' CTAGTGAAAACACT--GATACGTT 5'& ||.|||||| .|||||| &5' ---CATTTTTGTATATTTATGCA- 3'	1	0.89	None	2	cRepTar
TMOD2	NM_014548	hsa-miR-153	1094	1116	-12.9	0.374	1/15 (6.67%)	3'-UTR	Seed Site (1A)	3' CTAGTGAAAACACTGATACGTT 5'& |.| | |||| | |||||| &5' GGTTGCA-TTGT-AGTATGCA- 3'	0	0.22	None	2	cRepTar
TMOD2	NM_014548	hsa-miR-153	164	184	-11.5	0.333	0/13 (0.00%)	3'-UTR	Seed Site (1A)	3' CTAGTGAAAACACTG-ATACGTT 5'& |||||| ||||||| &5' ------TTTTGTAATATATGCAA 3'	0.04	0.22	None	2	cRepTar
CRAMP1L	NM_020825	hsa-miR-153	657	672	-13.3	0.386	1/12 (8.33%)	3'-UTR	Seed Site (m8)	3' CTAGTGAAAACACTGATACGTT 5'& ||| ||||||||. &5' ---------TGT-ACTATGCAG 3'	0.01	0.09	None	2	RepTar
CRAMP1L	NM_020825	hsa-miR-153	436	456	-15.2	0.441	0/13 (0.00%)	3'-UTR	Seed Site (1A,m8)	3' CTAGTGAAAACACTGATACGTT 5'& || |||| ||||||| &5' ---CAAACCTGTG-CTATGCA- 3'	0	0.09	None	2	RepTar,cRepTar
UNKL	NM_023076	hsa-miR-153	2147	2164	-11.7	0.339	1/12 (8.33%)	3'-UTR	Seed Site (1A,m8)	3' CTAGTGAAAACACTGATACGTT 5'& ||||| .|||||| &5' -------TTTGTATTTATGCA- 3'	1	0.21	None	2	cRepTar
UNKL	NM_023076	hsa-miR-153	2950	2972	-11.94	0.346	1/12 (8.33%)	3'-UTR	Seed Site (1A,m8)	3' CTAGTGAAAACACTGATACGTT 5'& |||| .||||||| &5' ---CACTATAGCATTTATGCAA 3'	1	0.21	None	2	cRepTar
DUSP3	NM_004090	hsa-miR-153	421	436	-13.6	0.394	0/10 (0.00%)	3'-UTR	Seed Site (1A,m8)	3' CTAGTGAAAACACTGATACGTT 5'& | ||||||||| &5' ----------GGAACTATGCAA 3'	0.01	0.09	None	2	RepTar
DUSP3	NM_004090	hsa-miR-153	1254	1272	-12.7	0.368	0/14 (0.00%)	3'-UTR	Seed Site (1A)	3' CTAGTGAAAACACTGATACGTT 5'& |||| |||| |||||| &5' --TCACA--TGTG--TATGCA- 3'	0.01	0.09	None	2	cRepTar
PAFAH1B1	NM_000430	hsa-miR-153	1078	1099	-13.5	0.391	1/16 (6.25%)	3'-UTR	Seed Site (1A)	3' CTAGT-GAAAACACTGATACGTT 5'& || ||||||| ||||.|| &5' ---CACCTTTTGTTTATATGTAA 3'	0.97	0.8	None	2	cRepTar
PAFAH1B1	NM_000430	hsa-miR-153	422	440	-12.6	0.365	1/12 (8.33%)	3'-UTR	Seed Site (1A,m8)	3' CTAGTGAAAACACT--GATACGTT 5'& |||| |||||.|| &5' ---------TGTGTATCTATGTAA 3'	1	0.8	None	2	cRepTar
GALNT1	NM_020474	hsa-miR-153	207	222	-15.1	0.438	1/11 (9.09%)	3'-UTR	Seed Site (1A,m8)	3' CTAGTGAAAACACTGATACGTT 5'& || ||||.|||| &5' ---------TGAGACTGTGCA- 3'	1	0.67	None	2	cRepTar
GALNT1	NM_020474	hsa-miR-153	942	956	-13.4	0.388	2/11 (18.18%)	3'-UTR	Seed Site (1A,m8)	3' CTAGTGAAAACACTGATACGTT 5'& |||.|||||.| &5' -----------TGATTATGCGA 3'	0.81	0.67	None	2	cRepTar
LIPG	NM_006033	hsa-miR-153	1218	1233	-11.7	0.339	0/12 (0.00%)	3'-UTR	Seed Site (1A)	3' CTAGTGAAAACACTGATACGTT 5'& |||||| |||||| &5' -------TTTGTG--TATGCA- 3'	0	0.11	None	2	cRepTar
LIPG	NM_006033	hsa-miR-153	731	746	-11.5	0.333	0/10 (0.00%)	3'-UTR	Seed Site (1A)	3' CTAGTGAAAACACTGATACGTT 5'& |||| |||||| &5' ---------TGTGTATATGCA- 3'	0	0.11	None	2	cRepTar
ONECUT2	NM_004852	hsa-miR-153	1965	1982	-17.1	0.496	1/14 (7.14%)	3'-UTR	Seed Site (m8)	3' CTAGTGAAAACACTGATACGTT 5'& |||||| |||||||. &5' -------TTTGTGCCTATGCAG 3'	1	0.36	None	2	RepTar
ONECUT2	NM_004852	hsa-miR-153	7423	7443	-11.1	0.322	1/14 (7.14%)	3'-UTR	Seed Site (1A)	3' CTAGTGAAAACACTGATACGTT 5'& ||| |||| ||||.|| &5' ----ACTC-TGTGTGTATGTAA 3'	0.93	0.36	None	2	cRepTar
SOCS6	NM_004232	hsa-miR-153	2830	2845	-10.8	0.313	1/12 (8.33%)	3'-UTR	Seed Site (1A,m8)	3' CTAGTGAAAACACTGATACGTT 5'& |||| |.|||||| &5' ---CACT------ATTATGCA- 3'	0.21	0.52	None	2	cRepTar
SOCS6	NM_004232	hsa-miR-153	309	330	-14.2	0.412	1/15 (6.67%)	3'-UTR	Seed Site (1A)	3' CTAGTGAAAACACTG---ATACGTT 5'& ||| |||||. |||||| &5' ---CAC---TGTGATTTTTATGCA- 3'	1	0.52	None	2	cRepTar
ST8SIA3	NM_015879	hsa-miR-153	1500	1518	-11.2	0.325	1/14 (7.14%)	3'-UTR	Seed Site (1A)	3' CTAGTGAAAACACTGATACGTT 5'& ||. ||||| |||||| &5' ---CATATTTGT---TATGCA- 3'	0.51	0.12	None	2	cRepTar
ST8SIA3	NM_015879	hsa-miR-153	3801	3822	-19.3	0.559	2/16 (12.50%)	3'-UTR	Seed Site (1A)	3' CTAGTGAAAACACTGATACGTT 5'& .||| ||||. ||||||| &5' ----GCTTGTGTGGGTATGCAA 3'	0	0.12	None	2	cRepTar
ZADH2	NM_175907	hsa-miR-153	1888	1903	-13.6	0.394	1/11 (9.09%)	3'-UTR	Seed Site (1A,m8)	3' CTAGTGAAAACACTGATACGTT 5'& ||| |||.|||| &5' ---------TGTAACTGTGCA- 3'	0.36	0.38	None	2	cRepTar
ZADH2	NM_175907	hsa-miR-153	2223	2245	-12.6	0.365	3/15 (20.00%)	3'-UTR	Seed Site (1A,m8)	3' CTAGTGAAA-ACACTGATACGTT 5'& .||| || .|||||.|| &5' ---TACTAAATGCAGCTATGTAA 3'	0.34	0.38	None	2	cRepTar
INSR	NM_000208	hsa-miR-153	1416	1431	-11.6	0.336	2/11 (18.18%)	3'-UTR	Seed Site (1A,m8)	3' CTAGTGAAAACACTGATACGTT 5'& || |.|.||||| &5' ----------GTTATTGTGCAA 3'	0.01	0.18	None	2	cRepTar
INSR	NM_000208	hsa-miR-153	658	677	-13.7	0.397	2/14 (14.29%)	3'-UTR	Seed Site (1A)	3' CTAGTGAAAACACTGATACGTT 5'& .|| |||| |.||||| &5' ----GCTGATGTG--TGTGCAA 3'	0.01	0.18	None	2	cRepTar
ZFP14	NM_020917	hsa-miR-153	3418	3431	-13.4	0.388	2/10 (20.00%)	3'-UTR	Seed Site (m8)	3' CTAGTGAAAACACTGATACGTT 5'& |||||||.|. &5' ------------GACTATGTAG 3'	0.05	0.06	None	2	cRepTar
ZFP14	NM_020917	hsa-miR-153	2731	2757	-13.6	0.394	1/17 (5.88%)	3'-UTR	Seed Site (1A,m8)	3' CTAGTGAAAACAC---TGATACGTT 5'& ||||| ||| ||||||.|| &5' -ATCACAA-TGTAAATACTATGTAA 3'	0	0.06	DNA/MER2_type-MER2	2	cRepTar
ZNF507	NM_014910	hsa-miR-153	1318	1338	-11.7	0.339	2/14 (14.29%)	3'-UTR	Seed Site (1A,m8)	3' CTAGTGAAAACACTGATACGTT 5'& |||.||| .|||||| &5' GATTACTCAT----TTATGCA- 3'	0	0.24	None	2	cRepTar
ZNF507	NM_014910	hsa-miR-153	2398	2411	-13.2	0.383	1/10 (10.00%)	3'-UTR	Seed Site (1A,m8)	3' CTAGTGAAAACACTGATACGTT 5'& ||.||||||| &5' ------------GATTATGCAA 3'	0.99	0.24	None	2	cRepTar
ZNF543	NM_213598	hsa-miR-153	168	187	-13.9	0.403	1/13 (7.69%)	3'-UTR	Seed Site (1A,m8)	3' CTAGTGAAAACACTGATACGTT 5'& || | || .||||||| &5' ---CAGTG--GTTGCTATGCA- 3'	0	0.04	None	2	RepTar
ZNF543	NM_213598	hsa-miR-153	705	726	-12.5	0.362	2/16 (12.50%)	3'-UTR	Seed Site (1A)	3' CTAGTGAAAACACTGATACGTT 5'& |.|.|||| || |||||| &5' --TTATTTTTCTGTGTATGCA- 3'	0	0.04	None	2	cRepTar
ACVR2A	NM_001616	hsa-miR-153	1198	1213	-11.6	0.336	1/12 (8.33%)	3'-UTR	Seed Site (1A)	3' CTAGTGAAAACACTGATACGTT 5'& ||||| ||||.|| &5' ---------TGTGA-TATGTAA 3'	0.71	0.83	None	2	cRepTar
ACVR2A	NM_001616	hsa-miR-153	3169	3190	-11.6	0.336	1/14 (7.14%)	3'-UTR	Seed Site (1A)	3' CTAGTGAAAAC-ACTGATACGTT 5'& ||.|| ||| |||||| &5' ---CATTTGGTATGA-TATGCA- 3'	1	0.83	None	2	cRepTar
IKZF2	NM_001079526	hsa-miR-153	4207	4225	-12.9	0.374	0/13 (0.00%)	3'-UTR	Seed Site (1A)	3' CTAGTGAAAACACTGATACGTT 5'& ||||||| |||||| &5' ---CACTTTTAA---TATGCA- 3'	0.99	0.52	None	2	cRepTar
IKZF2	NM_001079526	hsa-miR-153	4400	4413	-13.1	0.38	2/10 (20.00%)	3'-UTR	Seed Site (m8)	3' CTAGTGAAAACACTGATACGTT 5'& ||.||||||. &5' ------------GATTATGCAG 3'	0	0.52	None	2	cRepTar
IL1F5	NM_012275	hsa-miR-153	404	424	-16	0.464	2/15 (13.33%)	3'-UTR	Seed Site (m8)	3' CTAGTGAAAACACTGATACGTT 5'& .||||| ||||||||. &5' -GTCACTCACC--ACTATGCAG 3'	0	0.02	None	2	RepTar
IL1F5	NM_012275	hsa-miR-153	1405	1418	-13.7	0.397	1/10 (10.00%)	3'-UTR	Seed Site (1A,m8)	3' CTAGTGAAAACACTGATACGTT 5'& |||||||.|| &5' ------------GACTATGTAA 3'	0	0.02	LTR/MaLR-MLT1C	2	cRepTar
LOC130074	NM_001009993	hsa-miR-153	3099	3118	-15.8	0.458	0/14 (0.00%)	3'-UTR	Seed Site (1A,m8)	3' CTAGTGAAAACACTGATACGTT 5'& ||| ||| |||||||| &5' -----CTTGAGTG-CTATGCAA 3'	0.72	0.27	None	2	RepTar
LOC130074	NM_001009993	hsa-miR-153	407	430	-14.8	0.429	1/17 (5.88%)	3'-UTR	Seed Site (1A)	3' CTAGTGAAAACACTG-ATACGTT 5'& |||| |||| |. ||||||| &5' ---CACTGTTGTAATGTATGCAA 3'	1	0.27	None	2	RepTar,cRepTar
LTBP1	NM_000627	hsa-miR-153	481	499	-11.7	0.339	0/11 (0.00%)	3'-UTR	Seed Site (1A)	3' CTAGTGAAAACACTGATACGTT 5'& ||| | ||||||| &5' ---CACAG----GGTTATGCAA 3'	0.91	0.67	None	2	cRepTar
LTBP1	NM_000627	hsa-miR-153	706	729	-10	0.29	3/16 (18.75%)	3'-UTR	Seed Site (1A)	3' CTAGTGAAAACACTGATACGTT 5'& .|.| | |||| ||||.|| &5' -GTTAGTATTGTAA-TATGTAA 3'	0.83	0.67	None	2	cRepTar
RAPH1	NM_213589	hsa-miR-153	5221	5244	-13.6	0.394	3/15 (20.00%)	3'-UTR	Seed Site (1A,m8)	3' CTAGTGAAAACACTGATACGTT 5'& ||.|.| ||.|||||| &5' -ATTATTCAAAGGATTATGCA- 3'	1	0.21	None	2	cRepTar
RAPH1	NM_213589	hsa-miR-153	5334	5354	-15.6	0.452	2/14 (14.29%)	3'-UTR	Seed Site (1A,m8)	3' CTAGTGAAAACACTGATACGTT 5'& | || |||.|.||||| &5' --TTGCTCCC-TGATTGTGCAA 3'	1	0.21	None	2	cRepTar
RBJ	NM_016544	hsa-miR-153	2502	2522	-12.14	0.352	0/11 (0.00%)	3'-UTR	Seed Site (1A,m8)	3' CTAGTGAAAACACTGATACGTT 5'& |||| ||||||| &5' --TCACAGACAT--CTATGCA- 3'	0.04	0.08	None	2	cRepTar
RBJ	NM_016544	hsa-miR-153	953	973	-15.7	0.455	1/14 (7.14%)	3'-UTR	Seed Site (1A,m8)	3' CTAGTGAAAACACTGATACGTT 5'& ||||| ||.|||||| &5' ---CACTTAAA-GATTATGCA- 3'	0	0.08	None	2	cRepTar
SOX11	NM_003108	hsa-miR-153	4688	4707	-11.2	0.325	1/11 (9.09%)	3'-UTR	Seed Site (1A)	3' CTAGTGAAAACACTG-----ATACGTT 5'& ||||. |||||| &5' ----------GTGATTTAAATATGCA- 3'	0.95	0.62	None	2	cRepTar
SOX11	NM_003108	hsa-miR-153	660	681	-13.4	0.388	0/13 (0.00%)	3'-UTR	Seed Site (1A,m8)	3' CTAGTGAAAACACT-GATACGTT 5'& ||| ||| ||||||| &5' ----ACTGATGTCTTCTATGCA- 3'	1	0.62	None	2	cRepTar
SPOPL	NM_001001664	hsa-miR-153	282	294	-14.8	0.429	2/10 (20.00%)	3'-UTR	Seed Site (m8)	3' CTAGTGAAAACACTGATACGTT 5'& |.|||||||. &5' ------------GGCTATGCAG 3'	1	0.57	None	2	RepTar
SPOPL	NM_001001664	hsa-miR-153	1814	1832	-11.6	0.336	3/16 (18.75%)	3'-UTR	Seed Site (m8)	3' CTAGTGAAAACACTGATACGTT 5'& ||.||||| |||||.|. &5' -ATTACTTT-----CTATGTAG 3'	0.02	0.57	None	2	cRepTar
SUPT7L	NM_014860	hsa-miR-153	1744	1765	-13.1	0.38	1/13 (7.69%)	3'-UTR	Seed Site (1A,m8)	3' CTAGTGAAAACACTGATACGTT 5'& | || || ||.||||| &5' --TTGCTAG-GTC-CTGTGCAA 3'	0	0.08	LINE/L2-L2b	2	cRepTar
SUPT7L	NM_014860	hsa-miR-153	2108	2129	-13.4	0.388	2/14 (14.29%)	3'-UTR	Seed Site (1A,m8)	3' CTAGTGAAAACACTGATACGTT 5'& .|||. | |||||||| &5' -GTCATAG--GCTACTATGCA- 3'	0	0.08	None	2	cRepTar
TAF4	NM_003185	hsa-miR-153	1254	1276	-11.2	0.325	3/16 (18.75%)	3'-UTR	Seed Site (1A)	3' CTAGTGAAAACACTGATACGTT 5'& .|.||| ||| ||||.|| &5' -GTTACT--TGTTCATATGTAA 3'	1	0.81	None	2	cRepTar
TAF4	NM_003185	hsa-miR-153	894	916	-14.5	0.42	3/14 (21.43%)	3'-UTR	Seed Site (1A,m8)	3' CTAGTGAAAACACTGATACGTT 5'& ||. ||.|||||.|| &5' ---CATAGAAATGGCTATGTAA 3'	1	0.81	None	2	cRepTar
C21orf66	NM_016631	hsa-miR-153	299	317	-12.8	0.371	1/13 (7.69%)	3'-UTR	Seed Site (1A,m8)	3' CTAGTGAAAACAC--TGATACGTT 5'& ||||| |.|||||| &5' --------TTGTGTAATTATGCA- 3'	1	0.71	None	2	cRepTar
C21orf66	NM_016631	hsa-miR-153	50	69	-10.4	0.301	1/13 (7.69%)	3'-UTR	Seed Site (1A)	3' CTAGTGAAAACACTGATACGTT 5'& |||||| ||||.|| &5' ------TTTTGTATATATGTAA 3'	0.95	0.71	None	2	cRepTar
C21orf91	NM_001100420	hsa-miR-153	2790	2805	-15.3	0.443	0/11 (0.00%)	3'-UTR	Seed Site (1A,m8)	3' CTAGTGAAAAC-ACTGATACGTT 5'& | |||||||||| &5' ----------GTTGACTATGCA- 3'	0	0.22	None	2	RepTar
C21orf91	NM_001100420	hsa-miR-153	2294	2313	-12	0.348	1/16 (6.25%)	3'-UTR	Seed Site (1A)	3' CTAGTGAAAACACTGATACGTT 5'& ||.|| |||| ||||||| &5' -ATTAC---TGTG--TATGCAA 3'	0.11	0.22	None	2	cRepTar
TNRC6B	NM_001024843	hsa-miR-153	8482	8498	-14.6	0.423	0/12 (0.00%)	3'-UTR	Seed Site (1A,m8)	3' CTAGTGAAAACACTGATACGTT 5'& |||| |||||||| &5' --------TTGTAACTATGCA- 3'	1	0.42	None	3	RepTar
TNRC6B	NM_001024843	hsa-miR-153	3468	3490	-14.52	0.421	1/13 (7.69%)	3'-UTR	Seed Site (1A,m8)	3' CTAGTGAAAACACTGATACGTT 5'& ||| || |||||.|| &5' GATTGCTGAGAAT-CTATGTAA 3'	1	0.42	None	3	cRepTar
TNRC6B	NM_001024843	hsa-miR-153	5733	5753	-14.6	0.423	0/15 (0.00%)	3'-UTR	Seed Site (1A)	3' CTAGTGAAA-ACACTGATACGTT 5'& ||||| |||| |||||| &5' ---CACTTCATGTG--TATGCA- 3'	0.93	0.42	None	3	cRepTar
ANKRD28	NM_015199	hsa-miR-153	1676	1693	-13.9	0.403	1/12 (8.33%)	3'-UTR	Seed Site (1A,m8)	3' CTAGTGAAAACACTGATACGTT 5'& ||||| ||.|||| &5' -------TTTGTATCTGTGCA- 3'	1	0.65	None	2	cRepTar
ANKRD28	NM_015199	hsa-miR-153	1848	1862	-12.9	0.374	0/10 (0.00%)	3'-UTR	Seed Site (1A)	3' CTAGTGAAAACACTGATACGTT 5'& |||| |||||| &5' ----------GTGAATATGCA- 3'	1	0.65	None	2	cRepTar
ATP1B3	NM_001679	hsa-miR-153	317	331	-13.1	0.38	1/11 (9.09%)	3'-UTR	Seed Site (1A,m8)	3' CTAGTGAAAACACTGATACGTT 5'& ||| |||||.|| &5' ----------GTG-CTATGTAA 3'	1	0.65	None	2	cRepTar
ATP1B3	NM_001679	hsa-miR-153	672	692	-20.6	0.597	1/14 (7.14%)	3'-UTR	Seed Site (1A,m8)	3' CTAGTGAAAACACTGATACGTT 5'& .| |||||||||||| &5' ----GCCAGTGTGACTATGCA- 3'	0.06	0.65	None	2	cRepTar
BCL6	NM_001706	hsa-miR-153	289	301	-11.6	0.336	0/9 (0.00%)	3'-UTR	Seed Site (1A)	3' CTAGTGAAAACACTGATACGTT 5'& || ||||||| &5' ------------GAGTATGCAA 3'	0.28	0.86	None	2	cRepTar
BCL6	NM_001706	hsa-miR-153	359	386	-11.9	0.345	3/16 (18.75%)	3'-UTR	Seed Site (1A)	3' CTAGTGAAAACACTG----ATACGTT 5'& .|. ||||||| |.|||| &5' -GTTTCTTTTGTATGTAAATGTGCA- 3'	1	0.86	None	2	cRepTar
FAM116A	NM_152678	hsa-miR-153	2579	2597	-14.4	0.417	1/14 (7.14%)	3'-UTR	Seed Site (1A,m8)	3' CTAGTGAAAACACTGATACGTT 5'& ||||| ||||||.|| &5' -------TTTGTTACTATGTAA 3'	0.5	0.4	None	2	cRepTar
FAM116A	NM_152678	hsa-miR-153	26	38	-12.3	0.357	1/9 (11.11%)	3'-UTR	Seed Site (1A,m8)	3' CTAGTGAAAACACTGATACGTT 5'& ||.|||||| &5' ------------GATTATGCA- 3'	0.01	0.4	None	2	cRepTar
CPEB2	NM_182485	hsa-miR-153	2049	2077	-11.9	0.345	1/18 (5.56%)	3'-UTR	Seed Site (1A,m8)	3' CTAGTGAAAAC-----ACTGATACGTT 5'& |||| ||||| || .|||||| &5' GATCCATTTTGACATTTG-TTATGCA- 3'	1	0.96	None	2	RepTar
CPEB2	NM_182485	hsa-miR-153	906	935	-13.4	0.388	1/20 (5.00%)	3'-UTR	Seed Site (1A)	3' CTAGT-GAAA--ACAC-TG--ATACGTT 5'& |||. ||| |||| || ||||||| &5' -ATCGTCTTACATGTGTACAATATGCAA 3'	0.99	0.96	None	2	RepTar,cRepTar
GABRA4	NM_000809	hsa-miR-153	4524	4546	-15.8	0.458	2/17 (11.76%)	3'-UTR	3' Compensatory Site	3' CTAGTGAAAACAC-TGATACGTT 5'& |||.|.| |||| |||||| &5' GATTATTG-TGTGAACTATG--- 3'	0	0.1	None	3	RepTar
GABRA4	NM_000809	hsa-miR-153	7182	7198	-14.4	0.417	0/11 (0.00%)	3'-UTR	Seed Site (1A,m8)	3' CTAGTGAAAACACTGATACGTT 5'& || ||||||||| &5' ---------TGGAACTATGCAA 3'	0.02	0.1	None	3	RepTar
GABRA4	NM_000809	hsa-miR-153	8336	8363	-15.9	0.461	2/15 (13.33%)	3'-UTR	Seed Site (1A,m8)	3' CTAGTGAAAA--CACT--GATACGTT 5'& |||. ||| ||||||.| &5' --TCATGCAAAGGTGTATCTATGCGA 3'	0	0.1	None	3	cRepTar
SLC4A4	NM_001098484	hsa-miR-153	1227	1250	-13.1	0.38	1/14 (7.14%)	3'-UTR	Seed Site (m8)	3' CTAGTGAAA--ACACTGATACGTT 5'& ||| ||| |||||||. &5' ---CACGTCAATGTC-CTATGCAG 3'	0.63	0.47	None	3	RepTar,cRepTar
SLC4A4	NM_001098484	hsa-miR-153	2773	2797	-16	0.464	2/18 (11.11%)	3'-UTR	Seed Site (1A,m8)	3' CTAGTGAAAACACTGATACGTT 5'& |.| . |||||| |||||||| &5' GGTGG-TTTTGTTTCTATGCAA 3'	0.03	0.47	None	3	RepTar,cRepTar
SLC4A4	NM_001098484	hsa-miR-153	735	758	-13.4	0.388	1/16 (6.25%)	3'-UTR	Seed Site (1A,m8)	3' CTAGTGAAAACACTGATACGTT 5'& .|| ||||| |||||||| &5' -GTCCCTTTTTTC-CTATGCAA 3'	1	0.47	None	3	cRepTar
SLC7A11	NM_014331	hsa-miR-153	3666	3683	-12.8	0.371	2/12 (16.67%)	3'-UTR	Seed Site (1A,m8)	3' CTAGTGAAAACAC-TGATACGTT 5'& |||| .||.|||| &5' --------TTGTTTGCTGTGCA- 3'	0	0.13	None	2	cRepTar
SLC7A11	NM_014331	hsa-miR-153	5932	5958	-15.5	0.449	3/16 (18.75%)	3'-UTR	Seed Site (1A,m8)	3' CTAG-TGAAAAC-ACTGATACGTT 5'& |||| |. |||||.||.| &5' GATCTATGTTAAATGACTGTGTA- 3'	0.01	0.13	None	2	cRepTar
WDFY3	NM_014991	hsa-miR-153	3130	3145	-13.2	0.383	1/10 (10.00%)	3'-UTR	Seed Site (1A)	3' CTAGTGAAAACACTGATACGTT 5'& ||| ||||.|| &5' ----------GTGGTTATGTAA 3'	1	0.71	None	2	cRepTar
WDFY3	NM_014991	hsa-miR-153	404	418	-10.9	0.316	1/10 (10.00%)	3'-UTR	Seed Site (1A,m8)	3' CTAGTGAAAACACTGATACGTT 5'& || ||||||.| &5' ----------GTAACTATGTA- 3'	1	0.71	None	2	cRepTar
YTHDC1	NM_001031732	hsa-miR-153	412	434	-12.2	0.354	1/12 (8.33%)	3'-UTR	Seed Site (1A)	3' CTAGTGAAAACA-CTGATACGTT 5'& .|| || ||||||| &5' ----GCTGCTATCGAGTATGCAA 3'	1	0.22	None	2	cRepTar
YTHDC1	NM_001031732	hsa-miR-153	810	830	-11.4	0.33	1/14 (7.14%)	3'-UTR	Seed Site (1A,m8)	3' CTAGTGAAAACAC--TGATACGTT 5'& ||||| |.||||||| &5' -------TTTGTTTTATTATGCAA 3'	0.01	0.22	None	2	cRepTar
CPEB4	NM_030627	hsa-miR-153	1232	1251	-13.4	0.388	1/12 (8.33%)	3'-UTR	Seed Site (1A,m8)	3' CTAGTGAAAACACT----GATACGTT 5'& |||| ||.||||| &5' ---------TGTGTAAATCTGTGCAA 3'	1	0.96	None	2	cRepTar
CPEB4	NM_030627	hsa-miR-153	3135	3154	-12.3	0.357	3/17 (17.65%)	3'-UTR	Seed Site (1A,m8)	3' CTAGTGAAAACACTGATACGTT 5'& |||.|.||| |||||.|| &5' GATTATTTT-----CTATGTAA 3'	1	0.96	None	2	cRepTar
FBXL17	NM_022824	hsa-miR-153	1043	1062	-12	0.348	2/15 (13.33%)	3'-UTR	Seed Site (1A)	3' CTAGTGAAAACACTG-ATACGTT 5'& .||||| ||. |||||| &5' -----TTTTTG-GATATATGCA- 3'	1	0.5	None	2	cRepTar
FBXL17	NM_022824	hsa-miR-153	1910	1931	-17.1	0.496	1/15 (6.67%)	3'-UTR	Seed Site (1A)	3' CTAGTGAAAACACTGATACGTT 5'& .||| |||| ||||||| &5' ----GCTTGAGTGAATATGCAA 3'	1	0.5	None	2	cRepTar
GFPT2	NM_005110	hsa-miR-153	817	838	-13.5	0.391	0/15 (0.00%)	3'-UTR	Seed Site (1A,m8)	3' CTAGTGAAAACACTGATACGTT 5'& |||| || ||||||||| &5' -ATCAAAA--GT-ACTATGCAA 3'	1	0.44	None	2	cRepTar
GFPT2	NM_005110	hsa-miR-153	246	262	-13.6	0.394	1/13 (7.69%)	3'-UTR	Seed Site (1A,m8)	3' CTAGTGAAAACACTGATACGTT 5'& |||| |||.||||| &5' ---CACT------ACTGTGCAA 3'	1	0.44	None	2	cRepTar
ITGA1	NM_181501	hsa-miR-153	92	111	-13	0.377	2/16 (12.50%)	3'-UTR	Seed Site (1A,m8)	3' CTAGTGAAAACACTGATACGTT 5'& .||| ||| ||||||.|| &5' -GTCA----TGTAACTATGTAA 3'	0.34	0.33	None	2	cRepTar
ITGA1	NM_181501	hsa-miR-153	217	239	-17.5	0.507	1/18 (5.56%)	3'-UTR	3' Compensatory Site	3' CTAGTGAAAAC-ACTGATACGTT 5'& |||.||||| ||| || |||| &5' --TCATTTTTGTTGAGTAAGCAA 3'	0.41	0.33	None	2	cRepTar
LOC646227	NM_001101396	hsa-miR-153	982	1001	-16	0.464	1/15 (6.67%)	3'-UTR	Seed Site (m8)	3' CTAGTGAAAACACTGATACGTT 5'& ||||||| |||||||. &5' -----CTTTTGTC-CTATGCAG 3'	1	0.36	None	2	RepTar
LOC646227	NM_001101396	hsa-miR-153	944	961	-14	0.406	2/12 (16.67%)	3'-UTR	Seed Site (1A)	3' CTAGTGAAAACACTG--ATACGTT 5'& |||.| |.||||| &5' ----------GTGGCCTTGTGCAA 3'	1	0.36	None	2	cRepTar
MTMR12	NM_001040446	hsa-miR-153	171	184	-15.5	0.449	0/10 (0.00%)	3'-UTR	Seed Site (1A,m8)	3' CTAGTGAAAACACTGATACGTT 5'& |||||||||| &5' ------------GACTATGCAA 3'	0.22	0.28	None	2	RepTar
MTMR12	NM_001040446	hsa-miR-153	2515	2530	-13.6	0.394	1/12 (8.33%)	3'-UTR	Seed Site (1A,m8)	3' CTAGTGAAAACACTGATACGTT 5'& ||| |||.||||| &5' ---------TGT-ACTGTGCAA 3'	1	0.28	None	2	cRepTar
RASA1	NM_002890	hsa-miR-153	110	133	-17.8	0.516	0/16 (0.00%)	3'-UTR	Seed Site (1A,m8)	3' CTAGTGAAA--ACACT-GATACGTT 5'& || | ||||| |||||||| &5' ---CAGTGATGTGTGAGCTATGCAA 3'	1	0.83	None	2	RepTar,cRepTar
RASA1	NM_002890	hsa-miR-153	856	870	-13.5	0.391	2/11 (18.18%)	3'-UTR	Seed Site (m8)	3' CTAGTGAAAACACTGATACGTT 5'& |||.||||||. &5' -----------TGATTATGCAG 3'	0	0.83	None	2	cRepTar
RGS7BP	NM_001029875	hsa-miR-153	2206	2227	-14.8	0.429	1/13 (7.69%)	3'-UTR	Seed Site (1A,m8)	3' CTAGTGAAAACACTGATACGTT 5'& ||||| ||.||||| &5' ---CACTTACCTT-CTGTGCAA 3'	1	0.51	LINE/CR1-L3b	2	cRepTar
RGS7BP	NM_001029875	hsa-miR-153	953	975	-21.3	0.617	2/19 (10.53%)	3'-UTR	Seed Site (m8)	3' CTAGTGAAAAC-ACTGATACGTT 5'& |||.||| | ||||||||||. &5' --TCATTTTAGATGACTATGCAG 3'	1	0.51	None	2	RepTar,cRepTar
SCAMP1	NM_004866	hsa-miR-153	1211	1228	-14.9	0.432	1/13 (7.69%)	3'-UTR	Seed Site (m8)	3' CTAGTGAAAACACTGATACGTT 5'& |||| ||||||||. &5' --------TTGTTACTATGCAG 3'	0.01	0.21	None	2	RepTar
SCAMP1	NM_004866	hsa-miR-153	4944	4962	-14	0.406	0/13 (0.00%)	3'-UTR	Seed Site (1A,m8)	3' CTAGTGAAAACACTGATACGTT 5'& |||| | | ||||||| &5' ---CACTG--G-GCCTATGCA- 3'	0	0.21	None	2	RepTar
SH3TC2	NM_024577	hsa-miR-153	10765	10783	-12.5	0.362	1/12 (8.33%)	3'-UTR	Seed Site (1A)	3' CTAGTGAAAACACTG--ATACGTT 5'& ||||| ||||.|| &5' ---------TGTGAATATATGTAA 3'	0	0.06	SINE/MIR-MIR	2	cRepTar
SH3TC2	NM_024577	hsa-miR-153	7676	7696	-10.8	0.313	2/12 (16.67%)	3'-UTR	Seed Site (1A,m8)	3' CTAGTGAAAACACTGATACGTT 5'& .|||| .|||||| &5' ----GCTTTGTTTCTTATGCA- 3'	0.01	0.06	None	2	cRepTar
SLC36A2	NM_181776	hsa-miR-153	588	607	-15.9	0.461	2/13 (15.38%)	3'-UTR	Seed Site (1A,m8)	3' CTAGTGAAAACACTGATACGTT 5'& .| || .|||||||| &5' ----GCG--TGGAGCTATGCAA 3'	0	0.04	None	2	RepTar
SLC36A2	NM_181776	hsa-miR-153	357	377	-13.1	0.38	0/15 (0.00%)	3'-UTR	Seed Site (1A)	3' CTAGTGAAAACACTGATACGTT 5'& |||| ||||| |||||| &5' GATCTCTTTTA----TATGCA- 3'	0	0.04	SINE/Alu-AluSp	2	cRepTar
AKAP7	NM_004842	hsa-miR-153	486	502	-14.2	0.412	2/12 (16.67%)	3'-UTR	Seed Site (m8)	3' CTAGTGAAAACACTGATACGTT 5'& ||| .|||||||. &5' ---------TGTTGCTATGCAG 3'	0	0.32	None	2	RepTar
AKAP7	NM_004842	hsa-miR-153	18	33	-13	0.377	1/11 (9.09%)	3'-UTR	Seed Site (1A,m8)	3' CTAGTGAAAACACTGATACGTT 5'& ||| ||.||||| &5' ---------TGTCTCTGTGCAA 3'	0	0.32	None	2	cRepTar
BACH2	NM_021813	hsa-miR-153	4790	4811	-13.7	0.397	0/13 (0.00%)	3'-UTR	Seed Site (1A)	3' CTAGTGAAAACACTG------ATACGTT 5'& ||||||| |||||| &5' --------TTGTGACACGGTGTATGCA- 3'	0.03	0.51	None	3	cRepTar
BACH2	NM_021813	hsa-miR-153	5101	5118	-13.5	0.391	1/14 (7.14%)	3'-UTR	Seed Site (1A)	3' CTAGTGAAAACACTGATACGTT 5'& ||||||| |.||||| &5' ------TTTTGTG--TGTGCAA 3'	0	0.51	None	3	cRepTar
BACH2	NM_021813	hsa-miR-153	5763	5779	-11.7	0.339	2/13 (15.38%)	3'-UTR	Seed Site (1A,m8)	3' CTAGTGAAAACACTGATACGTT 5'& |||| |.|.||||| &5' ---CACT------ATTGTGCAA 3'	1	0.51	None	3	cRepTar
C6orf120	NM_001029863	hsa-miR-153	1602	1620	-13.9	0.403	0/12 (0.00%)	3'-UTR	Seed Site (1A,m8)	3' CTAGTGAAAACAC---TGATACGTT 5'& ||| ||||||||| &5' ----------GTGTTAACTATGCAA 3'	0.78	0.29	None	2	RepTar
C6orf120	NM_001029863	hsa-miR-153	211	223	-14.5	0.42	1/9 (11.11%)	3'-UTR	Seed Site (1A,m8)	3' CTAGTGAAAACACTGATACGTT 5'& ||||.|||| &5' ------------GACTGTGCA- 3'	0.92	0.29	None	2	cRepTar
FAM46A	NM_017633	hsa-miR-153	99	116	-12.5	0.362	2/12 (16.67%)	3'-UTR	Seed Site (1A,m8)	3' CTAGTGAAAACACT-GATACGTT 5'& |||| .|.||||| &5' ---------TGTGTTTTGTGCAA 3'	0.85	0.66	None	2	RepTar
FAM46A	NM_017633	hsa-miR-153	2853	2877	-17.1	0.496	3/17 (17.65%)	3'-UTR	Seed Site (6mer)	3' CTAGTGA-AAACACTGATACGTT 5'& .|| || |||||| |.|||. &5' -GTCTCTCTTTGTGGATGTGCG- 3'	0.99	0.66	None	2	RepTar
IL20RA	NM_014432	hsa-miR-153	217	238	-12.8	0.371	2/14 (14.29%)	3'-UTR	Seed Site (m8)	3' CTAGTGAA-AACACTGATACGTT 5'& .| |||| |||||||. &5' ----GCCGGTTGTT-CTATGCAG 3'	0	0.14	None	3	cRepTar
IL20RA	NM_014432	hsa-miR-153	17	38	-16.2	0.47	1/15 (6.67%)	3'-UTR	Seed Site (1A,m8)	3' CTAGTGAAAACACT-GATACGTT 5'& ||||||| ||.||||| &5' -----CTTTTGTTTCCTGTGCAA 3'	0	0.14	None	3	cRepTar
IL20RA	NM_014432	hsa-miR-153	976	990	-14.2	0.412	1/11 (9.09%)	3'-UTR	Seed Site (1A,m8)	3' CTAGTGAAAACACTGATACGTT 5'& ||||||||.|| &5' -----------TGACTATGTAA 3'	0.02	0.14	None	3	cRepTar
MYB	NM_005375	hsa-miR-153	743	756	-15.1	0.438	0/10 (0.00%)	3'-UTR	Seed Site (1A,m8)	3' CTAGTGAAAACACTGATACGTT 5'& |||||||||| &5' -----------TGACTATGCA- 3'	1	0.81	None	2	RepTar
MYB	NM_005375	hsa-miR-153	388	409	-14.22	0.412	0/13 (0.00%)	3'-UTR	Seed Site (1A)	3' CTAGTGAAAACACTGATACGTT 5'& ||||||| |||||| &5' GATCACTAAACA---TATGCA- 3'	0.72	0.81	None	2	cRepTar
REV3L	NM_002912	hsa-miR-153	553	571	-13.7	0.397	1/14 (7.14%)	3'-UTR	Seed Site (1A,m8)	3' CTAGTGAAAACACTGATACGTT 5'& ||||| |||.||||| &5' GATCAA-------ACTGTGCAA 3'	1	0.97	None	2	cRepTar
REV3L	NM_002912	hsa-miR-153	647	668	-15.4	0.446	1/14 (7.14%)	3'-UTR	Seed Site (1A,m8)	3' CTAGTGAAAACACT----GATACGTT 5'& |||||| ||.||||| &5' --------TTGTGAGGAACTGTGCAA 3'	1	0.97	None	2	cRepTar
ADCY1	NM_021116	hsa-miR-153	6822	6836	-12.8	0.371	0/10 (0.00%)	3'-UTR	Seed Site (1A,m8)	3' CTAGTGAAAACACTGATACGTT 5'& || |||||||| &5' ----------GTAACTATGCA- 3'	0	0.06	SINE/MIR-MIRb	2	RepTar
ADCY1	NM_021116	hsa-miR-153	213	225	-14.8	0.429	1/9 (11.11%)	3'-UTR	Seed Site (1A,m8)	3' CTAGTGAAAACACTGATACGTT 5'& ||||.|||| &5' ------------GACTGTGCA- 3'	0	0.06	None	2	cRepTar
CDK6	NM_001259	hsa-miR-153	1836	1854	-11.3	0.328	2/13 (15.38%)	3'-UTR	Seed Site (1A,m8)	3' CTAGTGAAAACACTGATACGTT 5'& |||||. .|||||| &5' GATCATGT------TTATGCA- 3'	0.23	0.2	None	2	cRepTar
CDK6	NM_001259	hsa-miR-153	6437	6454	-12.4	0.359	1/10 (10.00%)	3'-UTR	Seed Site (1A,m8)	3' CTAGTGAAAACACT---GATACGTT 5'& ||| ||.|||| &5' ----------GTGTCTTCTGTGCA- 3'	0	0.2	None	2	cRepTar
CHN2	NM_001039936	hsa-miR-153	1365	1377	-14.6	0.423	2/10 (20.00%)	3'-UTR	Seed Site (m8)	3' CTAGTGAAAACACTGATACGTT 5'& |.|||||||. &5' ------------GGCTATGCAG 3'	0	0.42	None	2	RepTar
CHN2	NM_001039936	hsa-miR-153	712	728	-13.6	0.394	0/13 (0.00%)	3'-UTR	Seed Site (1A,m8)	3' CTAGTGAAAACACTGATACGTT 5'& |||||| ||||||| &5' ---CACTTT-----CTATGCA- 3'	0	0.42	None	2	RepTar
KCND2	NM_012281	hsa-miR-153	1784	1797	-14	0.406	0/10 (0.00%)	3'-UTR	Seed Site (1A,m8)	3' CTAGTGAAAACACTGATACGTT 5'& ||| ||||||| &5' ----------GTG-CTATGCA- 3'	1	0.7	SINE/MIR-MIRm	2	RepTar
KCND2	NM_012281	hsa-miR-153	601	621	-18.2	0.528	3/15 (20.00%)	3'-UTR	Seed Site (1A,m8)	3' CTAGTGAAAACACTGATACGTT 5'& ||. || |.||.||||| &5' ---CATGG-TG-GGCTGTGCAA 3'	1	0.7	None	2	cRepTar
MKLN1	NM_013255	hsa-miR-153	3102	3116	-12.7	0.368	2/11 (18.18%)	3'-UTR	Seed Site (m8)	3' CTAGTGAAAACACTGATACGTT 5'& ||| |||||.|. &5' ----------GTG-CTATGTAG 3'	0.01	0.09	None	2	cRepTar
MKLN1	NM_013255	hsa-miR-153	7250	7271	-12.4	0.359	2/12 (16.67%)	3'-UTR	Seed Site (1A,m8)	3' CTAGTGAAAACACTGATACGTT 5'& |||| .|||||.| &5' ---CACTCCAAAAGCTATGTA- 3'	0	0.09	None	2	cRepTar
PLXNA4	NM_020911	hsa-miR-153	1120	1140	-12.9	0.374	2/12 (16.67%)	3'-UTR	Seed Site (m8)	3' CTAGTGAAAACAC-----TGATACGTT 5'& ||| .|||||||. &5' ----------GTGCCATTGCTATGCAG 3'	0.4	0.14	None	2	RepTar
PLXNA4	NM_020911	hsa-miR-153	5887	5904	-13.3	0.386	1/13 (7.69%)	3'-UTR	Seed Site (m8)	3' CTAGTGAAAACACTGATACGTT 5'& |||| | |||||||. &5' ----ACTTG---GTCTATGCAG 3'	0	0.14	None	2	RepTar
PPP1R3A	NM_002711	hsa-miR-153	2957	2973	-14.4	0.417	1/13 (7.69%)	3'-UTR	Seed Site (1A,m8)	3' CTAGTGAAAACACTGATACGTT 5'& ||| ||.||||||| &5' --------TTG-GATTATGCAA 3'	0.01	0.24	None	2	cRepTar
PPP1R3A	NM_002711	hsa-miR-153	1482	1495	-11	0.319	0/9 (0.00%)	3'-UTR	Seed Site (1A)	3' CTAGTGAAAACACTG-ATACGTT 5'& ||| |||||| &5' ------------GACATATGCA- 3'	0.02	0.24	None	2	cRepTar
IMPAD1	NM_017813	hsa-miR-153	2264	2281	-11.7	0.339	1/11 (9.09%)	3'-UTR	Seed Site (1A)	3' CTAGTGAAAACACTG-ATACGTT 5'& |||| |.||||| &5' ---------TGTGTTGTGTGCAA 3'	0.25	0.21	None	2	cRepTar
IMPAD1	NM_017813	hsa-miR-153	69	90	-16.3	0.472	1/14 (7.14%)	3'-UTR	Seed Site (1A,m8)	3' CTAGTGAAAACA-CTGATACGTT 5'& |.| || ||||||||| &5' ----ATTGGTGGAGACTATGCA- 3'	0.52	0.21	None	2	RepTar,cRepTar
TNKS	NM_003747	hsa-miR-153	4241	4255	-13	0.377	0/11 (0.00%)	3'-UTR	Seed Site (1A)	3' CTAGTGAAAACACTGATACGTT 5'& |||| ||||||| &5' ----------GTGA-TATGCAA 3'	0.01	0.21	None	2	cRepTar
TNKS	NM_003747	hsa-miR-153	4763	4785	-11.9	0.345	1/15 (6.67%)	3'-UTR	Seed Site (1A)	3' CTAGTGAAAACACTGATACGTT 5'& ||| || ||| ||||.|| &5' GATGACCT---TGAGTATGTAA 3'	0.55	0.21	None	2	cRepTar
DAB2IP	NM_032552	hsa-miR-153	1865	1884	-12.7	0.368	1/15 (6.67%)	3'-UTR	Seed Site (1A,m8)	3' CTAGTGAAAACACTGATACGTT 5'& |||||| ||||||.|| &5' ----ACTTTTA--ACTATGTAA 3'	0.68	0.3	None	2	cRepTar
DAB2IP	NM_032552	hsa-miR-153	1919	1935	-19.9	0.577	2/13 (15.38%)	3'-UTR	Seed Site (1A,m8)	3' CTAGTGAAAACACTGATACGTT 5'& ||||.||.||||| &5' ---------TGTGGCTGTGCAA 3'	0.96	0.3	None	2	cRepTar
PTAR1	NM_001099666	hsa-miR-153	469	487	-15.8	0.458	1/14 (7.14%)	3'-UTR	Seed Site (1A,m8)	3' CTAGTGAAAACACTGATACGTT 5'& ||. ||| |||||||| &5' ---CATG---GTG-CTATGCAA 3'	0	0.2	SINE/Alu-AluJo	3	RepTar
PTAR1	NM_001099666	hsa-miR-153	6157	6175	-13	0.377	1/14 (7.14%)	3'-UTR	Seed Site (m8)	3' CTAGTGAAAACACTGATACGTT 5'& ||| || ||||||||. &5' --TCAAG---GT-ACTATGCAG 3'	0.92	0.2	None	3	RepTar
PTAR1	NM_001099666	hsa-miR-153	3367	3386	-13	0.377	1/14 (7.14%)	3'-UTR	Seed Site (1A,m8)	3' CTAGTGAAAACACTGATACGTT 5'& |||| ||| ||.|||| &5' GATC-----TGTACCTGTGCA- 3'	0	0.2	None	3	cRepTar
PTPRD	NM_001040712	hsa-miR-153	3007	3027	-16.7	0.484	1/16 (6.25%)	3'-UTR	Seed Site (1A,m8)	3' CTAGTGAAAACACTGATACGTT 5'& .|| ||||| |||||||| &5' ---TACCTTTGT-ACTATGCA- 3'	1	0.78	None	3	cRepTar
PTPRD	NM_001040712	hsa-miR-153	3093	3114	-14.2	0.412	2/17 (11.76%)	3'-UTR	Seed Site (1A)	3' CTAGTGAAAACACTGATACGTT 5'& |||.|| |||| ||||.|| &5' --TCATTTGTGTG--TATGTAA 3'	1	0.78	None	3	cRepTar
PTPRD	NM_001040712	hsa-miR-153	916	930	-13	0.377	1/10 (10.00%)	3'-UTR	Seed Site (1A,m8)	3' CTAGTGAAAACACTGATACGTT 5'& ||| |||||.| &5' ----------GTGTCTATGTA- 3'	0.81	0.78	None	3	cRepTar
RECK	NM_021111	hsa-miR-153	1154	1175	-15.9	0.461	1/16 (6.25%)	3'-UTR	Seed Site (1A)	3' CTAGTGAA-AACACTGATACGTT 5'& .|||| ||||| |||||| &5' ---TACTTCTTGTGTGTATGCA- 3'	1	0.48	None	3	cRepTar
RECK	NM_021111	hsa-miR-153	578	598	-15	0.435	1/15 (6.67%)	3'-UTR	Seed Site (1A,m8)	3' CTAGTGAAAACACTGATACGTT 5'& ||| |||| .||||||| &5' ----ACTACTGTG-TTATGCAA 3'	0.04	0.48	None	3	cRepTar
RECK	NM_021111	hsa-miR-153	965	987	-17.4	0.504	0/16 (0.00%)	3'-UTR	Seed Site (1A)	3' CTAGTG-AAAACACTGATACGTT 5'& | | |||||||| |||||| &5' --TTGCTTTTTGTGA-TATGCA- 3'	1	0.48	None	3	cRepTar
AP1S2	NM_003916	hsa-miR-153	1285	1305	-13.6	0.394	1/14 (7.14%)	3'-UTR	Seed Site (m8)	3' CTAGTGAAAACAC--TGATACGTT 5'& ||||| ||||||||. &5' -------TTTGTCAAACTATGCAG 3'	0.28	0.45	None	2	RepTar
AP1S2	NM_003916	hsa-miR-153	1053	1076	-11.7	0.339	4/16 (25.00%)	3'-UTR	Seed Site (1A,m8)	3' CTAGTGAAAACAC-TGATACGTT 5'& .|.|||| .|||||.|| &5' ---TATTTTTTAAAGCTATGTAA 3'	0.68	0.45	None	2	cRepTar
CLCN5	NM_000084	hsa-miR-153	313	335	-17.4	0.504	0/15 (0.00%)	3'-UTR	Seed Site (1A,m8)	3' CTAGTGAAAACACTGATACGTT 5'& |||||| ||||||||| &5' -ATCACTGAAA--ACTATGCAA 3'	1	0.38	None	3	RepTar,cRepTar
CLCN5	NM_000084	hsa-miR-153	6823	6837	-15	0.435	0/11 (0.00%)	3'-UTR	Seed Site (1A,m8)	3' CTAGTGAAAACACTGATACGTT 5'& ||| |||||||| &5' ----------GTG-CTATGCAA 3'	1	0.38	SINE/MIR-MIRb	3	RepTar
CLCN5	NM_000084	hsa-miR-153	6971	6988	-13.2	0.383	1/13 (7.69%)	3'-UTR	Seed Site (1A,m8)	3' CTAGTGAAAACACTGATACGTT 5'& ||||| |.|||||| &5' -------TTTGTAATTATGCA- 3'	1	0.38	None	3	cRepTar
CXorf1	NM_004709	hsa-miR-153	1144	1164	-16.1	0.467	2/15 (13.33%)	3'-UTR	Seed Site (1A,m8)	3' CTAGTGAAAACACTGATACGTT 5'& |||| |||.|.||||| &5' --TCACAA---TGATTGTGCAA 3'	1	0.4	None	2	cRepTar
CXorf1	NM_004709	hsa-miR-153	1652	1668	-10.3	0.299	2/12 (16.67%)	3'-UTR	Seed Site (1A,m8)	3' CTAGTGAAAACACTGATACGTT 5'& ||| |.||||.|| &5' ---------TGTTATTATGTAA 3'	1	0.4	None	2	cRepTar
DOCK11	NM_144658	hsa-miR-153	282	298	-11.3	0.328	1/11 (9.09%)	3'-UTR	Seed Site (1A,m8)	3' CTAGTGAAAACACTGATACGTT 5'& || ||||||.|| &5' ---------TGGTACTATGTAA 3'	1	0.79	None	2	cRepTar
DOCK11	NM_144658	hsa-miR-153	45	63	-16.5	0.478	2/13 (15.38%)	3'-UTR	Seed Site (1A,m8)	3' CTAGTGAAAACACTGATACGTT 5'& |||| .||.||||| &5' -------TTTGGAGCTGTGCAA 3'	1	0.79	None	2	cRepTar
KCND1	NM_004979	hsa-miR-153	109	129	-15.2	0.441	0/13 (0.00%)	3'-UTR	Seed Site (1A,m8)	3' CTAGTGAAAACACTGATACGTT 5'& |||| ||||||||| &5' ---CACTGAGA--ACTATGCAA 3'	0.61	0.38	None	2	RepTar
KCND1	NM_004979	hsa-miR-153	709	729	-12.7	0.368	2/14 (14.29%)	3'-UTR	Seed Site (1A,m8)	3' CTAGTGAAAACACTGATACGTT 5'& .| ||| |.||||||| &5' ----GCCG-TGTCATTATGCAA 3'	0.98	0.38	None	2	cRepTar
PNMA3	NM_013364	hsa-miR-153	1245	1259	-14.7	0.426	0/11 (0.00%)	3'-UTR	Seed Site (1A,m8)	3' CTAGTGAAAACACTGATACGTT 5'& |||| ||||||| &5' ---------TGTG-CTATGCA- 3'	0	0.03	None	2	RepTar
PNMA3	NM_013364	hsa-miR-153	1222	1243	-15.8	0.458	2/14 (14.29%)	3'-UTR	Seed Site (1A,m8)	3' CTAGTGAAAACACTGATACGTT 5'& .| |||| ||.||||| &5' ----GCCGTTGTTCCTGTGCAA 3'	0	0.03	None	2	cRepTar

## Sheet: miR-153-MFE14
Object id #25Gene Symbol	Gene Accession	MicroRNA Symbol	Bind Site Start Position	Bind Site End Position	Minimal Free Energy	Normalized Minimal Free Energy	G-U Pairs	Bind Site Location	Bind Site Profile	Bind Site Pattern	Site Conversation Score	3'-UTR Conservation Score	Known Repeating Patterns	Repeated Motifs	Algorithm Used
KLF5	NM_001730	hsa-miR-153	1529	1549	-14.1	0.409	2/16 (12.50%)	3'-UTR	Seed Site (1A,m8)	3' CTAGTGAAAACACTGATACGTT 5'& |.|||.|| |||||||| &5' GGTCATTTC-----CTATGCAA 3'	1	0.76	None	2	RepTar
XPO4	NM_022459	hsa-miR-153	1533	1556	-16.9	0.49	3/18 (16.67%)	3'-UTR	Seed Site (1A,m8)	3' CTAGTGAAAACAC--TGATACGTT 5'& ||.|| |||| .||.||||| &5' -ATTACA--TGTGATGCTGTGCAA 3'	0	0.29	None	2	cRepTar
DNM3	NM_015569	hsa-miR-153	24	45	-14.7	0.426	2/17 (11.76%)	3'-UTR	Seed Site (1A,m8)	3' CTAGTGAAAACACTGATACGTT 5'& |||||| || |.|||||.| &5' -ATCACTAATGA-ATTATGCGA 3'	1	0.36	None	2	cRepTar
ENAH	NM_001008493	hsa-miR-153	2050	2070	-16.5	0.478	2/17 (11.76%)	3'-UTR	Seed Site (1A,m8)	3' CTAGTGAAAACACTGATACGTT 5'& .||||||| | .||||||| &5' ---TACTTTTG-G-TTATGCAA 3'	0.96	0.23	None	4	cRepTar
ENAH	NM_001008493	hsa-miR-153	4381	4403	-16	0.464	4/18 (22.22%)	3'-UTR	Seed Site (1A,m8)	3' CTAGTGAAAACACTGATACGTT 5'& |.| .||| ||.|||||.|| &5' GGTAGCTT---TGGCTATGTAA 3'	0	0.23	None	4	cRepTar
RSBN1	NM_018364	hsa-miR-153	1936	1958	-16.7	0.484	3/15 (20.00%)	3'-UTR	Seed Site (1A,m8)	3' CTAGTGAAAACA-CTGATACGTT 5'& .|||| |.||.||||| &5' ----GCTTTACCAGGCTGTGCAA 3'	1	0.92	None	2	cRepTar
CPEB3	NM_014912	hsa-miR-153	1697	1718	-14.9	0.432	1/14 (7.14%)	3'-UTR	Seed Site (1A,m8)	3' CTAGTGAAAACACTGATACGTT 5'& ||| | |||||||.|| &5' GATTGCAA----GACTATGTAA 3'	0.99	0.92	None	2	cRepTar
ZNF248	NM_021045	hsa-miR-153	375	396	-18.7	0.542	0/16 (0.00%)	3'-UTR	Seed Site (1A)	3' CTAGTGAAAACACTGATACGTT 5'& | ||| ||||| ||||||| &5' ---C-CTTATGTGAGTATGCAA 3'	0.11	0.1	None	2	cRepTar
CAPN5	NM_004055	hsa-miR-153	2026	2044	-15.8	0.458	3/14 (21.43%)	3'-UTR	Seed Site (m8)	3' CTAGTGAAAACACTGATACGTT 5'& .|| ||.|||||||. &5' ----GCTCC--TGGCTATGCAG 3'	0.72	0.08	None	2	RepTar
OPCML	NM_001012393	hsa-miR-153	3947	3960	-14.5	0.42	1/10 (10.00%)	3'-UTR	Seed Site (1A,m8)	3' CTAGTGAAAACACTGATACGTT 5'& ||.||||||| &5' -----------TGGCTATGCA- 3'	0.08	0.31	None	2	RepTar
OPCML	NM_001012393	hsa-miR-153	645	662	-16.3	0.472	1/13 (7.69%)	3'-UTR	Seed Site (1A,m8)	3' CTAGTGAAAACACTGATACGTT 5'& |||| |.||||||| &5' -------TTTGGGGCTATGCA- 3'	0	0.31	None	2	RepTar
RNF26	NM_032015	hsa-miR-153	224	240	-14.6	0.423	0/12 (0.00%)	3'-UTR	Seed Site (1A,m8)	3' CTAGTGAAAACACTGATACGTT 5'& ||| ||||||||| &5' ---------TGTCACTATGCAA 3'	0.98	0.1	None	2	cRepTar
RNF26	NM_032015	hsa-miR-153	768	780	-14.7	0.426	1/9 (11.11%)	3'-UTR	Seed Site (1A,m8)	3' CTAGTGAAAACACTGATACGTT 5'& ||||.|||| &5' ------------GACTGTGCA- 3'	0.48	0.1	None	2	cRepTar
ETNK1	NM_018638	hsa-miR-153	2151	2171	-16.3	0.472	2/14 (14.29%)	3'-UTR	Seed Site (m8)	3' CTAGTGAAAACACTGATACGTT 5'& .|| | |||||||||. &5' ----GCTCTGG-GACTATGCAG 3'	0	0.41	None	2	RepTar
ETNK1	NM_018638	hsa-miR-153	2047	2067	-17.4	0.504	1/13 (7.69%)	3'-UTR	Seed Site (1A,m8)	3' CTAGTGAAAACACTGATACGTT 5'& || || ||||.|||| &5' -ATTGCTGATA-GACTGTGCA- 3'	0.01	0.41	None	2	cRepTar
FAM80B	NM_020734	hsa-miR-153	1386	1404	-16.2	0.47	2/14 (14.29%)	3'-UTR	Seed Site (1A,m8)	3' CTAGTGAAAACACTGATACGTT 5'& .||| ||.||||||| &5' ----GCTTC--TGGCTATGCA- 3'	0.61	0.61	None	2	RepTar
GLT8D3	NM_001099650	hsa-miR-153	1709	1723	-14	0.406	1/11 (9.09%)	3'-UTR	Seed Site (1A,m8)	3' CTAGTGAAAACACTGATACGTT 5'& ||||||||.|| &5' -----------TGACTATGTAA 3'	0	0.2	None	2	cRepTar
GLT8D3	NM_001099650	hsa-miR-153	2786	2805	-14.2	0.412	1/13 (7.69%)	3'-UTR	Seed Site (1A,m8)	3' CTAGTGAAAACACTGATACGTT 5'& ||. ||| ||||||| &5' ---CATAG-TGTATCTATGCA- 3'	0.88	0.2	None	2	cRepTar
IGF1	NM_000618	hsa-miR-153	1725	1747	-15.94	0.462	1/13 (7.69%)	3'-UTR	Seed Site (m8)	3' CTAGTGAAAACACTGATACGTT 5'& ||||| |||||||. &5' --TCACTGACTCTTCTATGCAG 3'	0.01	0.38	None	2	cRepTar
JARID1A	NM_005056	hsa-miR-153	2266	2288	-15.3	0.443	3/14 (21.43%)	3'-UTR	Seed Site (1A,m8)	3' CTAGTGAAAACACTGATACGTT 5'& | .| ||| .||.|||| &5' --TTGTTAGTGTTGCTGTGCA- 3'	0	0.32	None	3	cRepTar
LRP6	NM_002336	hsa-miR-153	3828	3849	-15.4	0.446	1/14 (7.14%)	3'-UTR	Seed Site (1A,m8)	3' CTAGTGAAAACACTGATACGTT 5'& .|| || ||||||||| &5' ---TACAGATGAGACTATGCA- 3'	0.01	0.34	None	2	RepTar,cRepTar
STX2	NM_194356	hsa-miR-153	1889	1912	-22.2	0.643	2/18 (11.11%)	3'-UTR	3' Compensatory Site	3' CTAGTGA--AAACACTGATACGTT 5'& ||||| ||||||.|||||. &5' --TCACTGATTTGTGGCTATGT-- 3'	0	0.17	None	2	RepTar
ZNF605	NM_183238	hsa-miR-153	1164	1184	-14.8	0.429	1/15 (6.67%)	3'-UTR	Seed Site (1A,m8)	3' CTAGTGAAAACACTGATACGTT 5'& ||| |||| .||||||| &5' ----ACTAATGTG-TTATGCAA 3'	0.01	0.06	LINE/L1-L1MEc	2	cRepTar
ZNF605	NM_183238	hsa-miR-153	1822	1843	-14	0.406	0/14 (0.00%)	3'-UTR	Seed Site (1A,m8)	3' CTAGTGAAAACAC-TGATACGTT 5'& || || | ||||||||| &5' -----CTGGTGAGAACTATGCAA 3'	0	0.06	LINE/L1-L1MEc	2	cRepTar
BTBD7	NM_001002860	hsa-miR-153	1746	1768	-15.6	0.452	1/14 (7.14%)	3'-UTR	Seed Site (m8)	3' CTAGTGAAAACACTGATACGTT 5'& ||||| ||||||||. &5' --TCACTCGAAA-ACTATGCAG 3'	1	0.4	None	2	cRepTar
C14orf43	NM_001043318	hsa-miR-153	2168	2187	-14.7	0.426	1/14 (7.14%)	3'-UTR	Seed Site (m8)	3' CTAGTGAAAACACTGATACGTT 5'& ||||| ||||||||. &5' ------TTTTGAAACTATGCAG 3'	0.06	0.29	None	2	RepTar
RCOR1	NM_015156	hsa-miR-153	3584	3596	-14.2	0.412	1/9 (11.11%)	3'-UTR	Seed Site (1A,m8)	3' CTAGTGAAAACACTGATACGTT 5'& |.||||||| &5' ------------GGCTATGCA- 3'	1	0.41	None	2	RepTar
ARPP-19	NM_006628	hsa-miR-153	996	1015	-16	0.464	1/15 (6.67%)	3'-UTR	Seed Site (m8)	3' CTAGTGAAAACACTGATACGTT 5'& ||||||| |||||||. &5' -----CTTTTGTC-CTATGCAG 3'	1	0.36	None	2	RepTar
ARPP-19	NM_006628	hsa-miR-153	958	975	-14	0.406	2/12 (16.67%)	3'-UTR	Seed Site (1A)	3' CTAGTGAAAACACTG--ATACGTT 5'& |||.| |.||||| &5' ----------GTGGCCTTGTGCAA 3'	1	0.36	None	2	cRepTar
SPRED1	NM_152594	hsa-miR-153	296	317	-15.3	0.443	2/16 (12.50%)	3'-UTR	Seed Site (1A,m8)	3' CTAGTGAAAACACT--GATACGTT 5'& ||.|||||| .|||||| &5' ---CATTTTTGTATATTTATGCA- 3'	1	0.89	None	2	cRepTar
CRAMP1L	NM_020825	hsa-miR-153	436	456	-15.2	0.441	0/13 (0.00%)	3'-UTR	Seed Site (1A,m8)	3' CTAGTGAAAACACTGATACGTT 5'& || |||| ||||||| &5' ---CAAACCTGTG-CTATGCA- 3'	0	0.09	None	2	RepTar,cRepTar
GALNT1	NM_020474	hsa-miR-153	207	222	-15.1	0.438	1/11 (9.09%)	3'-UTR	Seed Site (1A,m8)	3' CTAGTGAAAACACTGATACGTT 5'& || ||||.|||| &5' ---------TGAGACTGTGCA- 3'	1	0.67	None	2	cRepTar
ONECUT2	NM_004852	hsa-miR-153	1965	1982	-17.1	0.496	1/14 (7.14%)	3'-UTR	Seed Site (m8)	3' CTAGTGAAAACACTGATACGTT 5'& |||||| |||||||. &5' -------TTTGTGCCTATGCAG 3'	1	0.36	None	2	RepTar
SOCS6	NM_004232	hsa-miR-153	309	330	-14.2	0.412	1/15 (6.67%)	3'-UTR	Seed Site (1A)	3' CTAGTGAAAACACTG---ATACGTT 5'& ||| |||||. |||||| &5' ---CAC---TGTGATTTTTATGCA- 3'	1	0.52	None	2	cRepTar
ST8SIA3	NM_015879	hsa-miR-153	3801	3822	-19.3	0.559	2/16 (12.50%)	3'-UTR	Seed Site (1A)	3' CTAGTGAAAACACTGATACGTT 5'& .||| ||||. ||||||| &5' ----GCTTGTGTGGGTATGCAA 3'	0	0.12	None	2	cRepTar
IL1F5	NM_012275	hsa-miR-153	404	424	-16	0.464	2/15 (13.33%)	3'-UTR	Seed Site (m8)	3' CTAGTGAAAACACTGATACGTT 5'& .||||| ||||||||. &5' -GTCACTCACC--ACTATGCAG 3'	0	0.02	None	2	RepTar
LOC130074	NM_001009993	hsa-miR-153	3099	3118	-15.8	0.458	0/14 (0.00%)	3'-UTR	Seed Site (1A,m8)	3' CTAGTGAAAACACTGATACGTT 5'& ||| ||| |||||||| &5' -----CTTGAGTG-CTATGCAA 3'	0.72	0.27	None	2	RepTar
LOC130074	NM_001009993	hsa-miR-153	407	430	-14.8	0.429	1/17 (5.88%)	3'-UTR	Seed Site (1A)	3' CTAGTGAAAACACTG-ATACGTT 5'& |||| |||| |. ||||||| &5' ---CACTGTTGTAATGTATGCAA 3'	1	0.27	None	2	RepTar,cRepTar
RAPH1	NM_213589	hsa-miR-153	5334	5354	-15.6	0.452	2/14 (14.29%)	3'-UTR	Seed Site (1A,m8)	3' CTAGTGAAAACACTGATACGTT 5'& | || |||.|.||||| &5' --TTGCTCCC-TGATTGTGCAA 3'	1	0.21	None	2	cRepTar
RBJ	NM_016544	hsa-miR-153	953	973	-15.7	0.455	1/14 (7.14%)	3'-UTR	Seed Site (1A,m8)	3' CTAGTGAAAACACTGATACGTT 5'& ||||| ||.|||||| &5' ---CACTTAAA-GATTATGCA- 3'	0	0.08	None	2	cRepTar
SPOPL	NM_001001664	hsa-miR-153	282	294	-14.8	0.429	2/10 (20.00%)	3'-UTR	Seed Site (m8)	3' CTAGTGAAAACACTGATACGTT 5'& |.|||||||. &5' ------------GGCTATGCAG 3'	1	0.57	None	2	RepTar
TAF4	NM_003185	hsa-miR-153	894	916	-14.5	0.42	3/14 (21.43%)	3'-UTR	Seed Site (1A,m8)	3' CTAGTGAAAACACTGATACGTT 5'& ||. ||.|||||.|| &5' ---CATAGAAATGGCTATGTAA 3'	1	0.81	None	2	cRepTar
C21orf91	NM_001100420	hsa-miR-153	2790	2805	-15.3	0.443	0/11 (0.00%)	3'-UTR	Seed Site (1A,m8)	3' CTAGTGAAAAC-ACTGATACGTT 5'& | |||||||||| &5' ----------GTTGACTATGCA- 3'	0	0.22	None	2	RepTar
TNRC6B	NM_001024843	hsa-miR-153	8482	8498	-14.6	0.423	0/12 (0.00%)	3'-UTR	Seed Site (1A,m8)	3' CTAGTGAAAACACTGATACGTT 5'& |||| |||||||| &5' --------TTGTAACTATGCA- 3'	1	0.42	None	3	RepTar
TNRC6B	NM_001024843	hsa-miR-153	3468	3490	-14.52	0.421	1/13 (7.69%)	3'-UTR	Seed Site (1A,m8)	3' CTAGTGAAAACACTGATACGTT 5'& ||| || |||||.|| &5' GATTGCTGAGAAT-CTATGTAA 3'	1	0.42	None	3	cRepTar
TNRC6B	NM_001024843	hsa-miR-153	5733	5753	-14.6	0.423	0/15 (0.00%)	3'-UTR	Seed Site (1A)	3' CTAGTGAAA-ACACTGATACGTT 5'& ||||| |||| |||||| &5' ---CACTTCATGTG--TATGCA- 3'	0.93	0.42	None	3	cRepTar
ATP1B3	NM_001679	hsa-miR-153	672	692	-20.6	0.597	1/14 (7.14%)	3'-UTR	Seed Site (1A,m8)	3' CTAGTGAAAACACTGATACGTT 5'& .| |||||||||||| &5' ----GCCAGTGTGACTATGCA- 3'	0.06	0.65	None	2	cRepTar
FAM116A	NM_152678	hsa-miR-153	2579	2597	-14.4	0.417	1/14 (7.14%)	3'-UTR	Seed Site (1A,m8)	3' CTAGTGAAAACACTGATACGTT 5'& ||||| ||||||.|| &5' -------TTTGTTACTATGTAA 3'	0.5	0.4	None	2	cRepTar
GABRA4	NM_000809	hsa-miR-153	4524	4546	-15.8	0.458	2/17 (11.76%)	3'-UTR	3' Compensatory Site	3' CTAGTGAAAACAC-TGATACGTT 5'& |||.|.| |||| |||||| &5' GATTATTG-TGTGAACTATG--- 3'	0	0.1	None	3	RepTar
GABRA4	NM_000809	hsa-miR-153	7182	7198	-14.4	0.417	0/11 (0.00%)	3'-UTR	Seed Site (1A,m8)	3' CTAGTGAAAACACTGATACGTT 5'& || ||||||||| &5' ---------TGGAACTATGCAA 3'	0.02	0.1	None	3	RepTar
GABRA4	NM_000809	hsa-miR-153	8336	8363	-15.9	0.461	2/15 (13.33%)	3'-UTR	Seed Site (1A,m8)	3' CTAGTGAAAA--CACT--GATACGTT 5'& |||. ||| ||||||.| &5' --TCATGCAAAGGTGTATCTATGCGA 3'	0	0.1	None	3	cRepTar
SLC4A4	NM_001098484	hsa-miR-153	2773	2797	-16	0.464	2/18 (11.11%)	3'-UTR	Seed Site (1A,m8)	3' CTAGTGAAAACACTGATACGTT 5'& |.| . |||||| |||||||| &5' GGTGG-TTTTGTTTCTATGCAA 3'	0.03	0.47	None	3	RepTar,cRepTar
SLC7A11	NM_014331	hsa-miR-153	5932	5958	-15.5	0.449	3/16 (18.75%)	3'-UTR	Seed Site (1A,m8)	3' CTAG-TGAAAAC-ACTGATACGTT 5'& |||| |. |||||.||.| &5' GATCTATGTTAAATGACTGTGTA- 3'	0.01	0.13	None	2	cRepTar
FBXL17	NM_022824	hsa-miR-153	1910	1931	-17.1	0.496	1/15 (6.67%)	3'-UTR	Seed Site (1A)	3' CTAGTGAAAACACTGATACGTT 5'& .||| |||| ||||||| &5' ----GCTTGAGTGAATATGCAA 3'	1	0.5	None	2	cRepTar
ITGA1	NM_181501	hsa-miR-153	217	239	-17.5	0.507	1/18 (5.56%)	3'-UTR	3' Compensatory Site	3' CTAGTGAAAAC-ACTGATACGTT 5'& |||.||||| ||| || |||| &5' --TCATTTTTGTTGAGTAAGCAA 3'	0.41	0.33	None	2	cRepTar
LOC646227	NM_001101396	hsa-miR-153	982	1001	-16	0.464	1/15 (6.67%)	3'-UTR	Seed Site (m8)	3' CTAGTGAAAACACTGATACGTT 5'& ||||||| |||||||. &5' -----CTTTTGTC-CTATGCAG 3'	1	0.36	None	2	RepTar
LOC646227	NM_001101396	hsa-miR-153	944	961	-14	0.406	2/12 (16.67%)	3'-UTR	Seed Site (1A)	3' CTAGTGAAAACACTG--ATACGTT 5'& |||.| |.||||| &5' ----------GTGGCCTTGTGCAA 3'	1	0.36	None	2	cRepTar
MTMR12	NM_001040446	hsa-miR-153	171	184	-15.5	0.449	0/10 (0.00%)	3'-UTR	Seed Site (1A,m8)	3' CTAGTGAAAACACTGATACGTT 5'& |||||||||| &5' ------------GACTATGCAA 3'	0.22	0.28	None	2	RepTar
RASA1	NM_002890	hsa-miR-153	110	133	-17.8	0.516	0/16 (0.00%)	3'-UTR	Seed Site (1A,m8)	3' CTAGTGAAA--ACACT-GATACGTT 5'& || | ||||| |||||||| &5' ---CAGTGATGTGTGAGCTATGCAA 3'	1	0.83	None	2	RepTar,cRepTar
RGS7BP	NM_001029875	hsa-miR-153	2206	2227	-14.8	0.429	1/13 (7.69%)	3'-UTR	Seed Site (1A,m8)	3' CTAGTGAAAACACTGATACGTT 5'& ||||| ||.||||| &5' ---CACTTACCTT-CTGTGCAA 3'	1	0.51	LINE/CR1-L3b	2	cRepTar
RGS7BP	NM_001029875	hsa-miR-153	953	975	-21.3	0.617	2/19 (10.53%)	3'-UTR	Seed Site (m8)	3' CTAGTGAAAAC-ACTGATACGTT 5'& |||.||| | ||||||||||. &5' --TCATTTTAGATGACTATGCAG 3'	1	0.51	None	2	RepTar,cRepTar
SCAMP1	NM_004866	hsa-miR-153	1211	1228	-14.9	0.432	1/13 (7.69%)	3'-UTR	Seed Site (m8)	3' CTAGTGAAAACACTGATACGTT 5'& |||| ||||||||. &5' --------TTGTTACTATGCAG 3'	0.01	0.21	None	2	RepTar
SCAMP1	NM_004866	hsa-miR-153	4944	4962	-14	0.406	0/13 (0.00%)	3'-UTR	Seed Site (1A,m8)	3' CTAGTGAAAACACTGATACGTT 5'& |||| | | ||||||| &5' ---CACTG--G-GCCTATGCA- 3'	0	0.21	None	2	RepTar
SLC36A2	NM_181776	hsa-miR-153	588	607	-15.9	0.461	2/13 (15.38%)	3'-UTR	Seed Site (1A,m8)	3' CTAGTGAAAACACTGATACGTT 5'& .| || .|||||||| &5' ----GCG--TGGAGCTATGCAA 3'	0	0.04	None	2	RepTar
AKAP7	NM_004842	hsa-miR-153	486	502	-14.2	0.412	2/12 (16.67%)	3'-UTR	Seed Site (m8)	3' CTAGTGAAAACACTGATACGTT 5'& ||| .|||||||. &5' ---------TGTTGCTATGCAG 3'	0	0.32	None	2	RepTar
C6orf120	NM_001029863	hsa-miR-153	211	223	-14.5	0.42	1/9 (11.11%)	3'-UTR	Seed Site (1A,m8)	3' CTAGTGAAAACACTGATACGTT 5'& ||||.|||| &5' ------------GACTGTGCA- 3'	0.92	0.29	None	2	cRepTar
FAM46A	NM_017633	hsa-miR-153	2853	2877	-17.1	0.496	3/17 (17.65%)	3'-UTR	Seed Site (6mer)	3' CTAGTGA-AAACACTGATACGTT 5'& .|| || |||||| |.|||. &5' -GTCTCTCTTTGTGGATGTGCG- 3'	0.99	0.66	None	2	RepTar
IL20RA	NM_014432	hsa-miR-153	17	38	-16.2	0.47	1/15 (6.67%)	3'-UTR	Seed Site (1A,m8)	3' CTAGTGAAAACACT-GATACGTT 5'& ||||||| ||.||||| &5' -----CTTTTGTTTCCTGTGCAA 3'	0	0.14	None	3	cRepTar
IL20RA	NM_014432	hsa-miR-153	976	990	-14.2	0.412	1/11 (9.09%)	3'-UTR	Seed Site (1A,m8)	3' CTAGTGAAAACACTGATACGTT 5'& ||||||||.|| &5' -----------TGACTATGTAA 3'	0.02	0.14	None	3	cRepTar
MYB	NM_005375	hsa-miR-153	743	756	-15.1	0.438	0/10 (0.00%)	3'-UTR	Seed Site (1A,m8)	3' CTAGTGAAAACACTGATACGTT 5'& |||||||||| &5' -----------TGACTATGCA- 3'	1	0.81	None	2	RepTar
MYB	NM_005375	hsa-miR-153	388	409	-14.22	0.412	0/13 (0.00%)	3'-UTR	Seed Site (1A)	3' CTAGTGAAAACACTGATACGTT 5'& ||||||| |||||| &5' GATCACTAAACA---TATGCA- 3'	0.72	0.81	None	2	cRepTar
REV3L	NM_002912	hsa-miR-153	647	668	-15.4	0.446	1/14 (7.14%)	3'-UTR	Seed Site (1A,m8)	3' CTAGTGAAAACACT----GATACGTT 5'& |||||| ||.||||| &5' --------TTGTGAGGAACTGTGCAA 3'	1	0.97	None	2	cRepTar
ADCY1	NM_021116	hsa-miR-153	213	225	-14.8	0.429	1/9 (11.11%)	3'-UTR	Seed Site (1A,m8)	3' CTAGTGAAAACACTGATACGTT 5'& ||||.|||| &5' ------------GACTGTGCA- 3'	0	0.06	None	2	cRepTar
CHN2	NM_001039936	hsa-miR-153	1365	1377	-14.6	0.423	2/10 (20.00%)	3'-UTR	Seed Site (m8)	3' CTAGTGAAAACACTGATACGTT 5'& |.|||||||. &5' ------------GGCTATGCAG 3'	0	0.42	None	2	RepTar
KCND2	NM_012281	hsa-miR-153	1784	1797	-14	0.406	0/10 (0.00%)	3'-UTR	Seed Site (1A,m8)	3' CTAGTGAAAACACTGATACGTT 5'& ||| ||||||| &5' ----------GTG-CTATGCA- 3'	1	0.7	SINE/MIR-MIRm	2	RepTar
KCND2	NM_012281	hsa-miR-153	601	621	-18.2	0.528	3/15 (20.00%)	3'-UTR	Seed Site (1A,m8)	3' CTAGTGAAAACACTGATACGTT 5'& ||. || |.||.||||| &5' ---CATGG-TG-GGCTGTGCAA 3'	1	0.7	None	2	cRepTar
PPP1R3A	NM_002711	hsa-miR-153	2957	2973	-14.4	0.417	1/13 (7.69%)	3'-UTR	Seed Site (1A,m8)	3' CTAGTGAAAACACTGATACGTT 5'& ||| ||.||||||| &5' --------TTG-GATTATGCAA 3'	0.01	0.24	None	2	cRepTar
IMPAD1	NM_017813	hsa-miR-153	69	90	-16.3	0.472	1/14 (7.14%)	3'-UTR	Seed Site (1A,m8)	3' CTAGTGAAAACA-CTGATACGTT 5'& |.| || ||||||||| &5' ----ATTGGTGGAGACTATGCA- 3'	0.52	0.21	None	2	RepTar,cRepTar
DAB2IP	NM_032552	hsa-miR-153	1919	1935	-19.9	0.577	2/13 (15.38%)	3'-UTR	Seed Site (1A,m8)	3' CTAGTGAAAACACTGATACGTT 5'& ||||.||.||||| &5' ---------TGTGGCTGTGCAA 3'	0.96	0.3	None	2	cRepTar
PTAR1	NM_001099666	hsa-miR-153	469	487	-15.8	0.458	1/14 (7.14%)	3'-UTR	Seed Site (1A,m8)	3' CTAGTGAAAACACTGATACGTT 5'& ||. ||| |||||||| &5' ---CATG---GTG-CTATGCAA 3'	0	0.2	SINE/Alu-AluJo	3	RepTar
PTPRD	NM_001040712	hsa-miR-153	3007	3027	-16.7	0.484	1/16 (6.25%)	3'-UTR	Seed Site (1A,m8)	3' CTAGTGAAAACACTGATACGTT 5'& .|| ||||| |||||||| &5' ---TACCTTTGT-ACTATGCA- 3'	1	0.78	None	3	cRepTar
PTPRD	NM_001040712	hsa-miR-153	3093	3114	-14.2	0.412	2/17 (11.76%)	3'-UTR	Seed Site (1A)	3' CTAGTGAAAACACTGATACGTT 5'& |||.|| |||| ||||.|| &5' --TCATTTGTGTG--TATGTAA 3'	1	0.78	None	3	cRepTar
RECK	NM_021111	hsa-miR-153	1154	1175	-15.9	0.461	1/16 (6.25%)	3'-UTR	Seed Site (1A)	3' CTAGTGAA-AACACTGATACGTT 5'& .|||| ||||| |||||| &5' ---TACTTCTTGTGTGTATGCA- 3'	1	0.48	None	3	cRepTar
RECK	NM_021111	hsa-miR-153	578	598	-15	0.435	1/15 (6.67%)	3'-UTR	Seed Site (1A,m8)	3' CTAGTGAAAACACTGATACGTT 5'& ||| |||| .||||||| &5' ----ACTACTGTG-TTATGCAA 3'	0.04	0.48	None	3	cRepTar
RECK	NM_021111	hsa-miR-153	965	987	-17.4	0.504	0/16 (0.00%)	3'-UTR	Seed Site (1A)	3' CTAGTG-AAAACACTGATACGTT 5'& | | |||||||| |||||| &5' --TTGCTTTTTGTGA-TATGCA- 3'	1	0.48	None	3	cRepTar
CLCN5	NM_000084	hsa-miR-153	313	335	-17.4	0.504	0/15 (0.00%)	3'-UTR	Seed Site (1A,m8)	3' CTAGTGAAAACACTGATACGTT 5'& |||||| ||||||||| &5' -ATCACTGAAA--ACTATGCAA 3'	1	0.38	None	3	RepTar,cRepTar
CLCN5	NM_000084	hsa-miR-153	6823	6837	-15	0.435	0/11 (0.00%)	3'-UTR	Seed Site (1A,m8)	3' CTAGTGAAAACACTGATACGTT 5'& ||| |||||||| &5' ----------GTG-CTATGCAA 3'	1	0.38	SINE/MIR-MIRb	3	RepTar
CXorf1	NM_004709	hsa-miR-153	1144	1164	-16.1	0.467	2/15 (13.33%)	3'-UTR	Seed Site (1A,m8)	3' CTAGTGAAAACACTGATACGTT 5'& |||| |||.|.||||| &5' --TCACAA---TGATTGTGCAA 3'	1	0.4	None	2	cRepTar
DOCK11	NM_144658	hsa-miR-153	45	63	-16.5	0.478	2/13 (15.38%)	3'-UTR	Seed Site (1A,m8)	3' CTAGTGAAAACACTGATACGTT 5'& |||| .||.||||| &5' -------TTTGGAGCTGTGCAA 3'	1	0.79	None	2	cRepTar
KCND1	NM_004979	hsa-miR-153	109	129	-15.2	0.441	0/13 (0.00%)	3'-UTR	Seed Site (1A,m8)	3' CTAGTGAAAACACTGATACGTT 5'& |||| ||||||||| &5' ---CACTGAGA--ACTATGCAA 3'	0.61	0.38	None	2	RepTar
PNMA3	NM_013364	hsa-miR-153	1245	1259	-14.7	0.426	0/11 (0.00%)	3'-UTR	Seed Site (1A,m8)	3' CTAGTGAAAACACTGATACGTT 5'& |||| ||||||| &5' ---------TGTG-CTATGCA- 3'	0	0.03	None	2	RepTar
PNMA3	NM_013364	hsa-miR-153	1222	1243	-15.8	0.458	2/14 (14.29%)	3'-UTR	Seed Site (1A,m8)	3' CTAGTGAAAACACTGATACGTT 5'& .| |||| ||.||||| &5' ----GCCGTTGTTCCTGTGCAA 3'	0	0.03	None	2	cRepTar

## Sheet: miR-218-MFE10
Object id #25Gene Symbol	Gene Accession	MicroRNA Symbol	Bind Site Start Position	Bind Site End Position	Minimal Free Energy	Normalized Minimal Free Energy	G-U Pairs	Bind Site Location	Bind Site Profile	Bind Site Pattern	Site Conversation Score	3'-UTR Conservation Score	Known Repeating Patterns	Repeated Motifs	Algorithm Used
ATP11A	NM_032189	hsa-miR-218	2132	2148	-10.1	0.297	0/12 (0.00%)	3'-UTR	Seed Site (1A)	3' TGTACCAATCTAGTTCGTGTT 5'& ||| || | |||||| &5' -----GTT-GAAC-AGCACA- 3'	0	0.18	None	2	cRepTar
ATP11A	NM_032189	hsa-miR-218	3178	3199	-16.2	0.476	2/16 (12.50%)	3'-UTR	Seed Site (1A,m8)	3' TGTACCAATCTAGTTCGTGTT 5'& .|||| ||.| ||||||| &5' GCATGTACAGGT-AAGCACA- 3'	0	0.18	None	2	RepTar,cRepTar
C13orf18	NM_025113	hsa-miR-218	1186	1206	-14.3	0.421	1/13 (7.69%)	3'-UTR	Seed Site (1A,m8)	3' TGTACCAATC-TAGTTCGTGTT 5'& || ||| | .|||||| &5' ----GGATAGTACTGAGCACA- 3'	0	0.05	None	3	cRepTar
C13orf18	NM_025113	hsa-miR-218	1343	1359	-10.9	0.321	1/11 (9.09%)	3'-UTR	Seed Site (1A)	3' TGTACCAATCTAGTTCGTGTT 5'& | |||| .||||| &5' ----GTGTAGA---GGCACA- 3'	0.03	0.05	None	3	cRepTar
C13orf18	NM_025113	hsa-miR-218	641	654	-10.81	0.318	1/10 (10.00%)	3'-UTR	Seed Site (1A)	3' TGTACCAATCTAGTTCGTGTT 5'& ||| .|||||| &5' ----GGT-------GGCACAA 3'	0	0.05	None	3	cRepTar
CAB39L	NM_001079670	hsa-miR-218	2108	2126	-10.3	0.303	1/11 (9.09%)	3'-UTR	Seed Site (1A,m8)	3' TGTACCAATCTAG----TTCGTGTT 5'& |||. ||||||| &5' ---------GATTTCAAAAGCACA- 3'	0.73	0.07	None	3	RepTar
CAB39L	NM_001079670	hsa-miR-218	1265	1279	-10.5	0.309	1/10 (10.00%)	3'-UTR	Seed Site (1A,m8)	3' TGTACCAATCTAGTTCGTGTT 5'& || |.|||||| &5' ---------GAA-AGGCACAA 3'	0	0.07	None	3	cRepTar
CAB39L	NM_001079670	hsa-miR-218	881	893	-13	0.382	1/9 (11.11%)	3'-UTR	Seed Site (1A,m8)	3' TGTACCAATCTAGTTCGTGTT 5'& ||.|||||| &5' ------------CAGGCACAA 3'	0	0.07	None	3	cRepTar
COMMD6	NM_203495	hsa-miR-218	277	296	-16.1	0.474	1/13 (7.69%)	3'-UTR	Seed Site (1A)	3' TGTACCAATCTAGTTCGTGTT 5'& |||.|| ||||||| &5' -----GTTGGAGGCAGCACAA 3'	0	0.03	None	3	cRepTar
COMMD6	NM_203495	hsa-miR-218	639	660	-10.2	0.3	0/12 (0.00%)	3'-UTR	Seed Site (1A)	3' TGTAC-CAATCTAGT--TCGTGTT 5'& | |||| ||||||| &5' ----GAGTTAACCCGTTAGCACAA 3'	0.01	0.03	None	3	cRepTar
COMMD6	NM_203495	hsa-miR-218	906	920	-10.9	0.321	1/11 (9.09%)	3'-UTR	Seed Site (1A)	3' TGTACCAATCTAGTTCGTGTT 5'& |||.| |||||| &5' -------TAGGT--AGCACA- 3'	0	0.03	None	3	cRepTar
DACH1	NM_004392	hsa-miR-218	1843	1861	-13.6	0.4	1/12 (8.33%)	3'-UTR	Seed Site (1A)	3' TGTACCAATCTAGTTCGTGTT 5'& |||. | ||||||| &5' -----GTTGT-TTGAGCACAA 3'	0.99	0.9	None	2	cRepTar
DACH1	NM_004392	hsa-miR-218	360	374	-10.3	0.303	1/10 (10.00%)	3'-UTR	Seed Site (1A,m8)	3' TGTACCAATCTAG-TTCGTGTT 5'& ||| .|||||| &5' ----------ATCTGAGCACA- 3'	1	0.9	None	2	cRepTar
DCLK1	NM_004734	hsa-miR-218	1108	1128	-15	0.441	2/13 (15.38%)	3'-UTR	Seed Site (1A,m8)	3' TGTACCAATCTAGTTCGTGTT 5'& || || | ..|||||| &5' ----GGAGAGCTGGGGCACAA 3'	0	0.33	None	5	cRepTar
DCLK1	NM_004734	hsa-miR-218	1154	1175	-15.9	0.468	1/14 (7.14%)	3'-UTR	Seed Site (1A,m8)	3' TGTACCAA--TCTAGTTCGTGTT 5'& |||| .|| ||||||| &5' --ATGGCTGAGGAGAAAGCACA- 3'	0.02	0.33	None	5	RepTar,cRepTar
DCLK1	NM_004734	hsa-miR-218	2414	2433	-12.8	0.376	0/11 (0.00%)	3'-UTR	Seed Site (1A)	3' TGTACCAATCTAGT-TCGTGTT 5'& ||| || |||||| &5' ----GGTGTT-TCTCAGCACA- 3'	0	0.33	None	5	cRepTar
DCLK1	NM_004734	hsa-miR-218	2470	2491	-20.7	0.609	2/17 (11.76%)	3'-UTR	Full Match Site (1A)	3' TGTACCAATCTAGT-TCGTGTT 5'& .||||| .|||| |||||| &5' GCATGG--GGATCCCAGCACA- 3'	0	0.33	None	5	cRepTar
DCLK1	NM_004734	hsa-miR-218	2628	2650	-18.8	0.553	0/16 (0.00%)	3'-UTR	Seed Site (1A,m8)	3' TGTACCAA---TCTAGTTCGTGTT 5'& |||| ||| ||||||||| &5' ----GGTTAACAGA-CAAGCACAA 3'	1	0.33	None	5	RepTar,cRepTar
DIS3	NM_014953	hsa-miR-218	1658	1675	-11.8	0.347	3/12 (25.00%)	3'-UTR	Seed Site (m8)	3' TGTACCAATCTAGTTCGTGTT 5'& |||| |.|.|||. &5' -------TAGAAAAGGTACAG 3'	0	0.08	DNA/MER2_type-Tigger3c	2	cRepTar
DIS3	NM_014953	hsa-miR-218	3554	3572	-12.5	0.368	3/12 (25.00%)	3'-UTR	Seed Site (m8)	3' TGTACCAATCTAGTTCGTGTT 5'& |||| |.|.|||. &5' ----GGTTTCA--AGGTACAG 3'	0	0.08	None	2	cRepTar
DOCK9	NM_015296	hsa-miR-218	194	214	-21.3	0.626	2/15 (13.33%)	3'-UTR	Seed Site (m8)	3' TGTACCAATCTAGTTCGTGTT 5'& ||| ||| |.||||||. &5' ---TGGGGAGACCGAGCACAG 3'	0	0.7	None	2	cRepTar
DOCK9	NM_015296	hsa-miR-218	63	85	-16.04	0.472	1/13 (7.69%)	3'-UTR	Seed Site (1A,m8)	3' TGTACCAATCTA--GTTCGTGTT 5'& .||| ||||||||| &5' --GTGGGACTCCAACAAGCACAA 3'	0.99	0.7	None	2	RepTar,cRepTar
EFNB2	NM_004093	hsa-miR-218	90	106	-10.6	0.312	1/11 (9.09%)	3'-UTR	Seed Site (m8)	3' TGTACCAATCT-AGTTCGTGTT 5'& || | |||||||. &5' ---------GACTGAAGCACAG 3'	0.07	0.76	None	3	RepTar
EFNB2	NM_004093	hsa-miR-218	1413	1434	-15.6	0.459	2/14 (14.29%)	3'-UTR	Seed Site (1A,m8)	3' TGTACCAATCTAGTTCGTGTT 5'& .|| ||.| ||||||| &5' --GTGTCAAGGTGAAGCACA- 3'	0.98	0.76	None	3	RepTar,cRepTar
EFNB2	NM_004093	hsa-miR-218	857	877	-10.3	0.303	0/13 (0.00%)	3'-UTR	Seed Site (1A)	3' TGTACCAATCTAGT----TCGTGTT 5'& || ||| || |||||| &5' ----GG--AGA-CACGACAGCACA- 3'	0.86	0.76	None	3	cRepTar
FAM124A	NM_145019	hsa-miR-218	106	124	-10	0.294	1/12 (8.33%)	3'-UTR	Seed Site (1A)	3' TGTACCAATCTAGT-TCGTGTT 5'& || || |. |||||| &5' ----GG--AGCCCGTAGCACA- 3'	0	0.01	None	2	cRepTar
FAM124A	NM_145019	hsa-miR-218	65	83	-10.5	0.309	1/10 (10.00%)	3'-UTR	Seed Site (1A,m8)	3' TGTACCAATCTAGTTCGTGTT 5'& ||| .|||||| &5' ---TGGCCACT--GAGCACA- 3'	0	0.01	None	2	cRepTar
FOXO1	NM_002015	hsa-miR-218	2102	2113	-10.7	0.315	2/9 (22.22%)	3'-UTR	Seed Site (m8)	3' TGTACCAATCTAGTTCGTGTT 5'& .|||||||. &5' ------------TAAGCACAG 3'	0	0.47	None	2	RepTar
FOXO1	NM_002015	hsa-miR-218	1432	1452	-14.5	0.426	1/15 (6.67%)	3'-UTR	Seed Site (1A)	3' TGTACCAATCTAGT---TCGTGTT 5'& | ||||||.| |||||| &5' ----GATTAGATTACTTAGCACA- 3'	0	0.47	None	2	cRepTar
FREM2	NM_207361	hsa-miR-218	3792	3803	-12.7	0.374	0/8 (0.00%)	3'-UTR	Seed Site (1A,m8)	3' TGTACCAATCTAGTTCGTGTT 5'& |||||||| &5' ------------CAAGCACA- 3'	0	0.04	None	2	RepTar
FREM2	NM_207361	hsa-miR-218	4585	4597	-13.8	0.406	0/9 (0.00%)	3'-UTR	Seed Site (1A,m8)	3' TGTACCAATCTAGTTCGTGTT 5'& ||||||||| &5' -----------TCAAGCACA- 3'	0	0.04	None	2	RepTar
GPC5	NM_004466	hsa-miR-218	731	747	-13.7	0.403	2/13 (15.38%)	3'-UTR	Seed Site (1A,m8)	3' TGTACCAATCTAGTTCGTGTT 5'& |||.|. ||||||| &5' -----GTTGGG--AAGCACA- 3'	0	0.14	None	2	RepTar
GPC5	NM_004466	hsa-miR-218	250	270	-11	0.324	3/12 (25.00%)	3'-UTR	Seed Site (m8)	3' TGTACCAATCTAG----TTCGTGTT 5'& |||| ..|||||. &5' --------AGATGTGAAGGGCACAG 3'	0.35	0.14	None	2	cRepTar
HS6ST3	NM_153456	hsa-miR-218	6304	6318	-11.3	0.332	1/10 (10.00%)	3'-UTR	Seed Site (1A,m8)	3' TGTACCAATCTAGTTCGTGTT 5'& .| |||||||| &5' ----------GTGAAGCACAA 3'	1	0.11	None	2	RepTar
HS6ST3	NM_153456	hsa-miR-218	24	47	-17.8	0.524	2/13 (15.38%)	3'-UTR	Seed Site (1A,m8)	3' TGTACCAATCTA----GTTCGTGTT 5'& || ||. ||.||||| &5' ----GGGGAGGGTGAGCAGGCACA- 3'	0	0.11	None	2	cRepTar
HTR2A	NM_000621	hsa-miR-218	1313	1331	-11.1	0.326	1/10 (10.00%)	3'-UTR	Seed Site (1A)	3' TGTACCAATCTAGT----TCGTGTT 5'& |||| .||||| &5' ---------GATCCTTGTGGCACA- 3'	0	0.26	SINE/Alu-AluJo	2	cRepTar
HTR2A	NM_000621	hsa-miR-218	14	35	-12.2	0.359	3/14 (21.43%)	3'-UTR	Seed Site (1A,m8)	3' TGTACCAATCTAGTTCGTGTT 5'& .|| |.|| |.||||| &5' GCAACTGTGGA--AGGCACA- 3'	0	0.26	None	2	cRepTar
INTS6	NM_001039937	hsa-miR-218	377	396	-13.3	0.391	1/13 (7.69%)	3'-UTR	Seed Site (1A,m8)	3' TGTACCAATCTAG-TTCGTGTT 5'& ||| .|| ||||||| &5' ---TGG--GGAAAAAAGCACA- 3'	1	0.37	None	3	RepTar
INTS6	NM_001039937	hsa-miR-218	2928	2945	-12.3	0.362	1/11 (9.09%)	3'-UTR	Seed Site (1A)	3' TGTACCAATCTAGT--TCGTGTT 5'& |||. ||||||| &5' ---------GATTTCTAGCACAA 3'	0.79	0.37	None	3	cRepTar
INTS6	NM_001039937	hsa-miR-218	908	929	-13.1	0.385	2/13 (15.38%)	3'-UTR	Seed Site (1A)	3' TGTACC-AATCTAGT-TCGTGTT 5'& || ||.|| ||.||| &5' ----GGTTTGGAGTACAGTACA- 3'	0.01	0.37	None	3	cRepTar
KATNAL1	NM_001014380	hsa-miR-218	5215	5234	-12.5	0.368	1/12 (8.33%)	3'-UTR	Seed Site (1A,m8)	3' TGTACCAATCT-AGTTCGTGTT 5'& ||| |.||||||| &5' -----GTTTCTTTTAAGCACA- 3'	0.01	0.08	None	4	RepTar
KATNAL1	NM_001014380	hsa-miR-218	3789	3811	-13.4	0.394	1/16 (6.25%)	3'-UTR	Seed Site (1A,m8)	3' TGTA-CCAATCTAGTTCGTGTT 5'& |||| || || ||||||.| &5' ACATAGGCT-GA--AAGCACGA 3'	0	0.08	None	4	cRepTar
KATNAL1	NM_001014380	hsa-miR-218	3222	3244	-12.8	0.376	4/17 (23.53%)	3'-UTR	Seed Site (m8)	3' TGTACCA-ATCTAGTTCGTGTT 5'& .| ||| |||| .||.|||. &5' GC-TGGACTAGA--GAGTACAG 3'	0	0.08	None	4	cRepTar
KATNAL1	NM_001014380	hsa-miR-218	4273	4287	-11.8	0.347	2/11 (18.18%)	3'-UTR	Seed Site (1A,m8)	3' TGTACCAATCTAGTTCGTGTT 5'& || ||.|||.|| &5' ---------GA-CAGGCATAA 3'	0.03	0.08	None	4	cRepTar
KIAA0774	NM_001033602	hsa-miR-218	1579	1589	-10.4	0.306	2/8 (25.00%)	3'-UTR	Seed Site (m8)	3' TGTACCAATCTAGTTCGTGTT 5'& .||||||. &5' -------------GAGCACAG 3'	0	0.2	None	3	cRepTar
KIAA0774	NM_001033602	hsa-miR-218	991	1006	-13.9	0.409	2/11 (18.18%)	3'-UTR	Seed Site (m8)	3' TGTACCAATCTAGTTCGTGTT 5'& || ||.|||||. &5' ---------GACCAGGCACAG 3'	0	0.2	None	3	cRepTar
KIAA0774	NM_001033602	hsa-miR-218	1967	1985	-14.7	0.432	1/12 (8.33%)	3'-UTR	Seed Site (1A,m8)	3' TGTACCAATCTA-GTTCGTGTT 5'& ||| ||.|||||| &5' -------TAGTAGCAGGCACAA 3'	0.01	0.2	None	3	cRepTar
KLF12	NM_007249	hsa-miR-218	2698	2715	-16.6	0.488	1/13 (7.69%)	3'-UTR	Seed Site (1A,m8)	3' TGTACCAATCTAG-TTCGTGTT 5'& .|||| |||||||| &5' --------GGATCTAAGCACAA 3'	0.12	0.43	None	2	RepTar
KLF12	NM_007249	hsa-miR-218	6034	6045	-10.8	0.318	1/8 (12.50%)	3'-UTR	Seed Site (1A,m8)	3' TGTACCAATCTAGTTCGTGTT 5'& .||||||| &5' -------------GAGCACAA 3'	0	0.43	None	2	cRepTar
LAMP1	NM_005561	hsa-miR-218	0	20	-17.9	0.526	2/13 (15.38%)	3'-UTR	Seed Site (m8)	3' TGTACCAATCTAGTTCGTGTT 5'& |||| ||.|||||. &5' ---TGGTGCACGCAGGCACAG 3'	0.03	0.36	None	2	cRepTar
LAMP1	NM_005561	hsa-miR-218	66	81	-11.8	0.347	2/10 (20.00%)	3'-UTR	Seed Site (1A,m8)	3' TGTACCAATCTAGTTCGTGTT 5'& ||. |.||||| &5' --------AGGGGAGGCACA- 3'	0.78	0.36	None	2	cRepTar
LRCH1	NM_015116	hsa-miR-218	357	378	-14	0.412	3/13 (23.08%)	3'-UTR	Seed Site (1A)	3' TGTACCAA--TCTAGTTCGTGTT 5'& || .|||. ||||.| &5' ----GGACAGGGATTTAGCATA- 3'	0	0.11	None	2	cRepTar
LRCH1	NM_015116	hsa-miR-218	144	166	-11.9	0.35	1/13 (7.69%)	3'-UTR	Seed Site (1A,m8)	3' TGTACCAATCTAG------TTCGTGTT 5'& ||||. |||||||| &5' --------AGATTTTCCAGAAGCACAA 3'	0.54	0.11	None	2	RepTar,cRepTar
MTMR6	NM_004685	hsa-miR-218	786	797	-10.6	0.312	1/8 (12.50%)	3'-UTR	Seed Site (1A,m8)	3' TGTACCAATCTAGTTCGTGTT 5'& .||||||| &5' ------------TAAGCACA- 3'	0.14	0.19	None	6	RepTar
MTMR6	NM_004685	hsa-miR-218	1129	1146	-11.7	0.344	2/12 (16.67%)	3'-UTR	Seed Site (1A)	3' TGTACCAATCTAGT-TCGTGTT 5'& ||||. ||.|||| &5' --------AGATTCTAGTACAA 3'	0	0.19	None	6	RepTar
MTMR6	NM_004685	hsa-miR-218	1337	1361	-19.9	0.585	2/19 (10.53%)	3'-UTR	Seed Site (1A,m8)	3' TGTACCAATC-TAGTTCGTGTT 5'& |||||| |.| || |||.|||| &5' ACATGG-TGGCATGAAGTACAA 3'	0	0.19	None	6	RepTar
MTMR6	NM_004685	hsa-miR-218	2275	2298	-16.2	0.476	2/15 (13.33%)	3'-UTR	Seed Site (1A)	3' TGTACCAATCTAGTTCGTGTT 5'& .|| ||| || ||.|||| &5' GCAGGGTCC-ATTGAGTACAA 3'	0	0.19	None	6	RepTar
MTMR6	NM_004685	hsa-miR-218	315	328	-10.2	0.3	2/10 (20.00%)	3'-UTR	Seed Site (1A,m8)	3' TGTACCAATCTAGTTCGTGTT 5'& |.|||.|||| &5' -----------TTAAGTACAA 3'	0.12	0.19	None	6	RepTar
MTMR6	NM_004685	hsa-miR-218	21	37	-10.2	0.3	3/12 (25.00%)	3'-UTR	Seed Site (1A)	3' TGTACCAATCTAGT-TCGTGTT 5'& |||.. ||.|||| &5' ---------GATTGCAGTACAA 3'	0	0.19	None	6	RepTar,cRepTar
RCBTB1	NM_018191	hsa-miR-218	1750	1761	-10.4	0.306	0/8 (0.00%)	3'-UTR	Seed Site (1A,m8)	3' TGTACCAATCTAGTTCGTGTT 5'& |||||||| &5' -------------AAGCACAA 3'	0.93	0.13	None	2	RepTar
RCBTB1	NM_018191	hsa-miR-218	1074	1095	-12.1	0.356	1/13 (7.69%)	3'-UTR	Seed Site (1A)	3' TGTACCAATCTAGT---TCGTGTT 5'& ||||.| ||||||| &5' ------TTAGGTATAACAGCACAA 3'	0	0.13	None	2	cRepTar
RFXAP	NM_000538	hsa-miR-218	599	615	-13.1	0.385	1/11 (9.09%)	3'-UTR	Seed Site (1A,m8)	3' TGTACCAATCTA-GTTCGTGTT 5'& ||| .||||||| &5' --------AGAGGTAAGCACA- 3'	0.28	0.16	None	2	RepTar
RFXAP	NM_000538	hsa-miR-218	704	723	-12.1	0.356	1/13 (7.69%)	3'-UTR	Seed Site (1A,m8)	3' TGTACC-AATCTAGTTCGTGTT 5'& || ||| .||||||| &5' ----GGATTAAC-TAAGCACA- 3'	0	0.16	None	2	RepTar
RXFP2	NM_130806	hsa-miR-218	110	124	-10.9	0.321	2/11 (18.18%)	3'-UTR	Seed Site (m8)	3' TGTACCAATCTAGTTCGTGTT 5'& ||| .||||||. &5' --------AGA--GAGCACAG 3'	0	0.04	None	2	cRepTar
RXFP2	NM_130806	hsa-miR-218	211	232	-14.2	0.418	0/14 (0.00%)	3'-UTR	Seed Site (1A,m8)	3' TGTACCAATCTAGTTCGTGTT 5'& ||||| || ||||||| &5' ACATGCCT-GAA-AAGCACA- 3'	0	0.04	None	2	cRepTar
SOX21	NM_007084	hsa-miR-218	1136	1153	-11.3	0.332	1/11 (9.09%)	3'-UTR	Seed Site (m8)	3' TGTACCAATCTAG--TTCGTGTT 5'& ||| |||||||. &5' --------AGAAAAAAAGCACAG 3'	0.24	0.59	None	2	RepTar
SOX21	NM_007084	hsa-miR-218	41	64	-18	0.529	4/17 (23.53%)	3'-UTR	3' Compensatory Site	3' TGTACCAATCTA-GTTCGTGTT 5'& |.||| |||.| |.|||.| &5' ATATGTATAGGTACGAGCGC-- 3'	0.68	0.59	None	2	cRepTar
ABL2	NM_001100108	hsa-miR-218	3560	3581	-10.76	0.316	1/10 (10.00%)	3'-UTR	Seed Site (1A,m8)	3' TGTACCAATCTAG-TTCGTGTT 5'& ||| .|||||| &5' ---TGGCACACAATGAGCACA- 3'	0.02	0.13	SINE/MIR-MIRb	2	cRepTar
ABL2	NM_001100108	hsa-miR-218	6892	6913	-17.9	0.526	2/13 (15.38%)	3'-UTR	Seed Site (m8)	3' TGTACCAA-TCTAGTTCGTGTT 5'& || || ||.|||||. &5' ----GGGAAAGGCCAGGCACAG 3'	0	0.13	None	2	cRepTar
ANKRD34	NM_001039888	hsa-miR-218	137	159	-14.7	0.432	2/16 (12.50%)	3'-UTR	Seed Site (m8)	3' TGTAC-CAATCTAGTTCGTGTT 5'& ||||| || .|||||||. &5' ACATGTGTCCA--TAAGCACAG 3'	0.97	0.43	None	2	RepTar,cRepTar
ANKRD34	NM_001039888	hsa-miR-218	262	274	-12.7	0.374	2/9 (22.22%)	3'-UTR	Seed Site (m8)	3' TGTACCAATCTAGTTCGTGTT 5'& ||.|||||. &5' ------------CAGGCACAG 3'	0	0.43	None	2	cRepTar
ANKRD45	NM_198493	hsa-miR-218	184	196	-12.8	0.376	1/9 (11.11%)	3'-UTR	Seed Site (m8)	3' TGTACCAATCTAGTTCGTGTT 5'& ||||||||. &5' ------------CAAGCACAG 3'	0	0.05	None	3	RepTar
ANKRD45	NM_198493	hsa-miR-218	85	113	-12.7	0.374	2/16 (12.50%)	3'-UTR	Seed Site (1A,m8)	3' TGTACCAA------TCT--AGTTCGTGTT 5'& |||| || |.|||.|||| &5' ----GGTTTCTTTAAGTATTTAAGTACAA 3'	0.02	0.05	None	3	RepTar,cRepTar
ANKRD45	NM_198493	hsa-miR-218	673	690	-13.8	0.406	3/14 (21.43%)	3'-UTR	Seed Site (1A,m8)	3' TGTACCAATCTAGTTCGTGTT 5'& |||| |.|||.||.| &5' ----GGTT---TTAAGTACGA 3'	0.05	0.05	None	3	RepTar
ASTN1	NM_004319	hsa-miR-218	1674	1694	-13.7	0.403	3/12 (25.00%)	3'-UTR	Seed Site (m8)	3' TGTACCAATCTAGTTCGTGTT 5'& |||| ..|||||. &5' ---TGGTCTCCA-GGGCACAG 3'	0.01	0.12	SINE/MIR-MIR	2	cRepTar
ASTN1	NM_004319	hsa-miR-218	1957	1977	-16.8	0.494	1/14 (7.14%)	3'-UTR	Seed Site (m8)	3' TGTACCAA-TCTAGTTCGTGTT 5'& || |||| |||||||. &5' ----GGCTGAGATAAAGCACAG 3'	0	0.12	None	2	cRepTar
ATP1A2	NM_000702	hsa-miR-218	1781	1801	-13	0.382	1/15 (6.67%)	3'-UTR	Seed Site (1A)	3' TGTACCAATCTAGTTCGTGTT 5'& ||| || .|| ||||||| &5' ACA-GGAAGGA---AGCACAA 3'	0.01	0.07	None	2	RepTar
ATP1A2	NM_000702	hsa-miR-218	1340	1355	-13.91	0.409	1/12 (8.33%)	3'-UTR	Seed Site (1A)	3' TGTACCAATCTAGTTCGTGTT 5'& |||||| .||||| &5' -CATGGT-------GGCACA- 3'	0.01	0.07	SINE/Alu-AluSg	2	cRepTar
ATP2B4	NM_001001396	hsa-miR-218	2621	2639	-13.2	0.388	3/14 (21.43%)	3'-UTR	Seed Site (1A,m8)	3' TGTACCAATCTAGTTCGTGTT 5'& .||| ||. .|||||| &5' --GTGGA-AGG--GAGCACA- 3'	0	0.25	None	2	cRepTar
ATP2B4	NM_001001396	hsa-miR-218	427	446	-12.1	0.356	2/11 (18.18%)	3'-UTR	Seed Site (m8)	3' TGTACCAATCTAG---TTCGTGTT 5'& ||| .||||||. &5' --------AGAGGCAAGAGCACAG 3'	0.17	0.25	None	2	cRepTar
ATP8B2	NM_020452	hsa-miR-218	1001	1021	-10.9	0.321	1/12 (8.33%)	3'-UTR	Seed Site (1A)	3' TGTACCAATCTA--GT--TCGTGTT 5'& ||| || .|||||| &5' --------AGAGTGCAATGGCACAA 3'	0	0.26	SINE/Alu-AluSg	2	cRepTar
ATP8B2	NM_020452	hsa-miR-218	1083	1104	-14.7	0.432	2/13 (15.38%)	3'-UTR	Seed Site (1A,m8)	3' TGTACCAATCTAGTTCGTGTT 5'& .| ||| ||.||||| &5' GC-TGGGATTA-CAGGCACA- 3'	0	0.26	SINE/Alu-AluSg	2	cRepTar
BMP8A	NM_181809	hsa-miR-218	2383	2402	-11.2	0.329	1/14 (7.14%)	3'-UTR	Seed Site (1A,m8)	3' TGTACCAATCTAGTTCGTGTT 5'& .||| || |||||||| &5' -TATGC--AGCA-AAGCACAA 3'	0	0.04	None	2	RepTar
BMP8A	NM_181809	hsa-miR-218	1627	1639	-12.7	0.374	2/9 (22.22%)	3'-UTR	Seed Site (m8)	3' TGTACCAATCTAGTTCGTGTT 5'& ||.|||||. &5' ------------CAGGCACAG 3'	0	0.04	None	2	cRepTar
C1orf107	NM_014388	hsa-miR-218	4204	4223	-15.4	0.453	2/13 (15.38%)	3'-UTR	Seed Site (1A)	3' TGTACCAA--TCTAGTTCGTGTT 5'& ||| .||| .||||| &5' ----GGTGTGGGAT--GGCACA- 3'	0	0.08	None	3	cRepTar
C1orf107	NM_014388	hsa-miR-218	806	818	-11.1	0.326	2/9 (22.22%)	3'-UTR	Seed Site (m8)	3' TGTACCAATCTAGTTCGTGTT 5'& ||||.|||. &5' ------------CAAGTACAG 3'	0.26	0.08	None	3	cRepTar
C1orf107	NM_014388	hsa-miR-218	528	543	-11.1	0.326	2/11 (18.18%)	3'-UTR	Seed Site (1A,m8)	3' TGTACCAATCTAGTTCGTGTT 5'& |||| .||.||| &5' -------TAGAA-GAGTACA- 3'	0	0.08	None	3	cRepTar
C1orf108	NM_024595	hsa-miR-218	296	316	-13.5	0.397	1/13 (7.69%)	3'-UTR	Seed Site (m8)	3' TGTAC-CAATCTAGTTCGTGTT 5'& | ||| ||||||||. &5' ----GAGTTTCCCCAAGCACAG 3'	1	0.64	None	2	cRepTar
C1orf108	NM_024595	hsa-miR-218	546	569	-13.4	0.394	2/12 (16.67%)	3'-UTR	Seed Site (m8)	3' TGTACCAAT-CTA--GTTCGTGTT 5'& || | ||.|||||. &5' ----GGGACTGTTTCCAGGCACAG 3'	1	0.64	None	2	cRepTar
C1orf121	NM_016076	hsa-miR-218	1514	1525	-10.4	0.306	1/8 (12.50%)	3'-UTR	Seed Site (1A,m8)	3' TGTACCAATCTAGTTCGTGTT 5'& .||||||| &5' ------------TAAGCACA- 3'	0.95	0.39	None	4	RepTar
C1orf121	NM_016076	hsa-miR-218	2001	2013	-10	0.294	1/9 (11.11%)	3'-UTR	Seed Site (1A)	3' TGTACCAATCTAGTTCGTGTT 5'& .|| |||||| &5' ----------GTC-AGCACA- 3'	0	0.39	None	4	cRepTar
C1orf121	NM_016076	hsa-miR-218	532	549	-13.7	0.403	1/12 (8.33%)	3'-UTR	Seed Site (1A,m8)	3' TGTACCAATCTAGTTCGTGTT 5'& ||| || .|||||| &5' ----GGT--GAAGGAGCACA- 3'	0.45	0.39	None	4	cRepTar
C1orf121	NM_016076	hsa-miR-218	396	418	-13.9	0.409	3/13 (23.08%)	3'-UTR	Seed Site (1A,m8)	3' TGTACCAATCTAGTTCGTGTT 5'& .|||| .|.||||| &5' -TATGGCATAAATAGGCACA- 3'	0.1	0.39	None	4	cRepTar
C1orf161	NM_152367	hsa-miR-218	244	264	-13.9	0.409	2/11 (18.18%)	3'-UTR	Seed Site (m8)	3' TGTACCAATCTAGTTCGTGTT 5'& || ||.|||||. &5' ----GGCTTCCCCAGGCACAG 3'	0.01	0.01	None	2	cRepTar
C1orf161	NM_152367	hsa-miR-218	733	750	-11.4	0.335	1/12 (8.33%)	3'-UTR	Seed Site (1A,m8)	3' TGTACCAATCTAG-TTCGTGTT 5'& |||| |||.|||| &5' --------AGATGAAAGTACAA 3'	0	0.01	None	2	cRepTar
C1orf173	NM_001002912	hsa-miR-218	1478	1493	-11.1	0.326	0/11 (0.00%)	3'-UTR	Seed Site (1A)	3' TGTACCAATC-TAGTTCGTGTT 5'& || ||| |||||| &5' --------AGCATC-AGCACA- 3'	0	0.11	None	2	cRepTar
C1orf173	NM_001002912	hsa-miR-218	813	833	-15.3	0.45	1/13 (7.69%)	3'-UTR	Seed Site (1A)	3' TGTACCAATCTAGTTCGTGTT 5'& .|||| || |||||| &5' --GTGGTAAGCAT-AGCACA- 3'	0	0.11	None	2	cRepTar
C1orf21	NM_030806	hsa-miR-218	2021	2037	-13.6	0.4	1/12 (8.33%)	3'-UTR	Seed Site (1A,m8)	3' TGTACCAATC-TAGTTCGTGTT 5'& || ||.||||||| &5' --------AGAATTAAGCACA- 3'	0.09	0.2	None	4	RepTar
C1orf21	NM_030806	hsa-miR-218	6596	6611	-10.3	0.303	0/10 (0.00%)	3'-UTR	Seed Site (1A,m8)	3' TGTACCAATCTAGTTCGTGTT 5'& || |||||||| &5' --------AGCA-AAGCACAA 3'	0	0.2	LINE/L2-L2b	4	RepTar
C1orf21	NM_030806	hsa-miR-218	1067	1084	-10.2	0.3	0/11 (0.00%)	3'-UTR	Seed Site (1A)	3' TGTACCAATCTAGTTCGTGTT 5'& ||| || |||||| &5' ------TTACTTCCAGCACA- 3'	0	0.2	None	4	cRepTar
C1orf21	NM_030806	hsa-miR-218	7508	7532	-13	0.382	2/15 (13.33%)	3'-UTR	Seed Site (m8)	3' TGTACCAATCTAG------TTCGTGTT 5'& || ||||. |||||||. &5' ----GG--AGATTTTTAAAAAGCACAG 3'	0.01	0.2	None	4	RepTar,cRepTar
C1orf27	NM_017847	hsa-miR-218	1813	1824	-10.3	0.303	0/8 (0.00%)	3'-UTR	Seed Site (1A,m8)	3' TGTACCAATCTAGTTCGTGTT 5'& |||||||| &5' -------------AAGCACAA 3'	0.03	0.14	LINE/L1-L1MEd	4	RepTar
C1orf27	NM_017847	hsa-miR-218	2076	2095	-11.2	0.329	0/13 (0.00%)	3'-UTR	Seed Site (1A)	3' TGTACCAATCT-AGTTCGTGTT 5'& |||| || ||||||| &5' -----GTTATCCTC-AGCACAA 3'	0.01	0.14	LINE/L1-L1MEd	4	cRepTar
C1orf27	NM_017847	hsa-miR-218	0	13	-14.1	0.415	2/11 (18.18%)	3'-UTR	Seed Site (1A,m8)	3' TGTACCAATCTAGTTCGTGTT 5'& |.| |.|||||| &5' ---------GGTGAGGCACAA 3'	0.95	0.14	None	4	cRepTar
C1orf27	NM_017847	hsa-miR-218	1361	1378	-15.9	0.468	1/13 (7.69%)	3'-UTR	Seed Site (1A)	3' TGTACCAATCTAGT--TCGTGTT 5'& |||||| .|||||| &5' --------AGATCACAGGCACAA 3'	0	0.14	None	4	cRepTar
C1orf69	NM_001010867	hsa-miR-218	3670	3689	-11.8	0.347	0/12 (0.00%)	3'-UTR	Seed Site (1A,m8)	3' TGTACCAATCTAG-TTCGTGTT 5'& || ||| ||||||| &5' ----GGC-AGACAGAAGCACA- 3'	0	0.06	None	4	RepTar
C1orf69	NM_001010867	hsa-miR-218	546	559	-10.5	0.309	0/9 (0.00%)	3'-UTR	Seed Site (1A,m8)	3' TGTACCAATCTAGTTCGTGTT 5'& || ||||||| &5' ---------GAG-AAGCACA- 3'	0	0.06	None	4	RepTar
C1orf69	NM_001010867	hsa-miR-218	2021	2042	-12.9	0.379	2/17 (11.76%)	3'-UTR	Seed Site (1A)	3' TGTACCAATCTAGT--TCGTGTT 5'& .| ||| || ||| .|||||| &5' GC-TGG--AGCTCAGTGGCACAA 3'	1	0.06	SINE/Alu-AluSc	4	cRepTar
C1orf69	NM_001010867	hsa-miR-218	4159	4176	-12	0.353	2/12 (16.67%)	3'-UTR	Seed Site (m8)	3' TGTACCAATCTAGTTCGTGTT 5'& |||| |||.|||. &5' ---TGGTGA----AAGTACAG 3'	0	0.06	LINE/L1-L1MEe	4	cRepTar
C1orf95	NM_001003665	hsa-miR-218	2732	2749	-10.5	0.309	2/9 (22.22%)	3'-UTR	Seed Site (1A,m8)	3' TGTACCAATCTAGTTCGTGTT 5'& || ..||||| &5' ----GGCTGCA--GGGCACA- 3'	0	0.04	None	2	cRepTar
C1orf95	NM_001003665	hsa-miR-218	3197	3209	-12.6	0.371	2/9 (22.22%)	3'-UTR	Seed Site (m8)	3' TGTACCAATCTAGTTCGTGTT 5'& ||.|||||. &5' ------------CAGGCACAG 3'	0	0.04	None	2	cRepTar
C1orf96	NM_145257	hsa-miR-218	2645	2656	-10.4	0.306	1/8 (12.50%)	3'-UTR	Seed Site (1A,m8)	3' TGTACCAATCTAGTTCGTGTT 5'& .||||||| &5' ------------TAAGCACA- 3'	0	0.14	None	3	RepTar
C1orf96	NM_145257	hsa-miR-218	2812	2828	-14.1	0.415	2/12 (16.67%)	3'-UTR	Seed Site (1A)	3' TGTACCAATCTAGTTCGTGTT 5'& ||| .|| .||||| &5' ----GGTAGGA---GGCACA- 3'	0	0.14	None	3	cRepTar
C1orf96	NM_145257	hsa-miR-218	3345	3363	-12.2	0.359	0/14 (0.00%)	3'-UTR	Seed Site (1A)	3' TGTACCAATCTAGTTCGTGTT 5'& ||||| || ||||||| &5' ACATGT-----TC-AGCACAA 3'	0.1	0.14	DNA/MER2_type-MER2	3	cRepTar
CCDC76	NM_019083	hsa-miR-218	1353	1365	-13.1	0.385	1/9 (11.11%)	3'-UTR	Seed Site (m8)	3' TGTACCAATCTAGTTCGTGTT 5'& ||||||||. &5' ------------CAAGCACAG 3'	0.71	0.28	SINE/MIR-MIR	2	RepTar
CCDC76	NM_019083	hsa-miR-218	454	474	-14.1	0.415	0/13 (0.00%)	3'-UTR	Seed Site (1A,m8)	3' TGTACCAATCTAG----TTCGTGTT 5'& ||||| |||||||| &5' --------AGATCTGGAAAGCACAA 3'	0	0.28	None	2	RepTar
CD1C	NM_001765	hsa-miR-218	1176	1191	-15.7	0.462	0/12 (0.00%)	3'-UTR	Seed Site (1A,m8)	3' TGTACCAATCTAGTTCGTGTT 5'& ||| ||||||||| &5' -------TAG-TCAAGCACA- 3'	0	0	LINE/L1-L1ME1	2	RepTar
CD1C	NM_001765	hsa-miR-218	881	902	-16.1	0.474	1/16 (6.25%)	3'-UTR	Seed Site (1A,m8)	3' TGTAC-CAA-TCTAGTTCGTGTT 5'& || ||| ||| ||.||||| &5' ---TGAGTTGAGA-CAGGCACA- 3'	0	0	None	2	cRepTar
CD84	NM_003874	hsa-miR-218	261	275	-10.7	0.315	0/10 (0.00%)	3'-UTR	Seed Site (1A)	3' TGTACCAATCTAGT-TCGTGTT 5'& |||| |||||| &5' ----------ATCATAGCACA- 3'	0	0.02	None	3	cRepTar
CD84	NM_003874	hsa-miR-218	591	612	-13.9	0.409	2/15 (13.33%)	3'-UTR	Seed Site (1A,m8)	3' TGTACCAATC-TA-GTTCGTGTT 5'& .||| | || .||||||| &5' --GTGGGCTGCATATAAGCACA- 3'	0	0.02	None	3	RepTar,cRepTar
CD84	NM_003874	hsa-miR-218	1230	1252	-15.6	0.459	3/18 (16.67%)	3'-UTR	Seed Site (1A,m8)	3' TGTAC-CAATCTAGTTCGTGTT 5'& .||| ||||| ||||.|.|| &5' -TATGTGTTAG--CAAGTATAA 3'	0.03	0.02	None	3	cRepTar
CLCC1	NM_001048210	hsa-miR-218	2803	2823	-17.6	0.518	3/16 (18.75%)	3'-UTR	Seed Site (1A,m8)	3' TGTACCAATCTAGTTCGTGTT 5'& .|| ||| |.| .|||||| &5' GCA-GGT--GGTGGAGCACA- 3'	0.9	0.17	None	3	cRepTar
CLCC1	NM_001048210	hsa-miR-218	0	17	-11.2	0.329	1/12 (8.33%)	3'-UTR	Seed Site (1A)	3' TGTACCAATCTAGT--TCGTGTT 5'& .|| || ||||||| &5' --------GGAACACCAGCACAA 3'	0	0.17	None	3	cRepTar
CLCC1	NM_001048210	hsa-miR-218	2179	2193	-16.2	0.476	1/11 (9.09%)	3'-UTR	Seed Site (1A,m8)	3' TGTACCAATCTAGTTCGTGTT 5'& |||||||.||| &5' ---------GATCAAGTACA- 3'	1	0.17	None	3	cRepTar
CLDN19	NM_148960	hsa-miR-218	201	222	-16.3	0.479	3/15 (20.00%)	3'-UTR	Seed Site (1A)	3' TGTACCAATCTAGT---TCGTGTT 5'& || |.|.|.| |||||| &5' ----GGGTGGGTTACATAGCACA- 3'	0	0.03	None	2	cRepTar
CLDN19	NM_148960	hsa-miR-218	1704	1723	-23.2	0.682	3/15 (20.00%)	3'-UTR	Seed Site (m8)	3' TGTACCAA-TCTAGTTCGTGTT 5'& ||| ||.|||.||||. &5' ----GGTGGAGGTCAGGCACG- 3'	0	0.03	None	2	cRepTar
CYB561D1	NM_182580	hsa-miR-218	2509	2527	-13.7	0.403	1/13 (7.69%)	3'-UTR	Seed Site (1A,m8)	3' TGTACCAATCTAGTTCGTGTT 5'& ||| .|| ||||||| &5' ---TGGA-GGAG-AAGCACA- 3'	0.09	0.11	None	2	RepTar
CYB561D1	NM_182580	hsa-miR-218	985	1006	-11.84	0.348	0/10 (0.00%)	3'-UTR	Seed Site (1A)	3' TGTACCAATCTAGT--TCGTGTT 5'& |||| |||||| &5' ----GGTTCTTGCCTTAGCACA- 3'	0.01	0.11	None	2	cRepTar
DBT	NM_001918	hsa-miR-218	116	134	-14.6	0.429	2/13 (15.38%)	3'-UTR	Seed Site (1A,m8)	3' TGTACCAATCTAG--TTCGTGTT 5'& .|||| |.|||||| &5' --------GGATCTAAGGCACAA 3'	0.02	0.1	None	3	cRepTar
DBT	NM_001918	hsa-miR-218	1753	1772	-11.8	0.347	2/12 (16.67%)	3'-UTR	Seed Site (1A)	3' TGTACCAAT-CTAGTTCGTGTT 5'& ||| |.| .||||| &5' ---TGGGCCTGGT--GGCACA- 3'	0	0.1	SINE/Alu-AluSx	3	cRepTar
DBT	NM_001918	hsa-miR-218	7318	7329	-10.7	0.315	1/8 (12.50%)	3'-UTR	Seed Site (1A,m8)	3' TGTACCAATCTAGTTCGTGTT 5'& .||||||| &5' -------------GAGCACAA 3'	0.01	0.1	None	3	cRepTar
DNAJC16	NM_015291	hsa-miR-218	3166	3183	-12.7	0.374	1/12 (8.33%)	3'-UTR	Seed Site (1A,m8)	3' TGTACCAATCTAG--TTCGTGTT 5'& ||||. ||||||| &5' --------AGATTGGAAGCACA- 3'	0.01	0.21	None	2	RepTar
DNAJC16	NM_015291	hsa-miR-218	315	335	-14.5	0.426	2/15 (13.33%)	3'-UTR	Seed Site (1A,m8)	3' TGTACC-AATCTAGTTCGTGTT 5'& .|| ||.|| ||||||| &5' --GTGTCTTGGAG-AAGCACA- 3'	0	0.21	None	2	cRepTar
DTL	NM_016448	hsa-miR-218	1470	1491	-15	0.441	0/12 (0.00%)	3'-UTR	Seed Site (1A,m8)	3' TGTACCAATCTA-GTTCGTGTT 5'& |||| |||||||| &5' ---TGGTCAAAACCAAGCACA- 3'	0	0.18	None	2	RepTar,cRepTar
DTL	NM_016448	hsa-miR-218	534	554	-11.2	0.329	2/14 (14.29%)	3'-UTR	Seed Site (1A,m8)	3' TGTACCAATCTAGTTCGTGTT 5'& ||| ||| .|||.||| &5' --ATGCTCAGA-TAAGTACA- 3'	0.02	0.18	None	2	cRepTar
ENAH	NM_001008493	hsa-miR-218	3921	3933	-10.5	0.309	0/9 (0.00%)	3'-UTR	Seed Site (1A,m8)	3' TGTACCAATCTAGTTCGTGTT 5'& || ||||||| &5' ----------ATGAAGCACA- 3'	0	0.23	None	4	RepTar
ENAH	NM_001008493	hsa-miR-218	8490	8506	-10.21	0.3	0/12 (0.00%)	3'-UTR	Seed Site (1A,m8)	3' TGTACCAATCTAGTTCGTGTT 5'& || ||| ||||||| &5' ACCTGG-------AAGCACA- 3'	0	0.23	None	4	RepTar
ENAH	NM_001008493	hsa-miR-218	9357	9373	-12.1	0.356	1/10 (10.00%)	3'-UTR	Seed Site (1A,m8)	3' TGTACCAATCTAG-TTCGTGTT 5'& || .||||||| &5' ---------GAGCAGAGCACAA 3'	0.01	0.23	None	4	cRepTar
ENAH	NM_001008493	hsa-miR-218	5082	5105	-14.6	0.429	0/15 (0.00%)	3'-UTR	Seed Site (1A)	3' TGTACCAATC-TAGT-----TCGTGTT 5'& ||||| |||| |||||| &5' -----GTTAGTATCATTTAAAGCACA- 3'	0.01	0.23	None	4	cRepTar
EPHA8	NM_020526	hsa-miR-218	1287	1307	-15.2	0.447	0/14 (0.00%)	3'-UTR	Seed Site (1A,m8)	3' TGTACCAATCTAG-TTCGTGTT 5'& ||||| || ||||||| &5' --ATGGTCT--TCAAAGCACA- 3'	0.98	0.19	None	3	cRepTar
EPHA8	NM_020526	hsa-miR-218	441	457	-13.5	0.397	2/12 (16.67%)	3'-UTR	Seed Site (1A)	3' TGTACCAATCTAGTTCGTGTT 5'& || |.|| .||||| &5' ----GGCTGGA---GGCACA- 3'	0	0.19	None	3	cRepTar
EPHA8	NM_020526	hsa-miR-218	790	807	-14.2	0.418	1/12 (8.33%)	3'-UTR	Seed Site (1A,m8)	3' TGTACCAATCTAGTTCGTGTT 5'& ||||| .|||||| &5' -CATGGCA-----GAGCACA- 3'	0	0.19	None	3	cRepTar
FAM20B	NM_014864	hsa-miR-218	2080	2095	-11.3	0.332	0/11 (0.00%)	3'-UTR	Seed Site (1A)	3' TGTACCAATCTAGTTCGTGTT 5'& ||| | ||||||| &5' --------AGA-CTAGCACAA 3'	0.16	0.08	None	3	cRepTar
FAM20B	NM_014864	hsa-miR-218	37	56	-11.6	0.341	0/11 (0.00%)	3'-UTR	Seed Site (1A)	3' TGTACCAATCTAGT--TCGTGTT 5'& |||| ||||||| &5' -------TAGAGAAACAGCACAA 3'	1	0.08	None	3	cRepTar
FAM20B	NM_014864	hsa-miR-218	3503	3525	-15.7	0.462	2/16 (12.50%)	3'-UTR	Seed Site (1A,m8)	3' TGTACCAATCT--AGTTCGTGTT 5'& |||| ||| |||.|.||| &5' --ATGGA-AGAATTCAGGTACA- 3'	0.34	0.08	None	3	cRepTar
FAM79A	NM_182752	hsa-miR-218	146	163	-14.9	0.438	1/12 (8.33%)	3'-UTR	Seed Site (1A)	3' TGTACCAATCTAGT-TCGTGTT 5'& .|||| ||||||| &5' --------GGATCTCAGCACAA 3'	0	0.05	None	3	cRepTar
FAM79A	NM_182752	hsa-miR-218	356	374	-10.96	0.322	0/8 (0.00%)	3'-UTR	Seed Site (1A)	3' TGTACCAATCTAGTTCGTGTT 5'& || |||||| &5' ----GGGACCCAT-AGCACA- 3'	0	0.05	None	3	cRepTar
FAM79A	NM_182752	hsa-miR-218	978	994	-15.31	0.45	3/13 (23.08%)	3'-UTR	Seed Site (1A)	3' TGTACCAATCTAGTTCGTGTT 5'& .|.|||| .||||| &5' GCGTGGT-------GGCACA- 3'	0	0.05	SINE/Alu-AluSx	3	cRepTar
GNB1	NM_002074	hsa-miR-218	658	677	-19	0.559	0/14 (0.00%)	3'-UTR	Seed Site (1A,m8)	3' TGTACCAATCTAGTTCGTGTT 5'& ||||| | |||||||| &5' -CATGG---GGCCAAGCACA- 3'	0.55	0.61	None	2	RepTar
GNB1	NM_002074	hsa-miR-218	163	174	-10.6	0.312	1/8 (12.50%)	3'-UTR	Seed Site (1A,m8)	3' TGTACCAATCTAGTTCGTGTT 5'& .||||||| &5' -------------GAGCACAA 3'	1	0.61	None	2	cRepTar
GNG4	NM_001098721	hsa-miR-218	2586	2597	-10.5	0.309	0/8 (0.00%)	3'-UTR	Seed Site (1A,m8)	3' TGTACCAATCTAGTTCGTGTT 5'& |||||||| &5' -------------AAGCACAA 3'	0.37	0.06	None	5	RepTar
GNG4	NM_001098721	hsa-miR-218	4029	4048	-17.7	0.521	2/15 (13.33%)	3'-UTR	Seed Site (1A,m8)	3' TGTACCAATCTAGTTCGTGTT 5'& ||| |.|| .||||||| &5' ---TGGCTGGA-TAAGCACA- 3'	0	0.06	LINE/L1-L1ME3A	5	RepTar
GNG4	NM_001098721	hsa-miR-218	1335	1356	-11.49	0.338	2/12 (16.67%)	3'-UTR	Seed Site (1A)	3' TGTACCAATCTAGTTCGTGTT 5'& .| ||| .|||||| &5' GC-TGGAATGCAATGGCACAA 3'	0	0.06	SINE/Alu-AluSx	5	cRepTar
GNG4	NM_001098721	hsa-miR-218	1417	1438	-17.6	0.518	1/15 (6.67%)	3'-UTR	Seed Site (1A,m8)	3' TGTACCAATCTAGTTCGTGTT 5'& .| ||| || |||||||| &5' GC-TGGGATGA-CAAGCACA- 3'	0	0.06	SINE/Alu-AluSx	5	cRepTar
GNG4	NM_001098721	hsa-miR-218	3474	3486	-13.3	0.391	1/9 (11.11%)	3'-UTR	Seed Site (1A,m8)	3' TGTACCAATCTAGTTCGTGTT 5'& |||.||||| &5' -----------TCAGGCACA- 3'	0	0.06	None	5	cRepTar
H6PD	NM_004285	hsa-miR-218	4134	4146	-11.5	0.338	1/9 (11.11%)	3'-UTR	Seed Site (1A,m8)	3' TGTACCAATCTAGTTCGTGTT 5'& |.||||||| &5' -----------TTAAGCACA- 3'	0	0.02	None	3	RepTar
H6PD	NM_004285	hsa-miR-218	6045	6065	-18	0.529	1/13 (7.69%)	3'-UTR	Seed Site (1A,m8)	3' TGTACCAATCTAGTTCGTGTT 5'& ||| ||| |.||||| &5' ---TGGGATGATGAGGCACA- 3'	0.21	0.02	None	3	cRepTar
H6PD	NM_004285	hsa-miR-218	4042	4061	-18.5	0.544	1/15 (6.67%)	3'-UTR	Seed Site (1A,m8)	3' TGTACCAATCTAGTTCGTGTT 5'& ||||| |||||.|||| &5' ---TGGTTT--TCAAGTACAA 3'	0	0.02	None	3	cRepTar
HIPK1	NM_181358	hsa-miR-218	2815	2826	-12.5	0.368	0/8 (0.00%)	3'-UTR	Seed Site (1A,m8)	3' TGTACCAATCTAGTTCGTGTT 5'& |||||||| &5' ------------CAAGCACA- 3'	1	0.65	None	2	RepTar
HIPK1	NM_181358	hsa-miR-218	3587	3602	-14.3	0.421	2/12 (16.67%)	3'-UTR	Seed Site (m8)	3' TGTACCAATCTAGTTCGTGTT 5'& ||. ||||||||. &5' --------AGG-CAAGCACAG 3'	0.05	0.65	None	2	RepTar
HMGCL	NM_000191	hsa-miR-218	30	50	-12.7	0.374	4/16 (25.00%)	3'-UTR	Seed Site (1A)	3' TGTACCA--ATCTAGTTCGTGTT 5'& |..||| |||. .||||| &5' ATGTGGAAATAGG---GGCACA- 3'	0	0.07	None	2	cRepTar
HMGCL	NM_000191	hsa-miR-218	556	573	-14.1	0.415	1/12 (8.33%)	3'-UTR	Seed Site (1A)	3' TGTACCAATCTAGTTCGTGTT 5'& |||| || .||||| &5' ----GGTT-GAAT-GGCACA- 3'	0.4	0.07	None	2	cRepTar
HOOK1	NM_015888	hsa-miR-218	194	208	-12.1	0.356	1/9 (11.11%)	3'-UTR	Seed Site (1A,m8)	3' TGTACCAATCTAGTTCGTGTT 5'& || .|||||| &5' ---------GAGGGAGCACA- 3'	0.01	0.3	None	3	cRepTar
HOOK1	NM_015888	hsa-miR-218	3205	3220	-11.4	0.335	0/10 (0.00%)	3'-UTR	Seed Site (1A)	3' TGTACCAATCTAGTTCGTGTT 5'& ||| ||||||| &5' ---------GATGTAGCACAA 3'	0.35	0.3	None	3	cRepTar
HOOK1	NM_015888	hsa-miR-218	3157	3180	-11.99	0.353	0/11 (0.00%)	3'-UTR	Seed Site (1A,m8)	3' TGTACCAATCTAG--TTCGTGTT 5'& ||| |||||||| &5' ---TGGAAATTTGTAAAGCACAA 3'	0.99	0.3	None	3	RepTar,cRepTar
HP1BP3	NM_016287	hsa-miR-218	669	681	-13.3	0.391	0/9 (0.00%)	3'-UTR	Seed Site (1A,m8)	3' TGTACCAATCTAGTTCGTGTT 5'& ||||||||| &5' ------------CAAGCACAA 3'	0.15	0.45	None	2	RepTar
HP1BP3	NM_016287	hsa-miR-218	403	418	-11.31	0.333	1/12 (8.33%)	3'-UTR	Seed Site (1A,m8)	3' TGTACCAATCTAGTTCGTGTT 5'& |||| |.|||||| &5' --ATGG-------AGGCACAA 3'	0	0.45	None	2	cRepTar
ITPKB	NM_002221	hsa-miR-218	388	408	-12.9	0.379	1/12 (8.33%)	3'-UTR	Seed Site (m8)	3' TGTAC-CAATCTAGTTCGTGTT 5'& | || ||||||||. &5' ----GAGTGCTGCCAAGCACAG 3'	0	0.09	None	4	RepTar,cRepTar
ITPKB	NM_002221	hsa-miR-218	488	508	-16.3	0.479	2/15 (13.33%)	3'-UTR	Seed Site (1A,m8)	3' TGTACCAATCTAGTTCGTGTT 5'& ||| ||| | ..|||||| &5' ---TGG-TAGTTGGGGCACAA 3'	0.01	0.09	None	4	cRepTar
ITPKB	NM_002221	hsa-miR-218	841	855	-12.2	0.359	2/10 (20.00%)	3'-UTR	Seed Site (1A,m8)	3' TGTACCAATCTAGTTCGTGTT 5'& .|| .|||||| &5' --------GGAG-GAGCACA- 3'	0	0.09	None	4	cRepTar
ITPKB	NM_002221	hsa-miR-218	1531	1556	-13.9	0.409	4/18 (22.22%)	3'-UTR	Seed Site (m8)	3' TGTACCAATCTA---GTTCGTGTT 5'& ||||| .||| .|||.|||. &5' ACATGA--GGATGTATAAGTACAG 3'	0.58	0.09	None	4	cRepTar
IVNS1ABP	NM_006469	hsa-miR-218	1295	1310	-15.4	0.453	0/11 (0.00%)	3'-UTR	Seed Site (1A,m8)	3' TGTACCAATCTAGTTCGTGTT 5'& |||| ||||||| &5' --------AGATGAAGCACA- 3'	0	0.55	None	2	RepTar
IVNS1ABP	NM_006469	hsa-miR-218	1588	1612	-14.6	0.429	2/17 (11.76%)	3'-UTR	Seed Site (1A)	3' TGTAC-CAATCTAGTTCGTGTT 5'& .||| ||| ||. ||||||| &5' -TATGTGTTCTATTCAGCACAA 3'	0.06	0.55	None	2	cRepTar
KCNA3	NM_002232	hsa-miR-218	114	129	-11.3	0.332	1/11 (9.09%)	3'-UTR	Seed Site (1A,m8)	3' TGTACCAATCTAGTTCGTGTT 5'& .||| ||||||| &5' --GTGGA------AAGCACA- 3'	0.96	0.66	None	2	RepTar
KCNA3	NM_002232	hsa-miR-218	379	390	-10.4	0.306	1/8 (12.50%)	3'-UTR	Seed Site (1A,m8)	3' TGTACCAATCTAGTTCGTGTT 5'& .||||||| &5' ------------TAAGCACA- 3'	0.78	0.66	None	2	RepTar
KIF1B	NM_015074	hsa-miR-218	1062	1082	-19.3	0.568	3/13 (23.08%)	3'-UTR	Seed Site (m8)	3' TGTACCAATCTAGTTCGTGTT 5'& || || |..|||||. &5' ----GGGCAGGCCGGGCACAG 3'	0	0.19	None	2	cRepTar
KIF1B	NM_015074	hsa-miR-218	4753	4769	-13.6	0.4	1/10 (10.00%)	3'-UTR	Seed Site (1A)	3' TGTACCAATCTAGTTCGTGTT 5'& || .| |||||| &5' ----GGA---GTTGAGCACA- 3'	1	0.19	None	2	cRepTar
KIF21B	NM_017596	hsa-miR-218	3008	3032	-20.8	0.612	1/17 (5.88%)	3'-UTR	Seed Site (1A)	3' TGTACCAAT-CT-AGTTCGTGTT 5'& ||||||. || | ||||||| &5' --ATGGTTGTGATTTGAGCACAA 3'	0.89	0.1	None	3	RepTar,cRepTar
KIF21B	NM_017596	hsa-miR-218	3799	3825	-16.3	0.479	1/15 (6.67%)	3'-UTR	Seed Site (1A,m8)	3' TGTA-CCAATCTAG-TTCGTGTT 5'& .|| || || |||||||| &5' GCAGAGGGCAGTTTAAAGCACAA 3'	0	0.1	None	3	RepTar,cRepTar
KIF21B	NM_017596	hsa-miR-218	4544	4566	-13.3	0.391	0/14 (0.00%)	3'-UTR	Seed Site (1A)	3' TGTACCAATCTAGTTCGTGTT 5'& |||| || | ||||||| &5' -CATGATGTGA-CTAGCACAA 3'	0.45	0.1	None	3	RepTar,cRepTar
KLHDC8A	NM_018203	hsa-miR-218	838	860	-14.7	0.432	0/15 (0.00%)	3'-UTR	Seed Site (1A)	3' TGTACCAATCTA-GT--TCGTGTT 5'& |||||| || ||||||| &5' ---TGGTTAATAGCAGCAGCACAA 3'	1	0.1	None	2	cRepTar
KLHDC8A	NM_018203	hsa-miR-218	249	270	-13.6	0.4	1/15 (6.67%)	3'-UTR	Seed Site (1A,m8)	3' TGTACCAA-TCTAGTTCGTGTT 5'& ||| || ||| |.||||| &5' ACA-GGCAAAGAA-AGGCACA- 3'	0	0.1	None	2	cRepTar
KMO	NM_003679	hsa-miR-218	1152	1171	-10	0.294	1/11 (9.09%)	3'-UTR	Seed Site (1A,m8)	3' TGTACCAATCTAG-----TTCGTGTT 5'& |||. ||||||| &5' ---------GATTTTTAAAAGCACA- 3'	0.09	0.14	None	2	RepTar
KMO	NM_003679	hsa-miR-218	2801	2821	-13.1	0.385	3/15 (20.00%)	3'-UTR	Seed Site (1A,m8)	3' TGTACCAATCTAGTTCGTGTT 5'& .||| || ||.|.|||| &5' -TATG---AGGGCAGGTACAA 3'	0	0.14	None	2	cRepTar
KNCN	NM_001097611	hsa-miR-218	1449	1468	-11.4	0.335	1/12 (8.33%)	3'-UTR	Seed Site (m8)	3' TGTACCAATCTAGTTCGTGTT 5'& ||| | |||||||. &5' -----GTTTTCTGAAGCACAG 3'	0	0	None	2	RepTar
KNCN	NM_001097611	hsa-miR-218	594	609	-13.2	0.388	3/12 (25.00%)	3'-UTR	Seed Site (1A,m8)	3' TGTACCAATCTAGTTCGTGTT 5'& .|| ||.|.|||| &5' --------GGA-CAGGTACAA 3'	0	0	None	2	cRepTar
KPNA6	NM_012316	hsa-miR-218	1830	1851	-13.42	0.395	3/12 (25.00%)	3'-UTR	Seed Site (m8)	3' TGTACCAATCTAGTTCGTGTT 5'& .||| |.|||||. &5' --GTGGAGCTGA-AGGCACAG 3'	0	0.26	None	3	cRepTar
KPNA6	NM_012316	hsa-miR-218	3454	3472	-18	0.529	2/14 (14.29%)	3'-UTR	Seed Site (m8)	3' TGTACCAATCTAGTTCGTGTT 5'& |||| |||.|||||. &5' ----GGTTC--TCAGGCACAG 3'	0	0.26	None	3	cRepTar
KPNA6	NM_012316	hsa-miR-218	781	800	-15.2	0.447	3/15 (20.00%)	3'-UTR	Seed Site (m8)	3' TGTACCAATCTAGTTCGTGTT 5'& .|| || || .||||||. &5' GCA-GGGGAG---GAGCACAG 3'	0.01	0.26	None	3	cRepTar
LAMB3	NM_000228	hsa-miR-218	305	322	-16.8	0.494	1/13 (7.69%)	3'-UTR	Seed Site (1A,m8)	3' TGTACCAATCTAGTTCGTGTT 5'& |.|| ||||||||| &5' -------TGGACCAAGCACAA 3'	0.02	0.06	None	2	RepTar
LAMB3	NM_000228	hsa-miR-218	95	116	-10.26	0.302	2/12 (16.67%)	3'-UTR	Seed Site (m8)	3' TGTACCAATCTAGTTCGTGTT 5'& |||| |||.|||. &5' -CATGCAGCCTA-AAGTACAG 3'	0	0.06	None	2	cRepTar
LOC728661	NM_001110781	hsa-miR-218	3644	3665	-14	0.412	3/13 (23.08%)	3'-UTR	Seed Site (m8)	3' TGTACCAATCTAG-----TTCGTGTT 5'& .|||| .||||||. &5' --------GGATCCCTCAGAGCACAG 3'	0	0.03	None	2	cRepTar
LOC728661	NM_001110781	hsa-miR-218	1104	1126	-11.4	0.335	1/11 (9.09%)	3'-UTR	Seed Site (1A)	3' TGTACCA----ATCTAGTTCGTGTT 5'& || ||| .||||| &5' ----GGGACAGTAGTAC-GGCACA- 3'	0	0.03	None	2	cRepTar
MAGI3	NM_152900	hsa-miR-218	3145	3161	-10.9	0.321	1/12 (8.33%)	3'-UTR	Seed Site (1A,m8)	3' TGTACCAATCTAGTTCGTGTT 5'& ||| .| ||||||| &5' -----GTT--GTGAAGCACA- 3'	0	0.41	None	2	RepTar
MAGI3	NM_152900	hsa-miR-218	1848	1862	-10.6	0.312	2/11 (18.18%)	3'-UTR	Seed Site (1A,m8)	3' TGTACCAATCTAGTTCGTGTT 5'& ||| .|||.||| &5' --------AGA-TAAGTACA- 3'	0.01	0.41	None	2	cRepTar
MAP1LC3C	NM_001004343	hsa-miR-218	266	282	-12.9	0.379	2/12 (16.67%)	3'-UTR	Seed Site (1A,m8)	3' TGTACCAATCT-AGTTCGTGTT 5'& |||. | .|||||| &5' -------TAGGCTGGAGCACA- 3'	0	0	SINE/Alu-AluSx	2	cRepTar
MAP1LC3C	NM_001004343	hsa-miR-218	351	375	-17.4	0.512	2/15 (13.33%)	3'-UTR	Seed Site (1A,m8)	3' TGTACCAATCTA---GTTCGTGTT 5'& .||| |.| |||||||| &5' --GTGGCTGGTATTACAAGCACA- 3'	0	0	SINE/Alu-AluSx	2	cRepTar
MARK1	NM_018650	hsa-miR-218	205	227	-12.2	0.359	3/16 (18.75%)	3'-UTR	Seed Site (1A,m8)	3' TGTACCAATCTAGTTCGTGTT 5'& ||||| ||.| |||.|.| &5' ACATGTACAGGT-AAGTATA- 3'	1	0.67	None	3	cRepTar
MARK1	NM_018650	hsa-miR-218	643	655	-11.8	0.347	1/9 (11.11%)	3'-UTR	Seed Site (1A,m8)	3' TGTACCAATCTAGTTCGTGTT 5'& |||||.||| &5' -----------TCAAGTACA- 3'	0.34	0.67	None	3	cRepTar
MARK1	NM_018650	hsa-miR-218	882	906	-13.7	0.403	0/13 (0.00%)	3'-UTR	Seed Site (1A)	3' TGTACCAATCT--AGT-TCGTGTT 5'& ||| ||| ||||||| &5' ---TGGGACTGTTTCACAGCACAA 3'	1	0.67	None	3	cRepTar
MOBKL2C	NM_145279	hsa-miR-218	379	394	-11.8	0.347	2/10 (20.00%)	3'-UTR	Seed Site (m8)	3' TGTACCAATCTAGTTCGTGTT 5'& || .||||||. &5' ---------GAGTGAGCACAG 3'	0	0.1	None	2	cRepTar
MOBKL2C	NM_145279	hsa-miR-218	951	973	-12.1	0.356	1/12 (8.33%)	3'-UTR	Seed Site (1A)	3' TGTACCAATCTAGT-------TCGTGTT 5'& .|||| ||||||| &5' --------GGATCTGAAGCCCAGCACAA 3'	0.01	0.1	None	2	cRepTar
MYCBP	NM_012333	hsa-miR-218	754	765	-10.4	0.306	2/8 (25.00%)	3'-UTR	Seed Site (m8)	3' TGTACCAATCTAGTTCGTGTT 5'& .||||||. &5' -------------GAGCACAG 3'	0.18	0.49	None	2	cRepTar
MYCBP	NM_012333	hsa-miR-218	344	367	-11.9	0.35	3/15 (20.00%)	3'-UTR	Seed Site (m8)	3' TGTACCAAT-CTA--GTTCGTGTT 5'& || || || ||.|.|||. &5' ----GGATATGAACACAGGTACAG 3'	0.04	0.49	None	2	cRepTar
NEXN	NM_144573	hsa-miR-218	211	229	-10.6	0.312	1/12 (8.33%)	3'-UTR	Seed Site (m8)	3' TGTACCAATCT--AG-TTCGTGTT 5'& || || |||||||. &5' --------AGTCTTCAAAGCACAG 3'	0.82	0.37	None	2	RepTar
NEXN	NM_144573	hsa-miR-218	902	922	-11.99	0.353	1/9 (11.11%)	3'-UTR	Seed Site (1A)	3' TGTACCAATCTAGTTCGTGTT 5'& || .|||||| &5' ----GGGAAAAAGTGGCACAA 3'	0	0.37	None	2	cRepTar
NOTCH2	NM_024408	hsa-miR-218	2331	2344	-12.2	0.359	1/10 (10.00%)	3'-UTR	Seed Site (1A,m8)	3' TGTACCAATCTAGTTCGTGTT 5'& |.|||||||| &5' -----------TTAAGCACAA 3'	0	0.12	None	2	RepTar
NOTCH2	NM_024408	hsa-miR-218	625	645	-16.5	0.485	1/16 (6.25%)	3'-UTR	Seed Site (1A)	3' TGTACCAATCTAGTTCGTGTT 5'& .|||||| || ||||||| &5' -TATGGTTC--TC-AGCACAA 3'	0.08	0.12	None	2	cRepTar
NSL1	NM_001042549	hsa-miR-218	12162	12182	-15.3	0.45	3/13 (23.08%)	3'-UTR	Seed Site (m8)	3' TGTACCAA-TCTAGTTCGTGTT 5'& || ||| .||.|||. &5' ----GGGCCAGAGAGAGTACAG 3'	0	0.06	None	2	cRepTar
NSL1	NM_001042549	hsa-miR-218	3399	3419	-14.2	0.418	2/13 (15.38%)	3'-UTR	Seed Site (m8)	3' TGTACCAATCTAG----TTCGTGTT 5'& ||||| .||||||. &5' --------AGATCTTAAGAGCACAG 3'	0.55	0.06	None	2	cRepTar
NTNG1	NM_014917	hsa-miR-218	156	172	-11	0.324	1/11 (9.09%)	3'-UTR	Seed Site (1A)	3' TGTACCAATCTAGTTCGTGTT 5'& |.||| |||||| &5' -CGTGGAC------AGCACA- 3'	0.1	0.75	None	2	cRepTar
NTNG1	NM_014917	hsa-miR-218	629	644	-12.4	0.365	1/10 (10.00%)	3'-UTR	Seed Site (1A,m8)	3' TGTACCAATCTAGTTCGTGTT 5'& || |.|||||| &5' --------AGTGCGAGCACA- 3'	0.18	0.75	None	2	cRepTar
OTUD7B	NM_020205	hsa-miR-218	1304	1315	-10.5	0.309	2/8 (25.00%)	3'-UTR	Seed Site (m8)	3' TGTACCAATCTAGTTCGTGTT 5'& .||||||. &5' -------------GAGCACAG 3'	1	0.36	None	2	cRepTar
OTUD7B	NM_020205	hsa-miR-218	407	427	-19.3	0.568	2/14 (14.29%)	3'-UTR	Seed Site (1A,m8)	3' TGTACCAATCTAG-TTCGTGTT 5'& ||||.|. ||||||| &5' ----GGTTGGGAAAAAGCACA- 3'	0.52	0.36	None	2	cRepTar
PAPPA2	NM_021936	hsa-miR-218	468	484	-16.6	0.488	0/13 (0.00%)	3'-UTR	Seed Site (1A,m8)	3' TGTACCAATCTAGTTCGTGTT 5'& ||| |||||||||| &5' -------TAG-TCAAGCACAA 3'	0	0.01	None	2	RepTar
PAPPA2	NM_021936	hsa-miR-218	199	219	-10.5	0.309	2/11 (18.18%)	3'-UTR	Seed Site (m8)	3' TGTACCAATCTAG---TTCGTGTT 5'& ||| |.|||||. &5' -------TAGTAAAAAAGGCACAG 3'	0.02	0.01	None	2	cRepTar
PAQR6	NM_198406	hsa-miR-218	118	136	-15.1	0.444	3/13 (23.08%)	3'-UTR	Seed Site (m8)	3' TGTACCAATCTAGTTCGTGTT 5'& || ||| ..|||||. &5' ----GG--AGAGAGGGCACAG 3'	0	0.02	None	2	cRepTar
PAQR6	NM_198406	hsa-miR-218	667	689	-13.9	0.409	3/15 (20.00%)	3'-UTR	Seed Site (1A,m8)	3' TGTACCAA--TCTAGTTCGTGTT 5'& ||| ||. ||.|.|||| &5' ---TGGAACAAGG-CAGGTACAA 3'	0	0.02	None	2	cRepTar
PCP4L1	NM_001102566	hsa-miR-218	149	170	-13.2	0.388	1/14 (7.14%)	3'-UTR	Seed Site (1A)	3' TGTACCAATCTAGTTCGTGTT 5'& ||| |||| .|||||| &5' ACAGAAGTAGA---GGCACAA 3'	0.17	0.08	None	2	cRepTar
PCP4L1	NM_001102566	hsa-miR-218	667	687	-10.5	0.309	2/12 (16.67%)	3'-UTR	Seed Site (1A,m8)	3' TGTACCAATCTAGTTCGTGTT 5'& ||| || ..||||| &5' --ATGAGAAGTA-GGGCACA- 3'	0	0.08	None	2	cRepTar
PDE4DIP	NM_014644	hsa-miR-218	434	455	-14.9	0.438	1/14 (7.14%)	3'-UTR	Seed Site (1A,m8)	3' TGTACCAATCTAGTTCGTGTT 5'& .|| |||| ||||||| &5' GCA-GGTTCTAA-AAGCACA- 3'	0.08	0.13	None	3	cRepTar
PDE4DIP	NM_014644	hsa-miR-218	626	645	-10.3	0.303	0/11 (0.00%)	3'-UTR	Seed Site (1A)	3' TGTACC-AATCTAGTTCGTGTT 5'& || ||| |||||| &5' ----GGCTTAACCT-AGCACA- 3'	0	0.13	None	3	cRepTar
PDE4DIP	NM_014644	hsa-miR-218	321	337	-11.6	0.341	1/10 (10.00%)	3'-UTR	Seed Site (1A,m8)	3' TGTACCAATCTAGTTCGTGTT 5'& ||| .|||||| &5' -------TAGCAAGAGCACA- 3'	0.01	0.13	None	3	cRepTar
PEA15	NM_003768	hsa-miR-218	278	295	-11.4	0.335	0/12 (0.00%)	3'-UTR	Seed Site (1A)	3' TGTACCAATCT--AGTTCGTGTT 5'& |||| || |||||| &5' -------TAGAAATC-AGCACA- 3'	0.98	0.41	None	2	cRepTar
PEA15	NM_003768	hsa-miR-218	1414	1433	-16.3	0.479	1/16 (6.25%)	3'-UTR	3' Compensatory Site	3' TGTACCAATCTAGTTCGTGTT 5'& || |||||||| | ||.|| &5' AC-TGGTTAGA-C-AGTAC-- 3'	0.28	0.41	None	2	cRepTar
PKN2	NM_006256	hsa-miR-218	1576	1594	-11.5	0.338	0/12 (0.00%)	3'-UTR	Seed Site (1A,m8)	3' TGTACCAATCTAGTTCGTGTT 5'& ||||| ||||||| &5' ACATGAAA-----AAGCACA- 3'	0.01	0.55	None	2	cRepTar
PKN2	NM_006256	hsa-miR-218	2217	2240	-10.4	0.306	2/13 (15.38%)	3'-UTR	Seed Site (1A)	3' TGTACC-----AATCTAGTTCGTGTT 5'& || ||||| .|.||| &5' ----GGATATTTTAGAAT-GGTACA- 3'	1	0.55	None	2	cRepTar
PLEKHA6	NM_014935	hsa-miR-218	3359	3381	-11.5	0.338	3/13 (23.08%)	3'-UTR	Seed Site (1A,m8)	3' TGTACCAATCTAG------TTCGTGTT 5'& ||||. ..|||||| &5' --------AGATTTTCTAAGGGCACAA 3'	0.27	0.19	None	2	cRepTar
PLEKHA6	NM_014935	hsa-miR-218	942	955	-11.1	0.326	2/9 (22.22%)	3'-UTR	Seed Site (1A,m8)	3' TGTACCAATCTAGTTCGTGTT 5'& .| .|||||| &5' ----------GTGGAGCACA- 3'	0	0.19	None	2	cRepTar
PPIE	NM_006112	hsa-miR-218	155	166	-12.4	0.365	2/9 (22.22%)	3'-UTR	Seed Site (m8)	3' TGTACCAATCTAGTTCGTGTT 5'& ||.|||||. &5' ------------CAGGCACAG 3'	0	0.03	None	2	cRepTar
PPIE	NM_006112	hsa-miR-218	177	188	-12.5	0.368	2/9 (22.22%)	3'-UTR	Seed Site (m8)	3' TGTACCAATCTAGTTCGTGTT 5'& ||.|||||. &5' ------------CAGGCACAG 3'	0	0.03	None	2	cRepTar
PPP1R12B	NM_032105	hsa-miR-218	4517	4528	-11.5	0.338	1/9 (11.11%)	3'-UTR	Seed Site (1A,m8)	3' TGTACCAATCTAGTTCGTGTT 5'& |.||||||| &5' -----------TTAAGCACA- 3'	0	0.08	None	4	RepTar
PPP1R12B	NM_032105	hsa-miR-218	5234	5253	-10.1	0.297	2/13 (15.38%)	3'-UTR	Seed Site (1A,m8)	3' TGTACCAATCTA-GTTCGTGTT 5'& ||| || ..|||||| &5' -----GTTTAATATGAGCACA- 3'	0.01	0.08	None	4	cRepTar
PPP1R12B	NM_032105	hsa-miR-218	7096	7118	-10.4	0.306	1/14 (7.14%)	3'-UTR	Seed Site (1A)	3' TGTAC-CAATCTAGT-TCGTGTT 5'& .|| || || ||||||| &5' --GTGTGTCT--TCCCAGCACAA 3'	0.02	0.08	None	4	cRepTar
PPP1R12B	NM_032105	hsa-miR-218	7176	7197	-12.5	0.368	2/14 (14.29%)	3'-UTR	Seed Site (1A,m8)	3' TGTACC-AA-TCTAGTTCGTGTT 5'& || || ||. |.||||| &5' ----GGATTCAGGAAAGGCACA- 3'	0	0.08	None	4	cRepTar
PPP1R15B	NM_032833	hsa-miR-218	1897	1911	-11.1	0.326	2/11 (18.18%)	3'-UTR	Seed Site (1A,m8)	3' TGTACCAATCTAGTTCGTGTT 5'& |||. .|||||| &5' -------TAGG--GAGCACA- 3'	0	0.24	None	2	cRepTar
PPP1R15B	NM_032833	hsa-miR-218	1717	1738	-14.7	0.432	2/13 (15.38%)	3'-UTR	Seed Site (1A,m8)	3' TGTACCAATCTAGTTCGTGTT 5'& .| ||| ||.||||| &5' GC-TGGGATTA-CAGGCACA- 3'	0.01	0.24	SINE/Alu-AluSg	2	cRepTar
PRELP	NM_002725	hsa-miR-218	663	682	-13.2	0.388	0/12 (0.00%)	3'-UTR	Seed Site (1A)	3' TGTACCAATCTAGT-TCGTGTT 5'& || || || |||||| &5' ----GGGT-GAACATAGCACA- 3'	0	0.03	None	2	cRepTar
PRELP	NM_002725	hsa-miR-218	1488	1505	-11.7	0.344	3/13 (23.08%)	3'-UTR	Seed Site (m8)	3' TGTACCAATCTAGTTCGTGTT 5'& |||| ||.|||.|. &5' ------TTAGC-CAGGCATAG 3'	0.01	0.03	SINE/Alu-AluSx	2	cRepTar
PRKAA2	NM_006252	hsa-miR-218	4810	4834	-10.8	0.318	2/15 (13.33%)	3'-UTR	Seed Site (1A)	3' TGTACCAATCTAGT----TCGTGTT 5'& .||| |||. ||||||| &5' -TATGT---GATTCTTATAGCACAA 3'	0.09	0.18	None	2	RepTar,cRepTar
PRKAA2	NM_006252	hsa-miR-218	5099	5128	-15	0.441	3/18 (16.67%)	3'-UTR	Seed Site (1A)	3' TGTACCA----ATCTAGT-TCGTGTT 5'& .|||| |.|.| | ||||||| &5' GCATGCCAGCCTGGGTGACAGCACAA 3'	0	0.18	SINE/Alu-AluSx	2	RepTar,cRepTar
PTGER3	NM_198715	hsa-miR-218	2962	2981	-13.8	0.406	1/12 (8.33%)	3'-UTR	Seed Site (1A,m8)	3' TGTACCAATCTAG----TTCGTGTT 5'& ||||| .|||||| &5' --------AGATCCTGTGAGCACA- 3'	0	0.08	None	3	cRepTar
PTGER3	NM_198715	hsa-miR-218	1825	1841	-11.1	0.326	2/11 (18.18%)	3'-UTR	Seed Site (1A,m8)	3' TGTACCAATCTAGTTCGTGTT 5'& ||.| |.||||| &5' ------TTGGCA-AGGCACA- 3'	0	0.08	None	3	cRepTar
PTGER3	NM_198715	hsa-miR-218	3407	3419	-11.6	0.341	1/9 (11.11%)	3'-UTR	Seed Site (1A,m8)	3' TGTACCAATCTAGTTCGTGTT 5'& ||||.|||| &5' ------------CAAGTACAA 3'	0	0.08	None	3	cRepTar
RAP1GAP	NM_002885	hsa-miR-218	36	55	-11.12	0.327	0/10 (0.00%)	3'-UTR	Seed Site (1A,m8)	3' TGTACCAATCTAGTTCGTGTT 5'& || |||||||| &5' ----GGCCACAG-AAGCACAA 3'	0.53	0.13	None	2	cRepTar
RAP1GAP	NM_002885	hsa-miR-218	397	414	-12.6	0.371	1/11 (9.09%)	3'-UTR	Seed Site (1A)	3' TGTACCAATCTAGTTCGTGTT 5'& |.|| ||||||| &5' -------TGGAGGCAGCACAA 3'	0	0.13	None	2	cRepTar
RER1	NM_007033	hsa-miR-218	1602	1623	-11.66	0.343	2/11 (18.18%)	3'-UTR	Seed Site (1A)	3' TGTACCAATCTAGTTCGTGTT 5'& .|| || .||||| &5' GCA-GGGAAATGT-GGCACA- 3'	0	0.17	None	2	cRepTar
RER1	NM_007033	hsa-miR-218	1327	1347	-13.1	0.385	3/13 (23.08%)	3'-UTR	Seed Site (m8)	3' TGTACCAATCTAGTTCGTGTT 5'& | ||.| .||||||. &5' ----GCTTGGCCAGAGCACAG 3'	0	0.17	None	2	cRepTar
RIMS3	NM_014747	hsa-miR-218	5586	5605	-16.1	0.474	0/12 (0.00%)	3'-UTR	Seed Site (1A,m8)	3' TGTACCAAT-CTAGTTCGTGTT 5'& || || |||||||| &5' ----GGGACTGA-CAAGCACA- 3'	0.89	0.12	None	3	RepTar
RIMS3	NM_014747	hsa-miR-218	3861	3881	-15.1	0.444	2/13 (15.38%)	3'-UTR	Seed Site (1A)	3' TGTACCAATCTAGT--TCGTGTT 5'& ||| |.|| .||||| &5' ---TGGCTGGAGAGATGGCACA- 3'	0	0.12	None	3	cRepTar
RIMS3	NM_014747	hsa-miR-218	4951	4967	-13.2	0.388	1/11 (9.09%)	3'-UTR	Seed Site (1A,m8)	3' TGTACCAATCTAG--TTCGTGTT 5'& |||| .|||||| &5' ---------GATCTGGAGCACA- 3'	0	0.12	SINE/MIR-MIR3	3	cRepTar
RRP15	NM_016052	hsa-miR-218	4243	4260	-13.6	0.4	2/13 (15.38%)	3'-UTR	Seed Site (1A,m8)	3' TGTACCAATCTAGTTCGTGTT 5'& .||| || .|||||| &5' --GTGG---GAG-GAGCACA- 3'	0	0.12	None	2	cRepTar
RRP15	NM_016052	hsa-miR-218	5184	5198	-11.2	0.329	1/10 (10.00%)	3'-UTR	Seed Site (1A,m8)	3' TGTACCAATCTAGTTCGTGTT 5'& || .||||||| &5' ---------GAA-GAGCACAA 3'	0.11	0.12	None	2	cRepTar
RSBN1	NM_018364	hsa-miR-218	562	578	-13.8	0.406	1/11 (9.09%)	3'-UTR	Seed Site (m8)	3' TGTACCAATCTAGTTCGTGTT 5'& ||| |||||||. &5' --------AGAGAAAGCACAG 3'	1	0.92	None	2	RepTar
RSBN1	NM_018364	hsa-miR-218	1113	1125	-12.8	0.376	2/9 (22.22%)	3'-UTR	Seed Site (m8)	3' TGTACCAATCTAGTTCGTGTT 5'& ||.|||||. &5' ------------CAGGCACAG 3'	0.03	0.92	None	2	cRepTar
SEC16B	NM_033127	hsa-miR-218	160	176	-11.4	0.335	0/12 (0.00%)	3'-UTR	Seed Site (1A)	3' TGTACCAATCTAGT-TCGTGTT 5'& ||| || ||||||| &5' --------AGA-CACAGCACAA 3'	0	0.29	None	2	cRepTar
SEC16B	NM_033127	hsa-miR-218	706	730	-12.1	0.356	3/17 (17.65%)	3'-UTR	Seed Site (1A)	3' TGTACCAATC---TAGTTCGTGTT 5'& |||| |.| ||| ||.|.|| &5' --ATGGATGGCACATC-AGTATAA 3'	1	0.29	None	2	cRepTar
SEMA4A	NM_022367	hsa-miR-218	198	209	-12.5	0.368	0/8 (0.00%)	3'-UTR	Seed Site (1A,m8)	3' TGTACCAATCTAGTTCGTGTT 5'& |||||||| &5' ------------CAAGCACA- 3'	0.02	0.18	None	3	RepTar
SEMA4A	NM_022367	hsa-miR-218	47	68	-18.1	0.532	3/16 (18.75%)	3'-UTR	Seed Site (m8)	3' TGTACCAATCTAGTTCGTGTT 5'& .| ||| .| ||||||||. &5' GC-TGGGCGGCCCAAGCACAG 3'	0.01	0.18	None	3	cRepTar
SEMA4A	NM_022367	hsa-miR-218	74	94	-11.7	0.344	0/13 (0.00%)	3'-UTR	Seed Site (1A)	3' TGTACCAATCTAGT--TCGTGTT 5'& || || || ||||||| &5' ----GGAT-GA-CAGCAGCACAA 3'	0	0.18	None	3	cRepTar
SIKE	NM_001102396	hsa-miR-218	2829	2849	-12.3	0.362	1/14 (7.14%)	3'-UTR	Seed Site (1A,m8)	3' TGTACCAATCTAGTTCGTGTT 5'& ||| || |.||||||| &5' ACAGAGTC---TTAAGCACA- 3'	0	0.15	SINE/MIR-MIRb	3	cRepTar
SIKE	NM_001102396	hsa-miR-218	2508	2531	-13.6	0.4	2/15 (13.33%)	3'-UTR	Seed Site (1A,m8)	3' TGTACCAA----TCTAGTTCGTGTT 5'& |||| ||| ||||.|.| &5' ---TGGTACAGGAGA-CAAGTATA- 3'	0.06	0.15	None	3	cRepTar
SIKE	NM_001102396	hsa-miR-218	2769	2788	-14.9	0.438	1/13 (7.69%)	3'-UTR	Seed Site (1A,m8)	3' TGTACCAATCT---AGTTCGTGTT 5'& ||| |||.|||||| &5' --------AGATACTCAGGCACAA 3'	0.01	0.15	SINE/MIR-MIRb	3	cRepTar
SLC26A9	NM_052934	hsa-miR-218	634	645	-12.4	0.365	0/8 (0.00%)	3'-UTR	Seed Site (1A,m8)	3' TGTACCAATCTAGTTCGTGTT 5'& |||||||| &5' ------------CAAGCACA- 3'	0	0.17	None	2	RepTar
SLC26A9	NM_052934	hsa-miR-218	363	378	-13.1	0.385	2/12 (16.67%)	3'-UTR	Seed Site (1A,m8)	3' TGTACCAATCTAGTTCGTGTT 5'& .|| ||||.|||| &5' --------GGA-CAAGTACAA 3'	0	0.17	None	2	cRepTar
SLC6A17	NM_001010898	hsa-miR-218	1112	1123	-13	0.382	1/9 (11.11%)	3'-UTR	Seed Site (m8)	3' TGTACCAATCTAGTTCGTGTT 5'& ||||||||. &5' ------------CAAGCACAG 3'	0	0.1	None	4	RepTar
SLC6A17	NM_001010898	hsa-miR-218	935	949	-13.4	0.394	1/10 (10.00%)	3'-UTR	Seed Site (1A,m8)	3' TGTACCAATCTAGTTCGTGTT 5'& |.| ||||||| &5' ---------GGTGAAGCACA- 3'	0.72	0.1	None	4	RepTar
SLC6A17	NM_001010898	hsa-miR-218	3135	3150	-12.9	0.379	2/10 (20.00%)	3'-UTR	Seed Site (1A)	3' TGTACCAATCTAGTTCGTGTT 5'& ||.| .||||| &5' --------AGGTAGGGCACA- 3'	0	0.1	None	4	cRepTar
SLC6A17	NM_001010898	hsa-miR-218	877	896	-16.1	0.474	1/12 (8.33%)	3'-UTR	Seed Site (1A,m8)	3' TGTACCAATCTAGTTCGTGTT 5'& |||| .||||||| &5' ----GGTTTCCA-GAGCACAA 3'	0.74	0.1	None	4	cRepTar
SMG7	NM_173156	hsa-miR-218	1567	1584	-13.8	0.406	0/11 (0.00%)	3'-UTR	Seed Site (1A,m8)	3' TGTACCAATCTAG-TTCGTGTT 5'& |||| ||||||| &5' -------TAGAGCAAAGCACA- 3'	1	0.67	None	2	RepTar
SMG7	NM_173156	hsa-miR-218	1198	1220	-18.7	0.55	2/16 (12.50%)	3'-UTR	Seed Site (m8)	3' TGTACCAATCTAGTTCGTGTT 5'& ||||| ||||.|||||. &5' ACATGTGCCCATCAGGCACAG 3'	0.25	0.67	None	2	cRepTar
SV2A	NM_014849	hsa-miR-218	1040	1059	-15.4	0.453	0/13 (0.00%)	3'-UTR	Seed Site (1A)	3' TGTACCAATCTAGT---TCGTGTT 5'& |||||| ||||||| &5' --------AGATCAAAAAGCACAA 3'	0.99	0.37	None	2	RepTar
SV2A	NM_014849	hsa-miR-218	15	35	-15.9	0.468	1/11 (9.09%)	3'-UTR	Seed Site (1A,m8)	3' TGTACCAATCTAGTTCGTGTT 5'& ||| ||.||||| &5' ---TGGGATTGGCAGGCACA- 3'	0.57	0.37	None	2	cRepTar
SYT11	NM_152280	hsa-miR-218	1025	1036	-10.2	0.3	1/8 (12.50%)	3'-UTR	Seed Site (m8)	3' TGTACCAATCTAGTTCGTGTT 5'& |||||||. &5' -------------AAGCACAG 3'	0	0.27	None	2	RepTar
SYT11	NM_152280	hsa-miR-218	3282	3293	-10.3	0.303	2/8 (25.00%)	3'-UTR	Seed Site (m8)	3' TGTACCAATCTAGTTCGTGTT 5'& .||||||. &5' -------------GAGCACAG 3'	0	0.27	None	2	cRepTar
TAF5L	NM_001025247	hsa-miR-218	2228	2252	-11.6	0.341	1/14 (7.14%)	3'-UTR	Seed Site (1A,m8)	3' TGTACCAATCTAG--TTCGTGTT 5'& ||| ||| |||.|||| &5' --ATGAGATGATAGAAAGTACAA 3'	0	0.02	None	2	cRepTar
TAF5L	NM_001025247	hsa-miR-218	333	346	-12.3	0.362	2/10 (20.00%)	3'-UTR	Seed Site (1A,m8)	3' TGTACCAATCTAGTTCGTGTT 5'& |||.|.|||| &5' -----------TCAGGTACAA 3'	0	0.02	None	2	cRepTar
TATDN3	NM_001042552	hsa-miR-218	1226	1247	-16.1	0.474	1/15 (6.67%)	3'-UTR	Seed Site (1A)	3' TGTACCAAT-CTAGT-TCGTGTT 5'& ||||| ||| . |||||| &5' --ATGGTAGTGATGGTAGCACA- 3'	0.01	0.07	LINE/L1-L1MB3	2	cRepTar
TATDN3	NM_001042552	hsa-miR-218	1029	1052	-14.3	0.421	2/14 (14.29%)	3'-UTR	Seed Site (m8)	3' TGTACCAATCTA-----GTTCGTGTT 5'& ||||| ||.|||||. &5' -----GTTAGTGTAAGCCAGGCACAG 3'	0.07	0.07	None	2	cRepTar
TMEM63A	NM_014698	hsa-miR-218	124	144	-18.9	0.556	4/16 (25.00%)	3'-UTR	Seed Site (m8)	3' TGTACCAATCTAGTTCGTGTT 5'& .|||| ||. .||||||. &5' --GTGGTGAGGA-GAGCACAG 3'	0	0.01	None	2	cRepTar
TMEM63A	NM_014698	hsa-miR-218	964	984	-13.24	0.389	1/10 (10.00%)	3'-UTR	Seed Site (1A,m8)	3' TGTACCAATCTAGTTCGTGTT 5'& || |.|||||| &5' ----GGGGCACCAAGGCACAA 3'	0	0.01	None	2	cRepTar
TNNI1	NM_003281	hsa-miR-218	2780	2800	-12	0.353	2/11 (18.18%)	3'-UTR	Seed Site (m8)	3' TGTACCAATCT-AGTTCGTGTT 5'& || | |.|||||. &5' ----GGGAAAACTGAGGCACAG 3'	0	0.02	SINE/MIR-MIR	3	cRepTar
TNNI1	NM_003281	hsa-miR-218	4739	4757	-14.1	0.415	0/13 (0.00%)	3'-UTR	Seed Site (1A)	3' TGTACCAATCTAGTTCGTGTT 5'& ||||| | ||||||| &5' --ATGGTGG---C-AGCACAA 3'	0	0.02	None	3	cRepTar
TNNI1	NM_003281	hsa-miR-218	5300	5315	-11.5	0.338	2/10 (20.00%)	3'-UTR	Seed Site (1A)	3' TGTACCAATCTAGTTCGTGTT 5'& .||| .||||| &5' --------GGATATGGCACA- 3'	0	0.02	LINE/L1-L1ME3B	3	cRepTar
TRAF5	NM_001033910	hsa-miR-218	80	99	-13.9	0.409	0/14 (0.00%)	3'-UTR	Seed Site (1A,m8)	3' TGTACCAATCT-AG-TTCGTGTT 5'& ||||| || ||||||| &5' ------TTAGACTCAAAGCACA- 3'	0	0.05	None	3	RepTar
TRAF5	NM_001033910	hsa-miR-218	41	59	-14.4	0.424	3/14 (21.43%)	3'-UTR	Seed Site (1A,m8)	3' TGTACCAATCTAGTTCGTGTT 5'& .||| ||. .|||||| &5' --GTGG--AGGA-GAGCACA- 3'	0	0.05	None	3	cRepTar
TRAF5	NM_001033910	hsa-miR-218	566	586	-13.8	0.406	2/15 (13.33%)	3'-UTR	Seed Site (m8)	3' TGTACCAATCTAGTTCGTGTT 5'& .|| ||| ||||||||. &5' GCA--GTTTG--CAAGCACAG 3'	0	0.05	None	3	cRepTar
TRIM67	NM_001004342	hsa-miR-218	2611	2623	-10	0.294	0/9 (0.00%)	3'-UTR	Seed Site (1A)	3' TGTACCAATCTAGTTCGTGTT 5'& || ||||||| &5' -----------TC-AGCACAA 3'	0.01	0.09	None	4	cRepTar
TRIM67	NM_001004342	hsa-miR-218	2811	2825	-14.01	0.412	1/12 (8.33%)	3'-UTR	Seed Site (1A)	3' TGTACCAATCTAGTTCGTGTT 5'& |||||| .||||| &5' -CATGGT-------GGCACA- 3'	0	0.09	None	4	cRepTar
TRIM67	NM_001004342	hsa-miR-218	5355	5366	-10.4	0.306	2/8 (25.00%)	3'-UTR	Seed Site (m8)	3' TGTACCAATCTAGTTCGTGTT 5'& .||||||. &5' -------------GAGCACAG 3'	0	0.09	None	4	cRepTar
TRIM67	NM_001004342	hsa-miR-218	2317	2330	-11	0.324	1/9 (11.11%)	3'-UTR	Seed Site (1A,m8)	3' TGTACCAATCTAGTTCGTGTT 5'& | .||||||| &5' -----------TGGAGCACAA 3'	0	0.09	None	4	cRepTar
TTC22	NM_017904	hsa-miR-218	510	526	-15.7	0.462	0/12 (0.00%)	3'-UTR	Seed Site (1A,m8)	3' TGTACCAATC-TAGTTCGTGTT 5'& || |||||||||| &5' --------AGCATCAAGCACA- 3'	0	0.02	SINE/MIR-MIR	2	RepTar
TTC22	NM_017904	hsa-miR-218	267	289	-15.2	0.447	1/16 (6.25%)	3'-UTR	Seed Site (m8)	3' TGTACCAATC-TAG--TTCGTGTT 5'& || ||| ||| |||||||. &5' ----GG-TAGCATCTAAAGCACAG 3'	0	0.02	SINE/MIR-MIRb	2	cRepTar
VANGL1	NM_138959	hsa-miR-218	820	836	-13.4	0.394	2/12 (16.67%)	3'-UTR	Seed Site (m8)	3' TGTACCAATCTAGTTCGTGTT 5'& ||.| |||||||. &5' --------AGGTAAAGCACAG 3'	0	0.08	None	2	RepTar
VANGL1	NM_138959	hsa-miR-218	3415	3428	-10.4	0.306	1/10 (10.00%)	3'-UTR	Seed Site (1A)	3' TGTACCAATCTAGTTCGTGTT 5'& .||| |||||| &5' --------GGAT--AGCACA- 3'	0	0.08	None	2	cRepTar
VAV3	NM_001079874	hsa-miR-218	1013	1032	-13.9	0.409	1/14 (7.14%)	3'-UTR	Seed Site (1A,m8)	3' TGTACCAATCTAGTTCGTGTT 5'& ||| .|| |||||||| &5' ---TGGAAGGA--AAGCACAA 3'	0	0.33	None	3	RepTar
VAV3	NM_001079874	hsa-miR-218	680	698	-14	0.412	0/10 (0.00%)	3'-UTR	Seed Site (1A,m8)	3' TGTACCAATCTAGTTCGTGTT 5'& ||| ||||||| &5' ----GGTGAAAA-AAGCACA- 3'	0.01	0.33	None	3	RepTar
VAV3	NM_001079874	hsa-miR-218	975	997	-11.5	0.338	1/13 (7.69%)	3'-UTR	Seed Site (1A,m8)	3' TGTACCAATCTAGTTCGTGTT 5'& |||| | .||||||| &5' ACATTTTCT--TGGAGCACAA 3'	0.01	0.33	None	3	cRepTar
VPS13D	NM_015378	hsa-miR-218	1559	1578	-12.3	0.362	1/13 (7.69%)	3'-UTR	Seed Site (1A)	3' TGTACCAATCTAGTTCGTGTT 5'& || || |. ||||||| &5' ----GGG-AGCTTTAGCACAA 3'	0	0.11	None	2	cRepTar
VPS13D	NM_015378	hsa-miR-218	137	157	-12.5	0.368	2/15 (13.33%)	3'-UTR	Seed Site (1A,m8)	3' TGTACCAATCTAGTTCGTGTT 5'& |||| .|| |||.|||| &5' -CATGA--GGAA-AAGTACAA 3'	0	0.11	None	2	cRepTar
VPS45	NM_007259	hsa-miR-218	132	156	-19.6	0.576	2/17 (11.76%)	3'-UTR	3' Compensatory Site	3' TGTACCAATCTAGTTCGTGTT 5'& ||.|||||.| || ||||| &5' ACGTGGTTGGCACAGACACAA 3'	0	0.21	None	2	cRepTar
VPS45	NM_007259	hsa-miR-218	218	240	-10	0.294	3/14 (21.43%)	3'-UTR	Seed Site (1A)	3' TGTACCAATCTAGTTCGTGTT 5'& .||| .|. ||||||| &5' -TATGTATCTGTT-AGCACAA 3'	0.56	0.21	None	2	cRepTar
WDR26	NM_025160	hsa-miR-218	2311	2324	-10.4	0.306	2/9 (22.22%)	3'-UTR	Seed Site (1A,m8)	3' TGTACCAATCTAGTTCGTGTT 5'& .| |.||||| &5' ----------GTGAGGCACA- 3'	0.89	0.67	None	2	cRepTar
WDR26	NM_025160	hsa-miR-218	649	666	-13.1	0.385	0/13 (0.00%)	3'-UTR	Seed Site (1A)	3' TGTACCAATCTAGTTCGTGTT 5'& ||||| | ||||||| &5' ----GGTTAA--C-AGCACAA 3'	1	0.67	None	2	cRepTar
YIPF1	NM_018982	hsa-miR-218	168	184	-10.3	0.303	1/12 (8.33%)	3'-UTR	Seed Site (1A)	3' TGTACCAATCTAGTTCGTGTT 5'& |||. || |||||| &5' -----GTTGC-TC-AGCACA- 3'	0	0.1	None	2	cRepTar
YIPF1	NM_018982	hsa-miR-218	90	106	-13.2	0.388	2/11 (18.18%)	3'-UTR	Seed Site (1A)	3' TGTACCAATCTAGTTCGTGTT 5'& |.|| .|||||| &5' -------TGGAGT-GGCACAA 3'	0.01	0.1	None	2	cRepTar
YOD1	NM_018566	hsa-miR-218	3976	3995	-10.2	0.3	0/13 (0.00%)	3'-UTR	Seed Site (1A)	3' TGTACCAATCTAGTTCGTGTT 5'& ||| || || |||||| &5' ACAG---TATTTC-AGCACA- 3'	0	0.32	None	2	cRepTar
YOD1	NM_018566	hsa-miR-218	3554	3573	-10.02	0.295	1/10 (10.00%)	3'-UTR	Seed Site (1A,m8)	3' TGTACCAATCTAGTTCGTGTT 5'& || |||.|||| &5' ----GGACATTA-AAGTACAA 3'	0	0.32	None	2	cRepTar
ZBTB40	NM_001083621	hsa-miR-218	2572	2586	-10.8	0.318	1/11 (9.09%)	3'-UTR	Seed Site (1A,m8)	3' TGTACCAATCTAGTTCGTGTT 5'& ||| |.|||||| &5' --------AGA--AGGCACAA 3'	0	0.05	None	3	cRepTar
ZBTB40	NM_001083621	hsa-miR-218	4510	4530	-16.5	0.485	2/14 (14.29%)	3'-UTR	Seed Site (1A,m8)	3' TGTACCAATCTAGTTCGTGTT 5'& .|| |||| .|||||| &5' GCAGGGTTTCA--GAGCACA- 3'	0	0.05	SINE/MIR-MIR	3	cRepTar
ZBTB40	NM_001083621	hsa-miR-218	1317	1328	-12.2	0.359	1/8 (12.50%)	3'-UTR	Seed Site (1A,m8)	3' TGTACCAATCTAGTTCGTGTT 5'& ||.||||| &5' ------------CAGGCACA- 3'	0	0.05	None	3	cRepTar
ZBTB41	NM_194314	hsa-miR-218	3105	3116	-10	0.294	1/8 (12.50%)	3'-UTR	Seed Site (m8)	3' TGTACCAATCTAGTTCGTGTT 5'& |||||||. &5' -------------AAGCACAG 3'	1	0.47	None	2	RepTar
ZBTB41	NM_194314	hsa-miR-218	5012	5023	-10.5	0.309	2/8 (25.00%)	3'-UTR	Seed Site (m8)	3' TGTACCAATCTAGTTCGTGTT 5'& .||||||. &5' -------------GAGCACAG 3'	0.18	0.47	None	2	cRepTar
ZBTB8	NM_001040441	hsa-miR-218	4971	4984	-10	0.294	2/9 (22.22%)	3'-UTR	Seed Site (m8)	3' TGTACCAATCTAGTTCGTGTT 5'& | |.|||||. &5' -----------TGAGGCACAG 3'	0.05	0.23	None	2	cRepTar
ZBTB8	NM_001040441	hsa-miR-218	436	451	-11.2	0.329	1/11 (9.09%)	3'-UTR	Seed Site (1A,m8)	3' TGTACCAATCTAGTTCGTGTT 5'& |||| .|||||| &5' -----GTTAA---GAGCACA- 3'	0.67	0.23	None	2	cRepTar
ZYG11B	NM_024646	hsa-miR-218	3286	3308	-18.5	0.544	0/13 (0.00%)	3'-UTR	Seed Site (1A,m8)	3' TGTACCAATCT--AGTTCGTGTT 5'& ||| |||||||||| &5' ----GGTGCTGTTTCAAGCACAA 3'	0.84	0.22	None	2	RepTar,cRepTar
ZYG11B	NM_024646	hsa-miR-218	3091	3116	-13	0.382	2/16 (12.50%)	3'-UTR	Seed Site (m8)	3' TGTAC-CA-ATCTAG--TTCGTGTT 5'& || || |||| |.|||||. &5' ---TGCGTATAGAATTAAGGCACAG 3'	0.12	0.22	None	2	cRepTar
ZZZ3	NM_015534	hsa-miR-218	263	282	-13.1	0.385	1/11 (9.09%)	3'-UTR	Seed Site (1A,m8)	3' TGTACCAATCTAGTTCGTGTT 5'& |||| .|||||| &5' --ATGGAACGA--GAGCACA- 3'	1	0.97	None	2	cRepTar
ZZZ3	NM_015534	hsa-miR-218	812	832	-11.5	0.338	2/13 (15.38%)	3'-UTR	Seed Site (1A)	3' TGTACCAATCTAGTTCGTGTT 5'& ||| .|| ||.|||| &5' ---TGGAGTTGTC-AGTACAA 3'	1	0.97	None	2	cRepTar
ACADSB	NM_001609	hsa-miR-218	172	192	-12.8	0.376	4/17 (23.53%)	3'-UTR	Seed Site (m8)	3' TGTACCAATCTAGTTCGTGTT 5'& .| || ||| |.|.|||||. &5' GC-TGTTTAACTTAGGCACAG 3'	0.01	0.12	None	2	cRepTar
ACADSB	NM_001609	hsa-miR-218	972	997	-13.9	0.409	4/19 (21.05%)	3'-UTR	Seed Site (1A,m8)	3' TGTACC-AATCT--AGTTCGTGTT 5'& |..|| |||| |||||.|.|| &5' ATGTGCATTAGTTTTCAAGTATAA 3'	0.73	0.12	None	2	cRepTar
ADAMTS14	NM_080722	hsa-miR-218	1457	1477	-13.2	0.388	2/12 (16.67%)	3'-UTR	Seed Site (1A,m8)	3' TGTACCAATCTAGTTCGTGTT 5'& ||| | | ..||||| &5' ---TGGGATGCTGGGGCACA- 3'	0	0.04	None	2	cRepTar
ADAMTS14	NM_080722	hsa-miR-218	78	99	-18	0.529	2/14 (14.29%)	3'-UTR	Seed Site (m8)	3' TGTACCAATCTA-GTTCGTGTT 5'& || ||. ||||||||. &5' ----GGGCAGGCGCAAGCACAG 3'	0.01	0.04	None	2	cRepTar
ADO	NM_032804	hsa-miR-218	2542	2553	-10.5	0.309	1/8 (12.50%)	3'-UTR	Seed Site (1A,m8)	3' TGTACCAATCTAGTTCGTGTT 5'& .||||||| &5' -------------GAGCACAA 3'	1	0.33	None	2	cRepTar
ADO	NM_032804	hsa-miR-218	1139	1162	-16.3	0.479	2/14 (14.29%)	3'-UTR	Seed Site (m8)	3' TGTACCAA-TCTAG--TTCGTGTT 5'& || |||| |.|||||. &5' ----GGAAGAGATAGAAGGCACAG 3'	0.2	0.33	None	2	cRepTar
AP3M1	NM_012095	hsa-miR-218	2348	2360	-14.4	0.424	1/10 (10.00%)	3'-UTR	Seed Site (m8)	3' TGTACCAATCTAGTTCGTGTT 5'& |||||||||. &5' -----------TCAAGCACAG 3'	0	0.23	None	2	RepTar
AP3M1	NM_012095	hsa-miR-218	793	812	-15.8	0.465	0/13 (0.00%)	3'-UTR	Seed Site (1A,m8)	3' TGTACCAATCTAGTTCGTGTT 5'& |||| ||||||||| &5' -----GTTACTGCAAGCACAA 3'	0.59	0.23	None	2	RepTar
ARL5B	NM_178815	hsa-miR-218	1855	1867	-10.8	0.318	2/9 (22.22%)	3'-UTR	Seed Site (m8)	3' TGTACCAATCTAGTTCGTGTT 5'& .|||||||. &5' ------------TAAGCACAG 3'	1	0.32	None	2	RepTar
ARL5B	NM_178815	hsa-miR-218	1606	1623	-13.2	0.388	1/12 (8.33%)	3'-UTR	Seed Site (1A,m8)	3' TGTACCAATCTAGTTCGTGTT 5'& |||| | .|||||| &5' ------TTAGTTGGAGCACA- 3'	0.19	0.32	None	2	cRepTar
BTRC	NM_003939	hsa-miR-218	184	202	-13.2	0.388	0/12 (0.00%)	3'-UTR	Seed Site (1A)	3' TGTACCAATCTAGTTCGTGTT 5'& ||| || ||||||| &5' ----GGTCTACTC-AGCACAA 3'	0.68	0.32	None	2	cRepTar
BTRC	NM_003939	hsa-miR-218	2747	2768	-11.4	0.335	3/12 (25.00%)	3'-UTR	Seed Site (m8)	3' TGTACCAAT--CTAGTTCGTGTT 5'& || || |.|.|||. &5' ----GGCAGATGAGGAGGTACAG 3'	0	0.32	None	2	cRepTar
C10orf104	NM_173473	hsa-miR-218	1746	1764	-14.9	0.438	3/14 (21.43%)	3'-UTR	Seed Site (m8)	3' TGTACCAATCTAGTTCGTGTT 5'& ||| ||| ..|||||. &5' ---TGG--AGACTGGGCACAG 3'	0	0.14	None	3	cRepTar
C10orf104	NM_173473	hsa-miR-218	1891	1907	-11.91	0.35	2/11 (18.18%)	3'-UTR	Seed Site (1A)	3' TGTACCAATCTAGTTCGTGTT 5'& . |||| .||||| &5' GTGTGGT-------GGCACA- 3'	0	0.14	SINE/Alu-AluSx	3	cRepTar
C10orf104	NM_173473	hsa-miR-218	2361	2376	-11.6	0.341	0/11 (0.00%)	3'-UTR	Seed Site (1A)	3' TGTACCAATCTAGT-TCGTGTT 5'& |||| ||||||| &5' ----------ATCAGAGCACAA 3'	0.12	0.14	SINE/Alu-AluSq	3	cRepTar
C10orf26	NM_001083913	hsa-miR-218	1005	1016	-12.3	0.362	0/8 (0.00%)	3'-UTR	Seed Site (1A,m8)	3' TGTACCAATCTAGTTCGTGTT 5'& |||||||| &5' ------------CAAGCACA- 3'	0	0.24	None	2	RepTar
C10orf26	NM_001083913	hsa-miR-218	1780	1791	-10.6	0.312	2/8 (25.00%)	3'-UTR	Seed Site (m8)	3' TGTACCAATCTAGTTCGTGTT 5'& .||||||. &5' -------------GAGCACAG 3'	0.04	0.24	None	2	cRepTar
C10orf46	NM_153810	hsa-miR-218	2237	2257	-12.3	0.362	1/11 (9.09%)	3'-UTR	Seed Site (1A,m8)	3' TGTACCAATCTAGTTCGTGTT 5'& ||| | |.||||| &5' ---TGGCCCCTTGAGGCACA- 3'	0	0.2	None	2	cRepTar
C10orf46	NM_153810	hsa-miR-218	3502	3519	-11.6	0.341	0/12 (0.00%)	3'-UTR	Seed Site (1A)	3' TGTACCAATCTAGTTCGTGTT 5'& ||| || ||||||| &5' -----GTTTT-TC-AGCACAA 3'	0.73	0.2	None	2	cRepTar
C10orf72	NM_001031746	hsa-miR-218	427	443	-11.2	0.329	1/12 (8.33%)	3'-UTR	Seed Site (1A)	3' TGTACCAATCTAGTTCGTGTT 5'& || |||| .||||| &5' -----GTAAGAT--GGCACA- 3'	0	0.11	None	3	cRepTar
C10orf72	NM_001031746	hsa-miR-218	749	759	-10.6	0.312	2/8 (25.00%)	3'-UTR	Seed Site (m8)	3' TGTACCAATCTAGTTCGTGTT 5'& .||||||. &5' -------------GAGCACAG 3'	0	0.11	None	3	cRepTar
C10orf72	NM_001031746	hsa-miR-218	572	594	-10.3	0.303	2/16 (12.50%)	3'-UTR	Seed Site (1A,m8)	3' TGTACCAATCTAGTTCGTGTT 5'& || || |||| |||.|.|| &5' AC-TGACTAGAG-AAGTATAA 3'	0	0.11	None	3	cRepTar
CCDC6	NM_005436	hsa-miR-218	1026	1042	-10.7	0.315	0/10 (0.00%)	3'-UTR	Seed Site (1A)	3' TGTACCAATCTAGTTCGTGTT 5'& || || |||||| &5' ----GGAAAGT---AGCACA- 3'	0.03	0.52	None	3	cRepTar
CCDC6	NM_005436	hsa-miR-218	2066	2089	-11.4	0.335	0/14 (0.00%)	3'-UTR	Seed Site (1A,m8)	3' TGTACCAATCTAG----TTCGTGTT 5'& |||| || |||||||| &5' -----GTTACCTCTTGAAAGCACAA 3'	0.08	0.52	None	3	RepTar,cRepTar
CCDC6	NM_005436	hsa-miR-218	3754	3775	-14	0.412	2/16 (12.50%)	3'-UTR	Seed Site (1A,m8)	3' TGTACCAATCTAGTTCGTGTT 5'& ||| |||. ||.|||||| &5' ACAAAGTTG---CAGGCACAA 3'	0.16	0.52	None	3	cRepTar
CHST3	NM_004273	hsa-miR-218	4401	4412	-10.4	0.306	0/8 (0.00%)	3'-UTR	Seed Site (1A,m8)	3' TGTACCAATCTAGTTCGTGTT 5'& |||||||| &5' -------------AAGCACAA 3'	0.42	0.06	None	4	RepTar
CHST3	NM_004273	hsa-miR-218	1125	1147	-13.2	0.388	2/13 (15.38%)	3'-UTR	Seed Site (m8)	3' TGTACCAA--TCTAG-TTCGTGTT 5'& || ||| |||.|||. &5' ----GGGCCAAGAGGAAAGTACAG 3'	0	0.06	None	4	cRepTar
CHST3	NM_004273	hsa-miR-218	1927	1942	-12.01	0.353	2/13 (15.38%)	3'-UTR	Seed Site (m8)	3' TGTACCAATCTAGTTCGTGTT 5'& ||||| |||.|||. &5' -CATGG-------AAGTACAG 3'	0	0.06	None	4	cRepTar
CHST3	NM_004273	hsa-miR-218	657	678	-11.2	0.329	1/13 (7.69%)	3'-UTR	Seed Site (1A)	3' TGTACCAATC-TAGT----TCGTGTT 5'& || |||| .|||||| &5' --------AGCATCATAAAGGCACAA 3'	0	0.06	None	4	cRepTar
DNA2L	NM_001080449	hsa-miR-218	344	357	-12	0.353	2/10 (20.00%)	3'-UTR	Seed Site (m8)	3' TGTACCAATCTAGTTCGTGTT 5'& |.|||||||. &5' -----------TTAAGCACAG 3'	0.76	0.1	None	2	RepTar
DNA2L	NM_001080449	hsa-miR-218	96	115	-10.6	0.312	2/14 (14.29%)	3'-UTR	Seed Site (m8)	3' TGTACCAATCTAGTTCGTGTT 5'& .||| || |||||||. &5' -TATGTTTTA---AAGCACAG 3'	0	0.1	None	2	cRepTar
DNMBP	NM_015221	hsa-miR-218	116	137	-20.8	0.612	2/15 (13.33%)	3'-UTR	Seed Site (1A,m8)	3' TGTACCAATCTAGTTCGTGTT 5'& ||||| |.| .|||||| &5' -CATGGCATGGTGGAGCACA- 3'	0	0.07	None	2	cRepTar
DNMBP	NM_015221	hsa-miR-218	528	544	-11	0.324	1/11 (9.09%)	3'-UTR	Seed Site (1A)	3' TGTACCAATC-TAGTTCGTGTT 5'& || .|| |||||| &5' --------AGTGTCCAGCACA- 3'	0	0.07	None	2	cRepTar
DUSP5	NM_004419	hsa-miR-218	391	402	-10.3	0.303	0/8 (0.00%)	3'-UTR	Seed Site (1A,m8)	3' TGTACCAATCTAGTTCGTGTT 5'& |||||||| &5' -------------AAGCACAA 3'	0.96	0.33	None	2	RepTar
DUSP5	NM_004419	hsa-miR-218	207	218	-10.3	0.303	2/8 (25.00%)	3'-UTR	Seed Site (m8)	3' TGTACCAATCTAGTTCGTGTT 5'& .||||||. &5' -------------GAGCACAG 3'	0	0.33	None	2	cRepTar
EBF3	NM_001005463	hsa-miR-218	1808	1819	-10.4	0.306	0/8 (0.00%)	3'-UTR	Seed Site (1A,m8)	3' TGTACCAATCTAGTTCGTGTT 5'& |||||||| &5' -------------AAGCACAA 3'	0.83	0.82	None	2	RepTar
EBF3	NM_001005463	hsa-miR-218	659	670	-12.6	0.371	0/8 (0.00%)	3'-UTR	Seed Site (1A,m8)	3' TGTACCAATCTAGTTCGTGTT 5'& |||||||| &5' ------------CAAGCACA- 3'	1	0.82	None	2	RepTar
EMX2	NM_004098	hsa-miR-218	157	178	-13.2	0.388	3/13 (23.08%)	3'-UTR	Seed Site (m8)	3' TGTACCAATCTAGTTCGTGTT 5'& ||| || ..|||||. &5' ---TGGACAGCGAGGGCACAG 3'	0	0.74	None	2	cRepTar
EMX2	NM_004098	hsa-miR-218	472	484	-12.8	0.376	2/9 (22.22%)	3'-UTR	Seed Site (m8)	3' TGTACCAATCTAGTTCGTGTT 5'& ||.|||||. &5' ------------CAGGCACAG 3'	0.99	0.74	None	2	cRepTar
ENTPD1	NM_001098175	hsa-miR-218	2011	2028	-14	0.412	1/13 (7.69%)	3'-UTR	Seed Site (1A)	3' TGTACCAATCTAGTTCGTGTT 5'& ||| |.|| |||||| &5' ---TGGATGGA---AGCACA- 3'	0	0.06	None	4	RepTar
ENTPD1	NM_001098175	hsa-miR-218	5825	5835	-10.1	0.297	1/8 (12.50%)	3'-UTR	Seed Site (m8)	3' TGTACCAATCTAGTTCGTGTT 5'& |||||||. &5' -------------AAGCACAG 3'	0	0.06	LINE/L2-L2	4	RepTar
ENTPD1	NM_001098175	hsa-miR-218	10485	10501	-10.7	0.315	1/10 (10.00%)	3'-UTR	Seed Site (1A,m8)	3' TGTACCAATCTAG-TTCGTGTT 5'& ||| .|||||| &5' --------AGAAATGAGCACA- 3'	0	0.06	None	4	cRepTar
ENTPD1	NM_001098175	hsa-miR-218	9518	9542	-12	0.353	4/16 (25.00%)	3'-UTR	Seed Site (1A,m8)	3' TGTACCA-----ATCTAGTTCGTGTT 5'& .||| |.|| |.|.|||| &5' --GTGGGAATTCTGGA--AGGTACAA 3'	0	0.06	LTR/MaLR-THE1A	4	cRepTar
FAM26C	NM_001001412	hsa-miR-218	671	683	-13.4	0.394	0/9 (0.00%)	3'-UTR	Seed Site (1A,m8)	3' TGTACCAATCTAGTTCGTGTT 5'& ||||||||| &5' ------------CAAGCACAA 3'	0	0.01	None	3	RepTar
FAM26C	NM_001001412	hsa-miR-218	1584	1601	-20.2	0.594	3/14 (21.43%)	3'-UTR	Seed Site (1A,m8)	3' TGTACCAATCTAGTTCGTGTT 5'& ||.|.|||.||||| &5' ------TTGGGTCAGGCACA- 3'	0.02	0.01	SINE/MIR-MIRb	3	cRepTar
FAM26C	NM_001001412	hsa-miR-218	259	275	-14.3	0.421	3/14 (21.43%)	3'-UTR	Seed Site (m8)	3' TGTACCAATCTAGTTCGTGTT 5'& ||||| ||.|.|||. &5' -CATGG------CAGGTACAG 3'	0	0.01	None	3	cRepTar
FAM53B	NM_014661	hsa-miR-218	2160	2176	-13.9	0.409	2/12 (16.67%)	3'-UTR	Seed Site (1A)	3' TGTACCAATCTAGTTCGTGTT 5'& ||| .|| .||||| &5' ----GGTGGGA---GGCACA- 3'	0	0.08	None	2	cRepTar
FAM53B	NM_014661	hsa-miR-218	1954	1975	-13.3	0.391	2/14 (14.29%)	3'-UTR	Seed Site (1A,m8)	3' TGTACCA-----ATCTAGTTCGTGTT 5'& ||| |.|| .|||||| &5' ----GGTGAATGTGGA--GAGCACA- 3'	0	0.08	None	2	cRepTar
FRMD4A	NM_018027	hsa-miR-218	1181	1195	-11.6	0.341	1/10 (10.00%)	3'-UTR	Seed Site (1A,m8)	3' TGTACCAATCTAGTTCGTGTT 5'& .|| ||||||| &5' --------GGAA-AAGCACA- 3'	0.92	0.43	None	2	RepTar
FRMD4A	NM_018027	hsa-miR-218	1603	1617	-11.3	0.332	1/11 (9.09%)	3'-UTR	Seed Site (1A)	3' TGTACCAATCTAGTTCGTGTT 5'& |||| .|||||| &5' --------AGAT--GGCACAA 3'	0.01	0.43	None	2	cRepTar
GDF2	NM_016204	hsa-miR-218	188	209	-17.1	0.503	1/15 (6.67%)	3'-UTR	Seed Site (1A)	3' TGTACCAATCT-AGTTCGTGTT 5'& |||| .|| | ||||||| &5' --ATGG--GGATTTGAGCACAA 3'	0	0	None	2	cRepTar
GDF2	NM_016204	hsa-miR-218	305	320	-12.7	0.374	2/11 (18.18%)	3'-UTR	Seed Site (m8)	3' TGTACCAATCTAGTTCGTGTT 5'& ||| .||||||. &5' --------AGAG-GAGCACAG 3'	0	0	None	2	cRepTar
GHITM	NM_014394	hsa-miR-218	197	208	-10.5	0.309	1/8 (12.50%)	3'-UTR	Seed Site (1A,m8)	3' TGTACCAATCTAGTTCGTGTT 5'& .||||||| &5' ------------TAAGCACA- 3'	0.9	0.16	None	2	RepTar
GHITM	NM_014394	hsa-miR-218	586	596	-12.6	0.371	1/8 (12.50%)	3'-UTR	Seed Site (1A,m8)	3' TGTACCAATCTAGTTCGTGTT 5'& ||.||||| &5' ------------CAGGCACA- 3'	0	0.16	None	2	cRepTar
GPAM	NM_020918	hsa-miR-218	3095	3113	-11.5	0.338	2/12 (16.67%)	3'-UTR	Seed Site (m8)	3' TGTACCAATCTA--GTTCGTGTT 5'& ||| .|||||||. &5' --------AGAAAATAAGCACAG 3'	0.18	0.25	None	2	RepTar
GPAM	NM_020918	hsa-miR-218	2161	2183	-13.1	0.385	1/15 (6.67%)	3'-UTR	Seed Site (1A)	3' TGTAC-CAATCTAGTTCGTGTT 5'& || |||| |. ||||||| &5' ---TGAGTTAATTTCAGCACAA 3'	1	0.25	None	2	cRepTar
GPR158	NM_020752	hsa-miR-218	1733	1753	-10.49	0.309	0/9 (0.00%)	3'-UTR	Seed Site (1A)	3' TGTACCAATCTAGTTCGTGTT 5'& || ||||||| &5' ----GGACACTCCCAGCACAA 3'	0.01	0.53	None	2	cRepTar
GPR158	NM_020752	hsa-miR-218	667	689	-10	0.294	3/15 (20.00%)	3'-UTR	Seed Site (m8)	3' TGTACCAATCTAG----TTCGTGTT 5'& ||| |||. |||.|||. &5' -----GTT-GATTCTTGAAGTACAG 3'	1	0.53	None	2	cRepTar
GPR26	NM_153442	hsa-miR-218	1748	1770	-14.1	0.415	2/14 (14.29%)	3'-UTR	Seed Site (1A,m8)	3' TGTACCAATC---TAGTTCGTGTT 5'& || || || ..|||||| &5' ----GGGAAGCCAATGGGGCACAA 3'	0	0.02	DNA/AcHobo-MER63A	2	cRepTar
GPR26	NM_153442	hsa-miR-218	6097	6118	-14.8	0.435	4/16 (25.00%)	3'-UTR	Seed Site (m8)	3' TGTACCAATCTAGTTCGTGTT 5'& .|||| |.| |.|||||. &5' GCATG--TGGCA-AGGCACAG 3'	0	0.02	None	2	cRepTar
HECTD2	NM_182765	hsa-miR-218	1733	1745	-11.5	0.338	1/9 (11.11%)	3'-UTR	Seed Site (1A,m8)	3' TGTACCAATCTAGTTCGTGTT 5'& .|||||||| &5' ------------TAAGCACAA 3'	1	0.68	None	3	RepTar
HECTD2	NM_182765	hsa-miR-218	860	880	-13.8	0.406	0/13 (0.00%)	3'-UTR	Seed Site (1A,m8)	3' TGTACCAATCTA-GTTCGTGTT 5'& || || ||||||||| &5' -----GTCAGTTACAAGCACAA 3'	0.86	0.68	None	3	RepTar
HECTD2	NM_182765	hsa-miR-218	295	315	-11.64	0.342	2/11 (18.18%)	3'-UTR	Seed Site (m8)	3' TGTACCAATCTAGTTCGTGTT 5'& ||| |||.|||. &5' ---TGGGAAAGCAAAGTACAG 3'	0.44	0.68	None	3	cRepTar
HIF1AN	NM_017902	hsa-miR-218	1897	1918	-16	0.471	2/14 (14.29%)	3'-UTR	Seed Site (m8)	3' TGTACCAA-TCTAGTTCGTGTT 5'& ||| ||| .||||||. &5' ---TGGGAAAGAG-GAGCACAG 3'	0.01	0.2	None	2	cRepTar
HIF1AN	NM_017902	hsa-miR-218	3448	3468	-14.8	0.435	3/16 (18.75%)	3'-UTR	Seed Site (1A,m8)	3' TGTAC-CAATCTAGTTCGTGTT 5'& ||| || .|||.|.|||| &5' --ATGAGT---GTCAGGTACAA 3'	0	0.2	None	2	cRepTar
KCNMA1	NM_001014797	hsa-miR-218	3290	3308	-14.6	0.429	0/13 (0.00%)	3'-UTR	Seed Site (1A,m8)	3' TGTACCAATCTAGTTCGTGTT 5'& || ||| |||||||| &5' ----GG--AGAAAAAGCACAA 3'	0.05	0.23	None	5	RepTar
KCNMA1	NM_001014797	hsa-miR-218	5323	5342	-11.24	0.331	2/10 (20.00%)	3'-UTR	Seed Site (m8)	3' TGTACCAATCTAGTTCGTGTT 5'& || |||.|||. &5' ----GGGGCTACAAAGTACAG 3'	0	0.23	None	5	cRepTar
KCNMA1	NM_001014797	hsa-miR-218	5915	5936	-16.8	0.494	1/13 (7.69%)	3'-UTR	Seed Site (1A,m8)	3' TGTACCAATCTAG-TTCGTGTT 5'& || ||| .||||||| &5' ----GGGGAGAAATGAGCACAA 3'	0	0.23	None	5	cRepTar
KCNMA1	NM_001014797	hsa-miR-218	6968	6990	-16.6	0.488	2/14 (14.29%)	3'-UTR	Seed Site (1A,m8)	3' TGTACCAAT-CTAGTTCGTGTT 5'& ||| |.| |.|||||| &5' ---TGGAGATGGTGAGGCACAA 3'	0	0.23	None	5	cRepTar
KCNMA1	NM_001014797	hsa-miR-218	7829	7851	-11.7	0.344	3/15 (20.00%)	3'-UTR	Seed Site (1A)	3' TGTACCAATCTAGTTCGTGTT 5'& .||| ||.| .|||||| &5' GCATTCCCAGGT--GGCACAA 3'	0.85	0.23	None	5	cRepTar
KIAA1128	NM_018999	hsa-miR-218	4468	4486	-13.3	0.391	2/14 (14.29%)	3'-UTR	Seed Site (1A,m8)	3' TGTACCAATCTAGTTCGTGTT 5'& .|||| |.||||||| &5' GCATGC-----TTAAGCACA- 3'	0.61	0.32	None	2	RepTar
KIAA1128	NM_018999	hsa-miR-218	3880	3892	-11.6	0.341	2/9 (22.22%)	3'-UTR	Seed Site (1A,m8)	3' TGTACCAATCTAGTTCGTGTT 5'& |||.|||.| &5' -----------TCAGGCATA- 3'	0.96	0.32	None	2	cRepTar
KIAA1598	NM_018330	hsa-miR-218	1035	1048	-13	0.382	0/10 (0.00%)	3'-UTR	Seed Site (1A,m8)	3' TGTACCAATCTAGTTCGTGTT 5'& || |||||||| &5' ---------GA-CAAGCACA- 3'	0.89	0.43	None	3	RepTar
KIAA1598	NM_018330	hsa-miR-218	251	262	-10.6	0.312	1/8 (12.50%)	3'-UTR	Seed Site (1A,m8)	3' TGTACCAATCTAGTTCGTGTT 5'& .||||||| &5' ------------TAAGCACA- 3'	0.01	0.43	None	3	RepTar
KIAA1598	NM_018330	hsa-miR-218	1463	1483	-18.7	0.55	4/16 (25.00%)	3'-UTR	Seed Site (1A,m8)	3' TGTACCAATCTAGTTCGTGTT 5'& .||| |||. ||.|.||| &5' --GTGGGTAGG-CAGGTACA- 3'	0.06	0.43	None	3	cRepTar
LDB3	NM_001080114	hsa-miR-218	2449	2468	-18	0.529	3/16 (18.75%)	3'-UTR	Seed Site (1A,m8)	3' TGTACCAATCTAGTTCGTGTT 5'& ||||| |.|. .|||||| &5' -CATGG-TGGG--GAGCACA- 3'	0	0.18	None	2	cRepTar
LDB3	NM_001080114	hsa-miR-218	2517	2534	-16.8	0.494	2/12 (16.67%)	3'-UTR	Seed Site (m8)	3' TGTACCAATCTAGTTCGTGTT 5'& ||| ||.|||||. &5' -------TAGGCCAGGCACAG 3'	0.04	0.18	None	2	cRepTar
MAT1A	NM_000429	hsa-miR-218	612	632	-13.24	0.389	1/10 (10.00%)	3'-UTR	Seed Site (m8)	3' TGTACCAATCTAGTTCGTGTT 5'& || |||||||. &5' ----GGGAAAGCAAAGCACAG 3'	0	0.01	SINE/MIR-MIR	3	RepTar
MAT1A	NM_000429	hsa-miR-218	353	371	-19.5	0.574	1/14 (7.14%)	3'-UTR	Seed Site (1A)	3' TGTACCAATCTAGTTCGTGTT 5'& ||| ||.|| |||||| &5' ----GGTGAGGTC-AGCACA- 3'	0	0.01	None	3	cRepTar
MAT1A	NM_000429	hsa-miR-218	1651	1669	-12	0.353	1/12 (8.33%)	3'-UTR	Seed Site (1A,m8)	3' TGTACCAATCTAGTTCGTGTT 5'& ||| | .||||||| &5' ---TGGCC---TGGAGCACAA 3'	0	0.01	None	3	cRepTar
MKX	NM_173576	hsa-miR-218	2071	2085	-10.7	0.315	1/11 (9.09%)	3'-UTR	Seed Site (1A,m8)	3' TGTACCAATCTAGTTCGTGTT 5'& ||| .||||||| &5' -------TAG--TAAGCACA- 3'	0.92	0.58	None	2	RepTar
MKX	NM_173576	hsa-miR-218	1624	1636	-11	0.324	2/9 (22.22%)	3'-UTR	Seed Site (1A,m8)	3' TGTACCAATCTAGTTCGTGTT 5'& .||||.||| &5' ------------TAAGCGCAA 3'	1	0.58	None	2	RepTar
MYPN	NM_032578	hsa-miR-218	1437	1448	-12.4	0.365	0/8 (0.00%)	3'-UTR	Seed Site (1A,m8)	3' TGTACCAATCTAGTTCGTGTT 5'& |||||||| &5' ------------CAAGCACA- 3'	0	0.21	None	2	RepTar
MYPN	NM_032578	hsa-miR-218	1194	1213	-10.5	0.309	0/10 (0.00%)	3'-UTR	Seed Site (1A)	3' TGTACCAATCTAGT---TCGTGTT 5'& ||| ||||||| &5' --------AGAGTACCTAGCACAA 3'	0	0.21	LINE/L2-L2a	2	cRepTar
NEBL	NM_006393	hsa-miR-218	2763	2774	-10.5	0.309	0/8 (0.00%)	3'-UTR	Seed Site (1A,m8)	3' TGTACCAATCTAGTTCGTGTT 5'& |||||||| &5' -------------AAGCACAA 3'	0.35	0.24	None	6	RepTar
NEBL	NM_006393	hsa-miR-218	1709	1729	-10.4	0.306	0/11 (0.00%)	3'-UTR	Seed Site (1A)	3' TGTACCAATCTAGT---TCGTGTT 5'& ||||| |||||| &5' ------TTAGAAAAGTTAGCACA- 3'	0.01	0.24	None	6	cRepTar
NEBL	NM_006393	hsa-miR-218	2147	2166	-13.2	0.388	1/12 (8.33%)	3'-UTR	Seed Site (1A)	3' TGTACCAATCTAGT--TCGTGTT 5'& ||.||| |||||| &5' ------TTGGATAAATAGCACA- 3'	0.07	0.24	None	6	cRepTar
NEBL	NM_006393	hsa-miR-218	2704	2715	-13.1	0.385	1/9 (11.11%)	3'-UTR	Seed Site (m8)	3' TGTACCAATCTAGTTCGTGTT 5'& ||||||||. &5' ------------CAAGCACAG 3'	0	0.24	None	6	cRepTar
NEBL	NM_006393	hsa-miR-218	2131	2148	-13.9	0.409	3/13 (23.08%)	3'-UTR	Seed Site (1A,m8)	3' TGTACCAATCTAGTTCGTGTT 5'& |||. ||.|.|||| &5' -------TAGGACAGGTACAA 3'	0.25	0.24	None	6	cRepTar
NEBL	NM_006393	hsa-miR-218	3082	3105	-13.8	0.406	2/14 (14.29%)	3'-UTR	Seed Site (m8)	3' TGTACCAATCTAGTTCGTGTT 5'& ||| || .|||||||. &5' ACA-GGCATTTGTAAGCACAG 3'	0.7	0.24	None	6	cRepTar
NMT2	NM_004808	hsa-miR-218	76	93	-11.3	0.332	0/11 (0.00%)	3'-UTR	Seed Site (1A,m8)	3' TGTACCAATCTAG--TTCGTGTT 5'& ||| |||||||| &5' --------AGAATAAAAGCACAA 3'	1	0.17	None	2	RepTar
NMT2	NM_004808	hsa-miR-218	223	242	-12.2	0.359	1/11 (9.09%)	3'-UTR	Seed Site (1A,m8)	3' TGTACCAATCTAGTTCGTGTT 5'& || || .|||||| &5' ----GGCTACAAAGAGCACA- 3'	0.22	0.17	None	2	cRepTar
NODAL	NM_018055	hsa-miR-218	260	282	-17.2	0.506	2/15 (13.33%)	3'-UTR	Seed Site (1A,m8)	3' TGTACCAATCTAGTTCGTGTT 5'& .||| ||. |||||||| &5' --GTGGCAAGGAAAAGCACAA 3'	0	0.06	None	2	cRepTar
NODAL	NM_018055	hsa-miR-218	165	189	-18	0.529	2/14 (14.29%)	3'-UTR	Seed Site (m8)	3' TGTACCAAT--CTAGTTCGTGTT 5'& .||| | ||||||||. &5' --GTGGAGTCTGGCCAAGCACAG 3'	0	0.06	None	2	cRepTar
OPN4	NM_001030015	hsa-miR-218	581	592	-12.5	0.368	0/8 (0.00%)	3'-UTR	Seed Site (1A,m8)	3' TGTACCAATCTAGTTCGTGTT 5'& |||||||| &5' ------------CAAGCACA- 3'	0.01	0.01	None	2	RepTar
OPN4	NM_001030015	hsa-miR-218	436	448	-12.8	0.376	2/9 (22.22%)	3'-UTR	Seed Site (m8)	3' TGTACCAATCTAGTTCGTGTT 5'& |.||||||. &5' ------------CGAGCACAG 3'	0	0.01	None	2	cRepTar
PCGF5	NM_032373	hsa-miR-218	1420	1434	-13.5	0.397	1/11 (9.09%)	3'-UTR	Seed Site (1A,m8)	3' TGTACCAATCTAGTTCGTGTT 5'& || |.||||||| &5' ---------GA-CGAGCACAA 3'	0.91	0.37	None	6	cRepTar
PCGF5	NM_032373	hsa-miR-218	3882	3899	-15.8	0.465	3/12 (25.00%)	3'-UTR	Seed Site (m8)	3' TGTACCAATCTAGTTCGTGTT 5'& ||| |..|||||. &5' -------TAGGCCGGGCACAG 3'	0	0.37	None	6	cRepTar
PCGF5	NM_032373	hsa-miR-218	578	589	-10.6	0.312	1/8 (12.50%)	3'-UTR	Seed Site (1A,m8)	3' TGTACCAATCTAGTTCGTGTT 5'& .||||||| &5' -------------GAGCACAA 3'	0.66	0.37	None	6	cRepTar
PCGF5	NM_032373	hsa-miR-218	949	968	-12.2	0.359	3/12 (25.00%)	3'-UTR	Seed Site (1A,m8)	3' TGTACCAATCTAG----TTCGTGTT 5'& .|||. .|||||| &5' --------GGATTTTTAGAGCACA- 3'	0.65	0.37	None	6	cRepTar
PCGF5	NM_032373	hsa-miR-218	2273	2293	-12.4	0.365	3/13 (23.08%)	3'-UTR	Seed Site (1A,m8)	3' TGTACCAATCTAG-TTCGTGTT 5'& | ||.|| |.|.||| &5' ----GTTTGGAGAAAGGTACA- 3'	0.08	0.37	None	6	cRepTar
PCGF5	NM_032373	hsa-miR-218	5872	5893	-11.6	0.341	2/15 (13.33%)	3'-UTR	Seed Site (1A,m8)	3' TGTACC--AATCTAGTTCGTGTT 5'& ||| |||| ||||.|.| &5' ---TGGACTTAGC-CAAGTATA- 3'	0.97	0.37	None	6	cRepTar
PTPRE	NM_006504	hsa-miR-218	1618	1639	-14.4	0.424	2/15 (13.33%)	3'-UTR	Seed Site (1A,m8)	3' TGTACCAATCTAG-TTCGTGTT 5'& .| ||| .|| ||||||| &5' GC-TGGAAGGACGAAAGCACA- 3'	0	0.19	None	2	RepTar,cRepTar
PTPRE	NM_006504	hsa-miR-218	924	945	-12.7	0.374	2/13 (15.38%)	3'-UTR	Seed Site (1A,m8)	3' TGTACCAATCTAGTTCGTGTT 5'& .|| ||| .|||||| &5' GCAGTAC-AGAG-GAGCACA- 3'	0	0.19	None	2	cRepTar
RAB11FIP2	NM_014904	hsa-miR-218	3505	3522	-13.6	0.4	1/12 (8.33%)	3'-UTR	Seed Site (1A)	3' TGTACCAATCTAGTTCGTGTT 5'& ||| .|| |||||| &5' ----GGTCT-GTC-AGCACA- 3'	0.85	0.32	None	3	cRepTar
RAB11FIP2	NM_014904	hsa-miR-218	3795	3820	-14.2	0.418	2/16 (12.50%)	3'-UTR	Seed Site (1A,m8)	3' TGTACCAAT--CT--AGTTCGTGTT 5'& |||||| | | |.|.|||| &5' --ATGGTTTGTGTTTTGAGGTACAA 3'	1	0.32	None	3	cRepTar
RAB11FIP2	NM_014904	hsa-miR-218	3945	3957	-11	0.324	2/9 (22.22%)	3'-UTR	Seed Site (1A,m8)	3' TGTACCAATCTAGTTCGTGTT 5'& ||.|.|||| &5' ------------CAGGTACAA 3'	1	0.32	None	3	cRepTar
RASGEF1A	NM_145313	hsa-miR-218	1095	1107	-10.1	0.297	0/10 (0.00%)	3'-UTR	Seed Site (1A,m8)	3' TGTACCAATCTAGTTCGTGTT 5'& ||| ||||||| &5' --------AGA--AAGCACA- 3'	0	0.47	None	2	RepTar
RASGEF1A	NM_145313	hsa-miR-218	1008	1023	-13.2	0.388	1/11 (9.09%)	3'-UTR	Seed Site (1A,m8)	3' TGTACCAATCTAGTTCGTGTT 5'& |||| .|||||| &5' -------TAGAG-GAGCACA- 3'	0	0.47	None	2	cRepTar
RET	NM_020975	hsa-miR-218	409	424	-11	0.324	0/12 (0.00%)	3'-UTR	Seed Site (1A,m8)	3' TGTACCAATCTAGTTCGTGTT 5'& ||||| ||||||| &5' ACATG--------AAGCACA- 3'	0.9	0.32	None	2	RepTar
RET	NM_020975	hsa-miR-218	656	672	-15.7	0.462	1/13 (7.69%)	3'-UTR	Seed Site (1A)	3' TGTACCAATCTAGTTCGTGTT 5'& |||||. ||||||| &5' -------TAGATTTAGCACAA 3'	1	0.32	None	2	cRepTar
RHOBTB1	NM_001032380	hsa-miR-218	1122	1133	-10.4	0.306	0/8 (0.00%)	3'-UTR	Seed Site (1A,m8)	3' TGTACCAATCTAGTTCGTGTT 5'& |||||||| &5' -------------AAGCACAA 3'	0.57	0.49	None	2	RepTar
RHOBTB1	NM_001032380	hsa-miR-218	149	170	-17.6	0.518	0/16 (0.00%)	3'-UTR	Seed Site (1A,m8)	3' TGTACCAAT-CTAG-TTCGTGTT 5'& |||| |||| |||||||| &5' -----GTTAGGATCAAAGCACAA 3'	0.94	0.49	None	2	cRepTar
SFMBT2	NM_001029880	hsa-miR-218	1407	1428	-15	0.441	3/13 (23.08%)	3'-UTR	Seed Site (1A,m8)	3' TGTACCAA-TCTA-GTTCGTGTT 5'& ||| .| ..|||||| &5' ----GGTGCGGTGGTGAGCACA- 3'	0	0	None	3	cRepTar
SFMBT2	NM_001029880	hsa-miR-218	165	184	-12.7	0.374	0/15 (0.00%)	3'-UTR	Seed Site (1A,m8)	3' TGTACCAATCTAG-TTCGTGTT 5'& ||| ||| || ||||||| &5' -CAT-GTTT--TCAAAGCACA- 3'	0	0	None	3	cRepTar
SFMBT2	NM_001029880	hsa-miR-218	403	414	-12.4	0.365	1/8 (12.50%)	3'-UTR	Seed Site (1A,m8)	3' TGTACCAATCTAGTTCGTGTT 5'& |.|||||| &5' ------------CGAGCACA- 3'	0	0	None	3	cRepTar
SFXN3	NM_030971	hsa-miR-218	190	206	-15.8	0.465	0/12 (0.00%)	3'-UTR	Seed Site (1A)	3' TGTACCAATCTAGT-TCGTGTT 5'& |||||| |||||| &5' --------AGATCAGAGCACA- 3'	0.02	0.04	None	2	cRepTar
SFXN3	NM_030971	hsa-miR-218	712	736	-22	0.647	4/16 (25.00%)	3'-UTR	Seed Site (m8)	3' TGTACCAATCT-AGTTCGTGTT 5'& .|.||| |||.|||||. &5' GCGTGGGCATCTTCAGGCACAG 3'	0	0.04	None	2	cRepTar
SGPL1	NM_003901	hsa-miR-218	1120	1141	-16.2	0.476	1/14 (7.14%)	3'-UTR	Seed Site (1A)	3' TGTACCAAT-CTAGT-TCGTGTT 5'& ||| |.||| |||||| &5' ---TGGCAGTGGTCAGAGCACA- 3'	0	0.1	None	2	cRepTar
SGPL1	NM_003901	hsa-miR-218	98	109	-10.5	0.309	1/8 (12.50%)	3'-UTR	Seed Site (1A,m8)	3' TGTACCAATCTAGTTCGTGTT 5'& .||||||| &5' -------------GAGCACAA 3'	0.09	0.1	None	2	cRepTar
SH3PXD2A	NM_014631	hsa-miR-218	2426	2448	-16.2	0.476	3/16 (18.75%)	3'-UTR	Seed Site (m8)	3' TGTACCAATCTAGTTCGTGTT 5'& .|||| |. ||||||||. &5' GCATGTCTGC--CAAGCACAG 3'	0.65	0.25	None	2	RepTar,cRepTar
SH3PXD2A	NM_014631	hsa-miR-218	2924	2938	-10.8	0.318	0/10 (0.00%)	3'-UTR	Seed Site (1A)	3' TGTACCAATCTAGT-TCGTGTT 5'& ||| ||||||| &5' -----------TCACAGCACAA 3'	0.65	0.25	None	2	cRepTar
SHOC2	NM_007373	hsa-miR-218	1092	1107	-11.6	0.341	1/11 (9.09%)	3'-UTR	Seed Site (1A,m8)	3' TGTACCAATCTAG-TTCGTGTT 5'& .|| |||||||| &5' ----------GTCTAAGCACAA 3'	1	0.75	None	2	RepTar
SHOC2	NM_007373	hsa-miR-218	1240	1260	-13.2	0.388	2/14 (14.29%)	3'-UTR	Seed Site (1A)	3' TGTACCAA-TCTAGTTCGTGTT 5'& .|||| ||| .||||| &5' -TATGGAAAAGA---GGCACA- 3'	0.78	0.75	None	2	cRepTar
SLC29A3	NM_018344	hsa-miR-218	102	122	-14.7	0.432	1/12 (8.33%)	3'-UTR	Seed Site (1A,m8)	3' TGTACCAA--TCTAG-TTCGTGTT 5'& || ||| .|||||| &5' ----GGACAGAGAGCAGAGCACA- 3'	0	0	None	2	cRepTar
SLC29A3	NM_018344	hsa-miR-218	226	242	-11.3	0.332	0/10 (0.00%)	3'-UTR	Seed Site (1A)	3' TGTACCAATCTAGTTCGTGTT 5'& ||| ||||||| &5' --------AGAAATAGCACAA 3'	0	0	None	2	cRepTar
SLK	NM_014720	hsa-miR-218	1285	1303	-10.5	0.309	0/10 (0.00%)	3'-UTR	Seed Site (1A)	3' TGTACCAATCTAGTTCGTGTT 5'& || || |||||| &5' -----GTCTGAGACAGCACA- 3'	0.09	0.56	None	2	cRepTar
SLK	NM_014720	hsa-miR-218	1571	1590	-12.6	0.371	1/14 (7.14%)	3'-UTR	Seed Site (1A,m8)	3' TGTACCAAT-CTAGTTCGTGTT 5'& ||| || ||||||.|| &5' -----GTTTTGA-CAAGCATAA 3'	1	0.56	None	2	cRepTar
SUFU	NM_016169	hsa-miR-218	2177	2193	-11.5	0.338	2/12 (16.67%)	3'-UTR	Seed Site (1A,m8)	3' TGTACCAATCTA--GTTCGTGTT 5'& |||| ..|||||| &5' --------AGATGATGAGCACA- 3'	0	0.13	None	2	cRepTar
SUFU	NM_016169	hsa-miR-218	913	932	-18.2	0.535	2/14 (14.29%)	3'-UTR	Seed Site (1A)	3' TGTACCAATCTAGTTCGTGTT 5'& ||| ||.|. |||||| &5' ----GGTGAGGTTCAGCACA- 3'	0.01	0.13	None	2	cRepTar
TLX1	NM_005521	hsa-miR-218	530	544	-18.8	0.553	2/12 (16.67%)	3'-UTR	Seed Site (m8)	3' TGTACCAATCTAGTTCGTGTT 5'& |||||.|||||. &5' ---------GATCAGGCACAG 3'	0	0.16	None	2	cRepTar
TLX1	NM_005521	hsa-miR-218	576	598	-12.6	0.371	0/13 (0.00%)	3'-UTR	Seed Site (1A)	3' TGTACCAATCT--AGTTCGTGTT 5'& |||| || ||||||| &5' --ATGGCACTCCCTCCAGCACAA 3'	0.03	0.16	None	2	cRepTar
ZMIZ1	NM_020338	hsa-miR-218	540	555	-12.4	0.365	0/11 (0.00%)	3'-UTR	Seed Site (1A,m8)	3' TGTACCAATCTAGTTCGTGTT 5'& ||| |||||||| &5' --------AGAA-AAGCACAA 3'	0.95	0.34	None	2	RepTar
ZMIZ1	NM_020338	hsa-miR-218	1676	1690	-10	0.294	1/11 (9.09%)	3'-UTR	Seed Site (1A)	3' TGTACCAATCTAGTTCGTGTT 5'& ||| | .|||||| &5' --------AGA-C-GGCACAA 3'	0.2	0.34	None	2	cRepTar
ZNF33A	NM_006954	hsa-miR-218	773	793	-11	0.324	1/11 (9.09%)	3'-UTR	Seed Site (m8)	3' TGTACCAATCTAG-TTCGTGTT 5'& ||| |||||||. &5' -----GTTTTTTTAAAGCACAG 3'	0	0.03	None	2	RepTar
ZNF33A	NM_006954	hsa-miR-218	812	829	-15	0.441	1/13 (7.69%)	3'-UTR	Seed Site (1A,m8)	3' TGTACCAATC-TAGTTCGTGTT 5'& ||| ||.||||||| &5' -------TAGCATTAAGCACA- 3'	0	0.03	None	2	RepTar
ZNF37A	NM_001007094	hsa-miR-218	1756	1770	-11.1	0.326	0/11 (0.00%)	3'-UTR	Seed Site (1A,m8)	3' TGTACCAATCTAGTTCGTGTT 5'& ||| |||||||| &5' --------AGA--AAGCACAA 3'	0	0.07	None	3	RepTar
ZNF37A	NM_001007094	hsa-miR-218	2975	2986	-10.4	0.306	1/8 (12.50%)	3'-UTR	Seed Site (1A,m8)	3' TGTACCAATCTAGTTCGTGTT 5'& .||||||| &5' ------------TAAGCACA- 3'	0.02	0.07	LINE/L1-L1MC4a	3	RepTar
ZNF37A	NM_001007094	hsa-miR-218	3206	3226	-12.06	0.355	1/10 (10.00%)	3'-UTR	Seed Site (1A)	3' TGTACCAATCTAGTTCGTGTT 5'& ||| .|||||| &5' ---TGGGCAACAT-GGCACAA 3'	0	0.07	SINE/Alu-AluJb	3	cRepTar
ZNF488	NM_153034	hsa-miR-218	225	245	-13.9	0.409	2/11 (18.18%)	3'-UTR	Seed Site (m8)	3' TGTACCAATCTAGTTCGTGTT 5'& || ||.|||||. &5' ----GGCCCTAACAGGCACAG 3'	0	0	None	3	cRepTar
ZNF488	NM_153034	hsa-miR-218	270	291	-15.8	0.465	2/16 (12.50%)	3'-UTR	Seed Site (1A)	3' TGTACC---AATCTAGTTCGTGTT 5'& ||||| ||.|| .||||| &5' -CATGGGCTTTGGA---GGCACA- 3'	0	0	None	3	cRepTar
ZNF488	NM_153034	hsa-miR-218	724	745	-15.6	0.459	0/13 (0.00%)	3'-UTR	Seed Site (1A,m8)	3' TGTACCAATCTA---GTTCGTGTT 5'& ||| || |||||||| &5' ----GGTGAGTCTAACAAGCACA- 3'	0	0	None	3	RepTar,cRepTar
ABCG4	NM_022169	hsa-miR-218	1131	1143	-13.3	0.391	0/9 (0.00%)	3'-UTR	Seed Site (1A,m8)	3' TGTACCAATCTAGTTCGTGTT 5'& ||||||||| &5' ------------CAAGCACAA 3'	0.68	0.27	None	2	RepTar
ABCG4	NM_022169	hsa-miR-218	849	867	-15.6	0.459	1/12 (8.33%)	3'-UTR	Seed Site (1A,m8)	3' TGTACCAATCTAGTTCGTGTT 5'& || || ||.||||| &5' ----GGAGTGA-CAGGCACA- 3'	0.05	0.27	None	2	cRepTar
ALG9	NM_001077690	hsa-miR-218	231	249	-11.5	0.338	1/10 (10.00%)	3'-UTR	Seed Site (m8)	3' TGTACCAATCTAGTTCGTGTT 5'& || |||||||. &5' ----GGCCCTA--AAGCACAG 3'	0	0.12	None	3	RepTar
ALG9	NM_001077690	hsa-miR-218	2598	2616	-13.7	0.403	1/12 (8.33%)	3'-UTR	Seed Site (1A,m8)	3' TGTACCAATCTAGTTCGTGTT 5'& |||| .||||||| &5' ------TTAGTGAGAGCACAA 3'	0	0.12	None	3	cRepTar
ALG9	NM_001077690	hsa-miR-218	3049	3070	-14.7	0.432	2/13 (15.38%)	3'-UTR	Seed Site (1A,m8)	3' TGTACCAATCTAGTTCGTGTT 5'& .| ||| ||.||||| &5' GC-TGGGATTA-CAGGCACA- 3'	0	0.12	SINE/Alu-AluSg	3	cRepTar
API5	NM_006595	hsa-miR-218	8	22	-15.3	0.45	2/12 (16.67%)	3'-UTR	Seed Site (1A)	3' TGTACCAATCTAGTTCGTGTT 5'& ||||.| .||||| &5' ----GGTTGG----GGCACA- 3'	0.99	0.73	None	2	cRepTar
API5	NM_006595	hsa-miR-218	1733	1746	-12.4	0.365	2/10 (20.00%)	3'-UTR	Seed Site (m8)	3' TGTACCAATCTAGTTCGTGTT 5'& |||||.|||. &5' -----------TCAAGTACAG 3'	0.75	0.73	None	2	cRepTar
B3GAT1	NM_018644	hsa-miR-218	1369	1389	-14.6	0.429	2/16 (12.50%)	3'-UTR	Seed Site (1A)	3' TGTACCAATCTAGTTCGTGTT 5'& .|| |||.|| ||||||| &5' GCAA-GTTGGA---AGCACAA 3'	0.6	0.1	None	4	RepTar
B3GAT1	NM_018644	hsa-miR-218	158	182	-15.2	0.447	2/15 (13.33%)	3'-UTR	Seed Site (m8)	3' TGTACCAA--TCT--AGTTCGTGTT 5'& || ||| |.|||||||. &5' ----GGACAGAGAATTTAAGCACAG 3'	0.41	0.1	None	4	RepTar
B3GAT1	NM_018644	hsa-miR-218	1122	1141	-14.4	0.424	3/12 (25.00%)	3'-UTR	Seed Site (1A,m8)	3' TGTACCAATCTAGTTCGTGTT 5'& || .| ..|||||| &5' ----GGGAGGCCTGAGCACA- 3'	0.21	0.1	None	4	cRepTar
B3GAT1	NM_018644	hsa-miR-218	760	775	-12.3	0.362	0/11 (0.00%)	3'-UTR	Seed Site (1A)	3' TGTACCAATCTAGTTCGTGTT 5'& |||| | |||||| &5' -------TAGAGCCAGCACA- 3'	0	0.1	None	4	cRepTar
C11orf41	NM_012194	hsa-miR-218	4642	4661	-10.9	0.321	2/12 (16.67%)	3'-UTR	Seed Site (1A)	3' TGTACCAATCTAGTTCGTGTT 5'& || .|. ||||||| &5' ----GGCCCAGTT-AGCACAA 3'	0	0.17	None	2	cRepTar
C11orf41	NM_012194	hsa-miR-218	5427	5448	-14	0.412	1/13 (7.69%)	3'-UTR	Seed Site (1A,m8)	3' TGTACCAAT----CTAGTTCGTGTT 5'& |||| || .|||||| &5' ---TGGTGATTTTGAG-GAGCACA- 3'	0	0.17	SINE/MIR-MIRb	2	cRepTar
C11orf45	NM_145013	hsa-miR-218	1899	1920	-13.5	0.397	1/15 (6.67%)	3'-UTR	3' Compensatory Site	3' TGT-ACCAATCTAGTTCGTGTT 5'& ||| ||| ||||. |||| &5' ACACTGGG-AGATTTAGCA--- 3'	0	0.04	None	2	cRepTar
C11orf45	NM_145013	hsa-miR-218	812	835	-10.4	0.306	1/12 (8.33%)	3'-UTR	Seed Site (1A)	3' TGTACCAATCT---AGT-TCGTGTT 5'& |||| || ||.||| &5' ----GGTTTCCCCTTCTCAGTACA- 3'	0	0.04	None	2	cRepTar
C11orf55	NM_207428	hsa-miR-218	1012	1034	-17.3	0.509	2/16 (12.50%)	3'-UTR	Seed Site (1A,m8)	3' TGTACCAA-TCTAGTTCGTGTT 5'& |||||| ||| |.|.||| &5' --ATGGTTAAGACAAGGTACA- 3'	0	0.02	LTR/ERVL-MER74A	2	cRepTar
C11orf55	NM_207428	hsa-miR-218	899	919	-13.4	0.394	3/15 (20.00%)	3'-UTR	Seed Site (1A)	3' TGTACCAATCTAGTTCGTGTT 5'& .|| || ||.| .||||| &5' GCA-GG--AGGTGTGGCACA- 3'	0	0.02	LTR/ERVL-MER74A	2	cRepTar
CCND1	NM_053056	hsa-miR-218	515	529	-12.3	0.362	1/11 (9.09%)	3'-UTR	Seed Site (m8)	3' TGTACCAATCTAGTTCGTGTT 5'& ||| |||||||. &5' ---------GATAAAGCACAG 3'	0	0.34	None	2	RepTar
CCND1	NM_053056	hsa-miR-218	2814	2833	-15	0.441	3/12 (25.00%)	3'-UTR	Seed Site (m8)	3' TGTACCAATCTAGTTCGTGTT 5'& || ||..|||||. &5' ----GGCCATCTCGGGCACAG 3'	0	0.34	None	2	cRepTar
CD59	NM_000611	hsa-miR-218	571	588	-12.1	0.356	2/13 (15.38%)	3'-UTR	Seed Site (1A,m8)	3' TGTACCAATCTAGTTCGTGTT 5'& ||||| |.|.|||| &5' ------TTAGAG-AGGTACAA 3'	0	0.02	None	2	cRepTar
CD59	NM_000611	hsa-miR-218	5917	5934	-16.1	0.474	1/13 (7.69%)	3'-UTR	Seed Site (1A,m8)	3' TGTACCAATCT-AGTTCGTGTT 5'& ||| |||.|||||| &5' --------AGATTCAGGCACAA 3'	0	0.02	None	2	cRepTar
CLCF1	NM_013246	hsa-miR-218	573	584	-10.1	0.297	1/8 (12.50%)	3'-UTR	Seed Site (m8)	3' TGTACCAATCTAGTTCGTGTT 5'& |||||||. &5' -------------AAGCACAG 3'	0.1	0.3	None	2	RepTar
CLCF1	NM_013246	hsa-miR-218	618	628	-10.1	0.297	1/8 (12.50%)	3'-UTR	Seed Site (m8)	3' TGTACCAATCTAGTTCGTGTT 5'& |||||||. &5' -------------AAGCACAG 3'	0.01	0.3	None	2	RepTar
CREBZF	NM_001039618	hsa-miR-218	2611	2622	-10.5	0.309	1/8 (12.50%)	3'-UTR	Seed Site (1A,m8)	3' TGTACCAATCTAGTTCGTGTT 5'& .||||||| &5' ------------TAAGCACA- 3'	1	0.59	None	2	RepTar
CREBZF	NM_001039618	hsa-miR-218	2776	2794	-14.1	0.415	1/13 (7.69%)	3'-UTR	Seed Site (1A)	3' TGTACCAATCTAGTTCGTGTT 5'& ||| |||. |||||| &5' ---TGGAT-GATT-AGCACA- 3'	0.95	0.59	None	2	cRepTar
DAK	NM_015533	hsa-miR-218	1138	1159	-13	0.382	2/17 (11.76%)	3'-UTR	Seed Site (1A)	3' TGTACCAATCTAGT---TCGTGTT 5'& |..||| ||| || |||||| &5' ATGTGG--AGA-CAAACAGCACA- 3'	0	0.01	None	2	cRepTar
DAK	NM_015533	hsa-miR-218	881	903	-12	0.353	3/16 (18.75%)	3'-UTR	Seed Site (m8)	3' TGTACCAATCTAGTTCGTGTT 5'& ||| |||| ||.|||.|. &5' ACAAAATTAGC-CAGGCATAG 3'	0	0.01	SINE/Alu-AluJb	2	cRepTar
DGAT2	NM_032564	hsa-miR-218	452	471	-15.8	0.465	3/15 (20.00%)	3'-UTR	Seed Site (m8)	3' TGTAC-CAATCTAGTTCGTGTT 5'& | |||.|| .||||||. &5' ----GAGTTGGA--GAGCACAG 3'	0	0.2	None	2	cRepTar
DGAT2	NM_032564	hsa-miR-218	732	749	-11.1	0.326	1/11 (9.09%)	3'-UTR	Seed Site (1A,m8)	3' TGTACCAATCTAGTTCGTGTT 5'& ||| | .|||||| &5' ---TGGCC---TGGAGCACA- 3'	0	0.2	None	2	cRepTar
DIXDC1	NM_001037954	hsa-miR-218	1017	1037	-11.9	0.35	2/12 (16.67%)	3'-UTR	Seed Site (1A,m8)	3' TGTACCAATCTAG-----TTCGTGTT 5'& |||| ..|||||| &5' ---------GATCTTTTAGGGCACAA 3'	0	0.42	None	2	cRepTar
DIXDC1	NM_001037954	hsa-miR-218	770	788	-10.4	0.306	2/13 (15.38%)	3'-UTR	Seed Site (1A,m8)	3' TGTACCAATCTAGTTCGTGTT 5'& ||| || |.|||.|| &5' -----GTTTGAA-AGGCATAA 3'	0.84	0.42	None	2	cRepTar
DSCAML1	NM_020693	hsa-miR-218	188	209	-12.8	0.376	2/14 (14.29%)	3'-UTR	Seed Site (1A,m8)	3' TGTACCAATCTAGTTCGTGTT 5'& |||| || ..|||||| &5' -CATGA--AGCCAGGGCACAA 3'	1	0.67	None	2	cRepTar
DSCAML1	NM_020693	hsa-miR-218	332	349	-11	0.324	1/11 (9.09%)	3'-UTR	Seed Site (1A,m8)	3' TGTACCAATCTAG-TTCGTGTT 5'& ||| |.|||||| &5' --------AGACAGAGGCACAA 3'	1	0.67	None	2	cRepTar
DTX4	NM_015177	hsa-miR-218	589	599	-10	0.294	1/7 (14.29%)	3'-UTR	Seed Site (1A,m8)	3' TGTACCAATCTAGTTCGTGTT 5'& .|||||| &5' -------------GAGCACA- 3'	0.28	0.21	None	2	RepTar,cRepTar
DTX4	NM_015177	hsa-miR-218	299	318	-15.7	0.462	1/12 (8.33%)	3'-UTR	Seed Site (1A)	3' TGTACCAAT-CTAGTTCGTGTT 5'& || |.|| |||||| &5' ----GGGCATGGTC-AGCACA- 3'	0.03	0.21	None	2	RepTar,cRepTar
EHF	NM_012153	hsa-miR-218	1664	1679	-10.8	0.318	3/12 (25.00%)	3'-UTR	Seed Site (m8)	3' TGTACCAATCTAGTTCGTGTT 5'& |.|. |||||||. &5' -------TGGG--AAGCACAG 3'	0	0.15	None	2	RepTar
EHF	NM_012153	hsa-miR-218	1992	2009	-12.7	0.374	1/11 (9.09%)	3'-UTR	Seed Site (1A,m8)	3' TGTACCAATCTAG---TTCGTGTT 5'& |||| .|||||| &5' ---------GATCTTGGAGCACA- 3'	0	0.15	None	2	cRepTar
ENDOD1	NM_015036	hsa-miR-218	2844	2869	-14.3	0.421	3/16 (18.75%)	3'-UTR	Seed Site (1A)	3' TGTACCAATCTAGT---TCGTGTT 5'& .||| ||| || .|.|||| &5' --GTGGAGAGAACACATGGTACAA 3'	0	0.04	None	2	cRepTar
ENDOD1	NM_015036	hsa-miR-218	2202	2221	-11.3	0.332	2/14 (14.29%)	3'-UTR	Seed Site (m8)	3' TGTACCAATCTAGTTCGTGTT 5'& |||| || .||||||. &5' -CATGTA-AG---GAGCACAG 3'	0	0.04	None	2	cRepTar
Object id #2017FEZ1	NM_022549	hsa-miR-218	1172	1189	-13.1	0.385	3/12 (25.00%)	3'-UTR	Seed Site (m8)	3' TGTACCAATCTAGTTCGTGTT 5'& || |.|.|||||. &5' -------TAAGTTAGGCACAG 3'	0	0.03	DNA/MER2_type-MER44A	3	cRepTar
FEZ1	NM_022549	hsa-miR-218	496	507	-10.2	0.3	2/8 (25.00%)	3'-UTR	Seed Site (m8)	3' TGTACCAATCTAGTTCGTGTT 5'& .||||||. &5' -------------GAGCACAG 3'	0	0.03	None	3	cRepTar
FEZ1	NM_022549	hsa-miR-218	245	256	-10.4	0.306	2/8 (25.00%)	3'-UTR	Seed Site (m8)	3' TGTACCAATCTAGTTCGTGTT 5'& .||||||. &5' -------------GAGCACAG 3'	0.01	0.03	None	3	cRepTar
GRIA4	NM_000829	hsa-miR-218	1517	1535	-13.2	0.388	0/14 (0.00%)	3'-UTR	Seed Site (1A,m8)	3' TGTACCAATCTAGTTCGTGTT 5'& ||| ||| |||||||| &5' ---TGGC-AGA--AAGCACAA 3'	0.89	0.54	None	2	RepTar
GRIA4	NM_000829	hsa-miR-218	1672	1694	-13.16	0.387	3/12 (25.00%)	3'-UTR	Seed Site (m8)	3' TGTACCAATCTAG-TTCGTGTT 5'& |||| .||.|||. &5' --ATGGGCTACTGAGAGTACAG 3'	0	0.54	None	2	cRepTar
H2AFX	NM_002105	hsa-miR-218	932	949	-13.8	0.406	0/13 (0.00%)	3'-UTR	Seed Site (1A)	3' TGTACCAATCTA-GTTCGTGTT 5'& ||||| | ||||||| &5' -------TAGATACCAGCACAA 3'	0.37	0.12	None	2	cRepTar
H2AFX	NM_002105	hsa-miR-218	724	744	-14.9	0.438	1/14 (7.14%)	3'-UTR	Seed Site (1A,m8)	3' TGTACCAATCTAGTTCGTGTT 5'& || |||| ||.||||| &5' ACTTGGTAA---CAGGCACA- 3'	0	0.12	None	2	cRepTar
HNT	NM_001048209	hsa-miR-218	242	262	-15.8	0.465	0/13 (0.00%)	3'-UTR	Seed Site (1A)	3' TGTACCAATCTAGT-TCGTGTT 5'& || ||| || |||||| &5' ----GGGAAGAACACAGCACA- 3'	0.04	0.64	None	2	cRepTar
HNT	NM_001048209	hsa-miR-218	205	224	-10.5	0.309	3/13 (23.08%)	3'-UTR	Seed Site (1A,m8)	3' TGTACCAATCT---AGTTCGTGTT 5'& ||| |.|.|.|||| &5' --------AGATATTTAGGTACAA 3'	0.26	0.64	None	2	cRepTar
IGF2	NM_000612	hsa-miR-218	1013	1034	-10.59	0.311	0/11 (0.00%)	3'-UTR	Seed Site (1A)	3' TGTACCAATCTAGTTCGTGTT 5'& ||||| |||||| &5' ACATGCACACAC--AGCACA- 3'	0	0.14	Simple_repeat-(CA)n	10	RepTar
IGF2	NM_000612	hsa-miR-218	1169	1190	-10.59	0.311	0/11 (0.00%)	3'-UTR	Seed Site (1A)	3' TGTACCAATCTAGTTCGTGTT 5'& ||||| |||||| &5' ACATGCACACAC--AGCACA- 3'	0	0.14	Simple_repeat-(CA)n	10	RepTar
IGF2	NM_000612	hsa-miR-218	1361	1382	-10.59	0.311	0/11 (0.00%)	3'-UTR	Seed Site (1A)	3' TGTACCAATCTAGTTCGTGTT 5'& ||||| |||||| &5' ACATGCACACAC--AGCACA- 3'	0	0.14	Simple_repeat-(CA)n	10	RepTar
IGF2	NM_000612	hsa-miR-218	1382	1399	-10.21	0.3	1/13 (7.69%)	3'-UTR	Seed Site (1A)	3' TGTACCAATCTAGT-TCGTGTT 5'& .|||| || |||||| &5' GCATG-------CACAGCACA- 3'	0	0.14	Simple_repeat-(CA)n	10	RepTar
IGF2	NM_000612	hsa-miR-218	1567	1598	-10.6	0.312	3/17 (17.65%)	3'-UTR	Seed Site (1A,m8)	3' TGTACCAATCTA--------GTTCGTGTT 5'& ||| ||.||| .|||||.| &5' ACAAAATTGGATGAAAACAATAAGCATA- 3'	0	0.14	None	10	RepTar
IGF2	NM_000612	hsa-miR-218	1213	1228	-10.6	0.312	0/11 (0.00%)	3'-UTR	Seed Site (1A)	3' TGTACCAATCTAGT-TCGTGTT 5'& ||| || |||||| &5' --------AGA-CACAGCACA- 3'	0	0.14	Simple_repeat-(CA)n	10	cRepTar
IGF2	NM_000612	hsa-miR-218	1266	1281	-10	0.294	0/10 (0.00%)	3'-UTR	Seed Site (1A)	3' TGTACCAATCTAGT-TCGTGTT 5'& || || |||||| &5' ---------GAACACAGCACA- 3'	0	0.14	Simple_repeat-(CA)n	10	cRepTar
IGF2	NM_000612	hsa-miR-218	1479	1495	-11.1	0.326	0/11 (0.00%)	3'-UTR	Seed Site (1A)	3' TGTACCAATCTAGT-TCGTGTT 5'& || ||| |||||| &5' --------AGCTCACAGCACA- 3'	0	0.14	Simple_repeat-(CA)n	10	cRepTar
IGF2	NM_000612	hsa-miR-218	180	200	-15.9	0.468	1/12 (8.33%)	3'-UTR	Seed Site (m8)	3' TGTACCAATCTAGTTCGTGTT 5'& || || |||||||. &5' ----GGGCTGAGGAAGCACAG 3'	0.1	0.14	None	10	cRepTar
IGF2	NM_000612	hsa-miR-218	923	935	-12.7	0.374	2/9 (22.22%)	3'-UTR	Seed Site (m8)	3' TGTACCAATCTAGTTCGTGTT 5'& |.||||||. &5' ------------CGAGCACAG 3'	0.16	0.14	None	10	cRepTar
IGSF22	NM_173588	hsa-miR-218	289	314	-18.7	0.55	2/17 (11.76%)	3'-UTR	Seed Site (m8)	3' TGTACCAA--TCTA-GTTCGTGTT 5'& |||| .||| ||||||||. &5' -CATGAAGCGGGATGCAAGCACAG 3'	0.49	0.35	None	2	RepTar
IGSF22	NM_173588	hsa-miR-218	349	360	-10.6	0.312	1/8 (12.50%)	3'-UTR	Seed Site (1A,m8)	3' TGTACCAATCTAGTTCGTGTT 5'& ||||.||| &5' ------------CAAGTACA- 3'	0.84	0.35	None	2	RepTar
MRVI1	NM_001098579	hsa-miR-218	1428	1439	-10.5	0.309	0/8 (0.00%)	3'-UTR	Seed Site (1A,m8)	3' TGTACCAATCTAGTTCGTGTT 5'& |||||||| &5' -------------AAGCACAA 3'	0.01	0.11	SINE/MIR-MIR	5	RepTar
MRVI1	NM_001098579	hsa-miR-218	1121	1138	-10.1	0.297	0/11 (0.00%)	3'-UTR	Seed Site (1A)	3' TGTACCAATCTAGTTCGTGTT 5'& |||| ||||||| &5' -----GTTATTT--AGCACAA 3'	0.01	0.11	None	5	cRepTar
MRVI1	NM_001098579	hsa-miR-218	1139	1153	-10.9	0.321	1/9 (11.11%)	3'-UTR	Seed Site (1A,m8)	3' TGTACCAATCTAGTTCGTGTT 5'& || .|||||| &5' ---------GAAGGAGCACA- 3'	0	0.11	None	5	cRepTar
MRVI1	NM_001098579	hsa-miR-218	2686	2698	-12.8	0.376	2/9 (22.22%)	3'-UTR	Seed Site (m8)	3' TGTACCAATCTAGTTCGTGTT 5'& ||.|||||. &5' ------------CAGGCACAG 3'	0	0.11	None	5	cRepTar
MRVI1	NM_001098579	hsa-miR-218	3206	3230	-10.6	0.312	0/14 (0.00%)	3'-UTR	Seed Site (1A,m8)	3' TGTAC-CAATCTAG----TTCGTGTT 5'& || ||| || ||||||| &5' ---TGAGTTTGAAAATAAAAGCACA- 3'	1	0.11	None	5	cRepTar
MTCH2	NM_014342	hsa-miR-218	480	491	-10.4	0.306	1/8 (12.50%)	3'-UTR	Seed Site (1A,m8)	3' TGTACCAATCTAGTTCGTGTT 5'& .||||||| &5' ------------TAAGCACA- 3'	0	0.25	None	2	RepTar
MTCH2	NM_014342	hsa-miR-218	153	166	-10.3	0.303	0/9 (0.00%)	3'-UTR	Seed Site (1A)	3' TGTACCAATCTAGTTCGTGTT 5'& || ||||||| &5' -----------TCCAGCACAA 3'	0.14	0.25	None	2	cRepTar
NXF1	NM_001081491	hsa-miR-218	2085	2103	-11.9	0.35	0/11 (0.00%)	3'-UTR	Seed Site (1A,m8)	3' TGTACCAATCTAGTTCGTGTT 5'& || | | ||||||| &5' ----GGCT-GCTGAAGCACA- 3'	0.97	0.45	None	2	RepTar
NXF1	NM_001081491	hsa-miR-218	785	799	-14.6	0.429	2/12 (16.67%)	3'-UTR	Seed Site (m8)	3' TGTACCAATCTAGTTCGTGTT 5'& ||| ||.|||||. &5' --------AGA-CAGGCACAG 3'	1	0.45	None	2	cRepTar
OPCML	NM_001012393	hsa-miR-218	2150	2173	-12.6	0.371	1/15 (6.67%)	3'-UTR	Seed Site (1A)	3' TGTA-CCAATCTAGT-TCGTGTT 5'& |||| || ||| .||||| &5' ACATAGGCT--ATCTTGGCACA- 3'	0	0.31	Simple_repeat-(CATA)n	2	cRepTar
OPCML	NM_001012393	hsa-miR-218	3092	3114	-13	0.382	1/15 (6.67%)	3'-UTR	Seed Site (1A,m8)	3' TGTACCAATCTAGTTCGTGTT 5'& ||| || || ||||.||| &5' ACAA-GTCTGAGCAAGTACA- 3'	0	0.31	None	2	cRepTar
PANX1	NM_015368	hsa-miR-218	892	907	-14.1	0.415	1/11 (9.09%)	3'-UTR	Seed Site (1A)	3' TGTACCAATCTAGT-TCGTGTT 5'& ||||| .||||| &5' ---------GATCAGGGCACA- 3'	0	0.01	None	2	cRepTar
PANX1	NM_015368	hsa-miR-218	967	988	-12.2	0.359	2/13 (15.38%)	3'-UTR	Seed Site (m8)	3' TGTACCAATCT--AGTTCGTGTT 5'& ||| |.|||||||. &5' -----GTTTATATTTAAGCACAG 3'	0.01	0.01	None	2	RepTar,cRepTar
PGR	NM_000926	hsa-miR-218	6020	6033	-10.7	0.315	0/10 (0.00%)	3'-UTR	Seed Site (1A)	3' TGTACCAATCTAGTTCGTGTT 5'& ||| ||||||| &5' ----------ATC-AGCACAA 3'	0	0.08	None	4	cRepTar
PGR	NM_000926	hsa-miR-218	6359	6380	-13.7	0.403	4/16 (25.00%)	3'-UTR	Seed Site (m8)	3' TGTACCAATCTAGTTCGTGTT 5'& .||| |.|| |||.|||. &5' -TATGC-TGGAGGAAGTACAG 3'	0	0.08	LINE/L2-L2b	4	cRepTar
PGR	NM_000926	hsa-miR-218	6714	6733	-10.5	0.309	0/14 (0.00%)	3'-UTR	Seed Site (1A)	3' TGTACCAATCTAGTTCGTGTT 5'& ||| || || ||||||| &5' ACA-GGAAAGC---AGCACAA 3'	0	0.08	LINE/L2-L2	4	cRepTar
PGR	NM_000926	hsa-miR-218	8578	8591	-12.3	0.362	1/8 (12.50%)	3'-UTR	Seed Site (1A)	3' TGTACCAATCTAGTTCGTGTT 5'& .| |||||| &5' ----------GTTGAGCACA- 3'	0.01	0.08	None	4	cRepTar
PIK3C2A	NM_002645	hsa-miR-218	475	486	-10.4	0.306	0/8 (0.00%)	3'-UTR	Seed Site (1A,m8)	3' TGTACCAATCTAGTTCGTGTT 5'& |||||||| &5' -------------AAGCACAA 3'	0.89	0.42	None	2	RepTar
PIK3C2A	NM_002645	hsa-miR-218	2171	2191	-10.5	0.309	1/12 (8.33%)	3'-UTR	Seed Site (1A)	3' TGTACCAATC-TAGT---TCGTGTT 5'& || .|| ||||||| &5' --------AGTGTCTTTTAGCACAA 3'	0.71	0.42	None	2	cRepTar
PLEKHA7	NM_175058	hsa-miR-218	349	367	-19.4	0.571	0/15 (0.00%)	3'-UTR	Seed Site (1A)	3' TGTACCAATCTAGTTCGTGTT 5'& |||||||| ||||||| &5' ---TGGTTAGA---AGCACAA 3'	0	0.21	None	2	RepTar
PLEKHA7	NM_175058	hsa-miR-218	58	69	-12.7	0.374	0/8 (0.00%)	3'-UTR	Seed Site (1A,m8)	3' TGTACCAATCTAGTTCGTGTT 5'& |||||||| &5' ------------CAAGCACA- 3'	0	0.21	None	2	RepTar
PPP2R1B	NM_002716	hsa-miR-218	1746	1758	-11.3	0.332	1/9 (11.11%)	3'-UTR	Seed Site (1A,m8)	3' TGTACCAATCTAGTTCGTGTT 5'& .|||||||| &5' ------------TAAGCACAA 3'	0.96	0.18	None	2	RepTar
PPP2R1B	NM_002716	hsa-miR-218	1217	1233	-15.21	0.447	3/13 (23.08%)	3'-UTR	Seed Site (1A)	3' TGTACCAATCTAGTTCGTGTT 5'& .|.|||| .||||| &5' GCGTGGT-------GGCACA- 3'	0	0.18	SINE/Alu-AluSx	2	cRepTar
PRSS23	NM_007173	hsa-miR-218	1692	1708	-11.8	0.347	0/11 (0.00%)	3'-UTR	Seed Site (1A)	3' TGTACCAATCTAGTTCGTGTT 5'& || || ||||||| &5' --------AGTTCCAGCACAA 3'	0	0.16	None	3	cRepTar
PRSS23	NM_007173	hsa-miR-218	1910	1930	-15.6	0.459	1/15 (6.67%)	3'-UTR	Seed Site (1A)	3' TGTACCAATCTAGT--TCGTGTT 5'& |||||| || .|||||| &5' -----GTTAGA-CAATGGCACAA 3'	0.02	0.16	None	3	cRepTar
PRSS23	NM_007173	hsa-miR-218	903	920	-14.5	0.426	2/13 (15.38%)	3'-UTR	Seed Site (1A)	3' TGTACCAATCTAGT-TCGTGTT 5'& |.|||.| |||||| &5' -------TGGATTATAGCACA- 3'	0.17	0.16	None	3	cRepTar
SCN2B	NM_004588	hsa-miR-218	3303	3320	-12.1	0.356	0/11 (0.00%)	3'-UTR	Seed Site (1A,m8)	3' TGTACCAATCTAG-TTCGTGTT 5'& ||| |||||||| &5' --------AGAACAAAGCACAA 3'	0.99	0.18	None	3	RepTar
SCN2B	NM_004588	hsa-miR-218	1120	1137	-16.7	0.491	2/12 (16.67%)	3'-UTR	Seed Site (m8)	3' TGTACCAATCTAGTTCGTGTT 5'& ||| ||.|||||. &5' -------TAGGCCAGGCACAG 3'	0	0.18	None	3	cRepTar
SCN2B	NM_004588	hsa-miR-218	259	280	-15.2	0.447	2/13 (15.38%)	3'-UTR	Seed Site (1A)	3' TGTACCAATCTA-GT---TCGTGTT 5'& || .|| || .||||| &5' ----GGGGGGAGGCAGGAGGCACA- 3'	0	0.18	None	3	cRepTar
SHANK2	NM_012309	hsa-miR-218	1479	1494	-10.9	0.321	0/10 (0.00%)	3'-UTR	Seed Site (1A)	3' TGTACCAATCTAGTTCGTGTT 5'& || || |||||| &5' ----GGCT---TCCAGCACA- 3'	0	0.28	None	3	cRepTar
SHANK2	NM_012309	hsa-miR-218	751	772	-16.7	0.491	0/16 (0.00%)	3'-UTR	Seed Site (1A,m8)	3' TGTAC-CAATCTAG-TTCGTGTT 5'& | ||||| || |||||||| &5' ----GAGTTAG-TCAAAGCACAA 3'	0.98	0.28	None	3	cRepTar
SHANK2	NM_012309	hsa-miR-218	1697	1721	-11.8	0.347	1/15 (6.67%)	3'-UTR	Seed Site (1A,m8)	3' TGTACCAATCTA--GTTCGTGTT 5'& ||| ||| .|||||||| &5' ACAGA--TAGTTTATAAGCACAA 3'	1	0.28	None	3	cRepTar
SLC1A2	NM_004171	hsa-miR-218	1109	1123	-10.6	0.312	0/10 (0.00%)	3'-UTR	Seed Site (1A,m8)	3' TGTACCAATCTAG-TTCGTGTT 5'& ||| ||||||| &5' ----------ATCAAAGCACA- 3'	0.77	0.21	None	14	RepTar
SLC1A2	NM_004171	hsa-miR-218	1517	1534	-10.8	0.318	0/10 (0.00%)	3'-UTR	Seed Site (1A,m8)	3' TGTACCAATCTAG--TTCGTGTT 5'& ||| ||||||| &5' --------AGAAATAAAGCACA- 3'	0.22	0.21	None	14	RepTar
SLC1A2	NM_004171	hsa-miR-218	9123	9142	-14.9	0.438	1/12 (8.33%)	3'-UTR	Seed Site (1A,m8)	3' TGTACCAATCTAGTTCGTGTT 5'& || . || ||||||| &5' ----GGGGGCATGAAGCACA- 3'	0.02	0.21	None	14	RepTar
SLC1A2	NM_004171	hsa-miR-218	9473	9490	-15.1	0.444	0/13 (0.00%)	3'-UTR	Seed Site (1A,m8)	3' TGTACCAATCTAGTTCGTGTT 5'& ||| ||| ||||||| &5' -----GTT-GATGAAGCACA- 3'	0.99	0.21	None	14	RepTar
SLC1A2	NM_004171	hsa-miR-218	1351	1366	-11.9	0.35	1/11 (9.09%)	3'-UTR	Seed Site (6mer)	3' TGTACCAATCTAGTTCGTGTT 5'& |||| ||||||. &5' ---TGGTGT-----AGCACAG 3'	0.02	0.21	SINE/MIR-MIRb	14	RepTar
SLC1A2	NM_004171	hsa-miR-218	6393	6410	-15	0.441	1/13 (7.69%)	3'-UTR	Seed Site (1A)	3' TGTACCAATCTAGTTCGTGTT 5'& |||.| || |||||| &5' -----GTTGG-TCCAGCACA- 3'	0	0.21	None	14	RepTar,cRepTar
SLC1A2	NM_004171	hsa-miR-218	7127	7138	-10.8	0.318	1/8 (12.50%)	3'-UTR	Seed Site (1A,m8)	3' TGTACCAATCTAGTTCGTGTT 5'& .||||||| &5' -------------GAGCACAA 3'	0.74	0.21	None	14	RepTar,cRepTar
SLC1A2	NM_004171	hsa-miR-218	761	784	-12.2	0.359	2/16 (12.50%)	3'-UTR	Seed Site (m8)	3' TGTAC-CAATCTAGTTCGTGTT 5'& ||| || ||| .||||||. &5' ACAAAAGTAAGA--GAGCACAG 3'	0.42	0.21	None	14	RepTar,cRepTar
SLC1A2	NM_004171	hsa-miR-218	8776	8799	-11.5	0.338	1/14 (7.14%)	3'-UTR	Seed Site (6mer)	3' TGTACCAATCTAGT-----TCGTGTT 5'& ||||| || ||||||. &5' ------TTAGAGCACTAGAAGCACAG 3'	0.01	0.21	None	14	RepTar
SLC1A2	NM_004171	hsa-miR-218	9347	9373	-14.8	0.435	1/16 (6.25%)	3'-UTR	Seed Site (6mer)	3' TGTACCAATCT--AGT---TCGTGTT 5'& |||| || ||| ||||||. &5' ---TGGTCTGAAGTCACGTAGCACAG 3'	0.64	0.21	None	14	RepTar
SLC1A2	NM_004171	hsa-miR-218	7592	7612	-12.6	0.371	1/13 (7.69%)	3'-UTR	Seed Site (1A)	3' TGTACCAATC-TAGTTCGTGTT 5'& .||| | || |||||| &5' -TATGT---GAATTGAGCACA- 3'	1	0.21	None	14	RepTar,cRepTar
SLC1A2	NM_004171	hsa-miR-218	9370	9388	-10.9	0.321	0/11 (0.00%)	3'-UTR	Seed Site (1A)	3' TGTACCAATC-TAGT--TCGTGTT 5'& || ||| |||||| &5' --------AGCATCTATAGCACA- 3'	0.45	0.21	None	14	cRepTar
SLC1A2	NM_004171	hsa-miR-218	2064	2085	-14.8	0.435	2/13 (15.38%)	3'-UTR	Seed Site (1A,m8)	3' TGTACCAATCTAGTTCGTGTT 5'& .| ||| ||.||||| &5' GC-TGGGACTA-CAGGCACA- 3'	0	0.21	SINE/Alu-AluY	14	cRepTar
SLC1A2	NM_004171	hsa-miR-218	7973	7986	-12.1	0.356	2/10 (20.00%)	3'-UTR	Seed Site (m8)	3' TGTACCAATCTAGTTCGTGTT 5'& |||||.|||. &5' -----------TCAAGTACAG 3'	1	0.21	None	14	cRepTar
SNF1LK2	NM_015191	hsa-miR-218	1505	1516	-10.4	0.306	0/8 (0.00%)	3'-UTR	Seed Site (1A,m8)	3' TGTACCAATCTAGTTCGTGTT 5'& |||||||| &5' -------------AAGCACAA 3'	0.98	0.29	None	2	RepTar
SNF1LK2	NM_015191	hsa-miR-218	1473	1495	-14.9	0.438	3/16 (18.75%)	3'-UTR	Seed Site (1A,m8)	3' TGTACCAATCTAGTTCGTGTT 5'& ||| |. .|.|||||||| &5' --ATGAATGTGTTAAGCACAA 3'	0.64	0.29	None	2	cRepTar
SNX19	NM_014758	hsa-miR-218	1402	1418	-14.2	0.418	1/13 (7.69%)	3'-UTR	Seed Site (1A,m8)	3' TGTACCAATCTAGTTCGTGTT 5'& ||| ||| .|||||| &5' ----GGT--GAT-GAGCACA- 3'	0.34	0.06	None	2	cRepTar
SNX19	NM_014758	hsa-miR-218	1878	1902	-11.4	0.335	3/15 (20.00%)	3'-UTR	Seed Site (1A)	3' TGTACCAATC--TAGTTCGTGTT 5'& |..||| ||| ||.||| &5' ATGTGGCACAAAATC-AGTACA- 3'	0	0.06	None	2	cRepTar
SPON1	NM_006108	hsa-miR-218	1218	1229	-10.5	0.309	1/8 (12.50%)	3'-UTR	Seed Site (1A,m8)	3' TGTACCAATCTAGTTCGTGTT 5'& .||||||| &5' ------------TAAGCACA- 3'	0	0.23	None	2	RepTar
SPON1	NM_006108	hsa-miR-218	1708	1719	-10.2	0.3	0/8 (0.00%)	3'-UTR	Seed Site (1A,m8)	3' TGTACCAATCTAGTTCGTGTT 5'& |||||||| &5' -------------AAGCACAA 3'	0.01	0.23	None	2	RepTar
TEAD1	NM_021961	hsa-miR-218	2289	2300	-10.4	0.306	0/8 (0.00%)	3'-UTR	Seed Site (1A,m8)	3' TGTACCAATCTAGTTCGTGTT 5'& |||||||| &5' -------------AAGCACAA 3'	0.63	0.42	None	5	RepTar
TEAD1	NM_021961	hsa-miR-218	3704	3722	-10.1	0.297	1/10 (10.00%)	3'-UTR	Seed Site (m8)	3' TGTACCAATCTAG---TTCGTGTT 5'& || |||||||. &5' ---------GAGCTGAAAGCACAG 3'	0.05	0.42	SINE/MIR-MIR3	5	RepTar
TEAD1	NM_021961	hsa-miR-218	1323	1344	-10.1	0.297	0/12 (0.00%)	3'-UTR	Seed Site (1A,m8)	3' TGTACCAATCTAGTTCGTGTT 5'& |||| | ||||||| &5' ACATCCTCT--TGAAGCACA- 3'	0.02	0.42	None	5	cRepTar
TEAD1	NM_021961	hsa-miR-218	2155	2177	-15.8	0.465	3/16 (18.75%)	3'-UTR	Seed Site (1A,m8)	3' TGTACCAATCTAGTTCGTGTT 5'& .||| ||. |.||||||| &5' -TATGACCAGG-CGAGCACAA 3'	0	0.42	None	5	cRepTar
TEAD1	NM_021961	hsa-miR-218	4314	4325	-10.2	0.3	2/8 (25.00%)	3'-UTR	Seed Site (1A,m8)	3' TGTACCAATCTAGTTCGTGTT 5'& ||.|.||| &5' ------------CAGGTACA- 3'	1	0.42	None	5	cRepTar
TMEM123	NM_052932	hsa-miR-218	1308	1329	-18.1	0.532	1/15 (6.67%)	3'-UTR	Seed Site (m8)	3' TGTACCAATCTAGTTCGTGTT 5'& |||| ||| |||||||. &5' --ATGGAGAGAAAAAGCACAG 3'	0	0.12	None	2	cRepTar
TMEM123	NM_052932	hsa-miR-218	639	649	-10	0.294	1/7 (14.29%)	3'-UTR	Seed Site (1A,m8)	3' TGTACCAATCTAGTTCGTGTT 5'& .|||||| &5' -------------GAGCACA- 3'	0	0.12	None	2	cRepTar
TMEM16C	NM_031418	hsa-miR-218	2469	2485	-12.7	0.374	1/11 (9.09%)	3'-UTR	Seed Site (1A)	3' TGTACCAATCTAGT--TCGTGTT 5'& ||||. |||||| &5' --------AGATTTATAGCACA- 3'	1	0.14	None	3	cRepTar
TMEM16C	NM_031418	hsa-miR-218	2766	2783	-13.2	0.388	0/11 (0.00%)	3'-UTR	Seed Site (1A)	3' TGTACCAATCTAGT--TCGTGTT 5'& |||| ||||||| &5' ---------GATCCTTAGCACAA 3'	0.1	0.14	None	3	cRepTar
TMEM16C	NM_031418	hsa-miR-218	1736	1755	-13.9	0.409	2/13 (15.38%)	3'-UTR	Seed Site (1A,m8)	3' TGTACCAATC-TAGTTCGTGTT 5'& ||| .|||||||.| &5' -----GTTTTTGTCAAGCATA- 3'	0	0.14	None	3	cRepTar
TMEM25	NM_032780	hsa-miR-218	1200	1220	-13.9	0.409	3/12 (25.00%)	3'-UTR	Seed Site (1A,m8)	3' TGTACCAATCTA-GTTCGTGTT 5'& || .| ..|||||| &5' ----GGGCGGTGCTGAGCACA- 3'	0.33	0.1	None	3	cRepTar
TMEM25	NM_032780	hsa-miR-218	537	558	-18.1	0.532	0/13 (0.00%)	3'-UTR	Seed Site (1A,m8)	3' TGTACCAAT-CTAGTTCGTGTT 5'& ||| | ||||||||| &5' ----GGTACCGGCCAAGCACAA 3'	0.58	0.1	None	3	RepTar,cRepTar
TMEM25	NM_032780	hsa-miR-218	787	807	-15.7	0.462	1/15 (6.67%)	3'-UTR	Seed Site (1A,m8)	3' TGTAC-CAATCT---AGTTCGTGTT 5'& | ||||| |.||||||| &5' ----GCGTTAGCACTTTAAGCACA- 3'	0.62	0.1	None	3	cRepTar
TPCN2	NM_139075	hsa-miR-218	1108	1126	-11.3	0.332	2/13 (15.38%)	3'-UTR	Seed Site (1A,m8)	3' TGTACCAATCTAGTTCGTGTT 5'& .| ||| |.|||||| &5' GCCTGGG------AGGCACAA 3'	0	0	None	2	cRepTar
TPCN2	NM_139075	hsa-miR-218	1334	1358	-12.6	0.371	2/14 (14.29%)	3'-UTR	Seed Site (m8)	3' TGTACCAA---TCTA-GTTCGTGTT 5'& ||| || .|||||||. &5' ---TGGAGAAAAGTTGTAAGCACAG 3'	0.02	0	None	2	RepTar,cRepTar
TSKU	NM_015516	hsa-miR-218	605	627	-15.8	0.465	3/15 (20.00%)	3'-UTR	Seed Site (m8)	3' TGTACCAATCT-AGTTCGTGTT 5'& .||| || | .||||||. &5' --GTGGCATGACTGGAGCACAG 3'	0	0.08	SINE/MIR-MIR3	2	cRepTar
TSKU	NM_015516	hsa-miR-218	834	853	-11.74	0.345	2/10 (20.00%)	3'-UTR	Seed Site (1A,m8)	3' TGTACCAATCTAGTTCGTGTT 5'& ||| ..||||| &5' ---TGGAAGCTTAGGGCACA- 3'	0.08	0.08	None	2	cRepTar
TUB	NM_003320	hsa-miR-218	2228	2258	-15.7	0.462	2/18 (11.11%)	3'-UTR	Seed Site (1A)	3' TGTACCA--ATCT----AGT--TCGTGTT 5'& .||| |.|| ||| ||||||| &5' --GTGGCAGTGGAAAAATCAGAAGCACAA 3'	0.03	0.11	None	5	RepTar,cRepTar
TUB	NM_003320	hsa-miR-218	3156	3181	-14.4	0.424	0/16 (0.00%)	3'-UTR	Seed Site (1A,m8)	3' TGTAC-CAA-TCTAGTTCGTGTT 5'& ||| ||| ||| ||||||| &5' ACACTAGTTCAGAGGAAGCACA- 3'	0.08	0.11	None	5	RepTar
TUB	NM_003320	hsa-miR-218	3484	3511	-17.6	0.518	0/15 (0.00%)	3'-UTR	Seed Site (1A,m8)	3' TGTACCAAT-CTA---GTTCGTGTT 5'& ||||| | ||||||||| &5' -CATGGCTCTGTTATGCAAGCACAA 3'	0.54	0.11	None	5	RepTar,cRepTar
TUB	NM_003320	hsa-miR-218	333	358	-16.8	0.494	1/16 (6.25%)	3'-UTR	Seed Site (1A,m8)	3' TGTA-C-CAATCTAGTTCGTGTT 5'& .||| | | ||| ||||||| &5' GCATAGAGGGAGAGGAAGCACA- 3'	0.64	0.11	None	5	RepTar
TUB	NM_003320	hsa-miR-218	3270	3291	-11.7	0.344	3/13 (23.08%)	3'-UTR	Seed Site (1A,m8)	3' TGTACCAATCTAGTTCGTGTT 5'& .|| || ..|||||| &5' --GTGACAAGTA-GGGCACAA 3'	0	0.11	None	5	cRepTar
ZC3H12C	NM_033390	hsa-miR-218	893	910	-10.8	0.318	2/12 (16.67%)	3'-UTR	Seed Site (1A,m8)	3' TGTACCAATCTAGTTCGTGTT 5'& ||| | ..|||||| &5' -----GTTT--TGGGGCACAA 3'	0.98	0.42	None	2	cRepTar
ZC3H12C	NM_033390	hsa-miR-218	2634	2655	-12.6	0.371	4/16 (25.00%)	3'-UTR	Seed Site (m8)	3' TGTACCAATCT--AGTTCGTGTT 5'& ||| ||| |.|.|.|||. &5' ---TGGC-AGACTTTAGGTACAG 3'	0.08	0.42	None	2	cRepTar
ZFP91	NM_053023	hsa-miR-218	974	999	-16.3	0.479	1/18 (5.56%)	3'-UTR	Seed Site (m8)	3' TGTA--CCAATCTAGTTCGTGTT 5'& |||| |||| || |||||||. &5' ACATAGGGTT-GAAGAAGCACAG 3'	0.85	0.45	None	2	RepTar,cRepTar
ZFP91	NM_053023	hsa-miR-218	122	139	-16.7	0.491	1/13 (7.69%)	3'-UTR	Seed Site (1A)	3' TGTACCAATCTAGT-TCGTGTT 5'& |.||||| |||||| &5' -------TGGATCACAGCACA- 3'	0.84	0.45	None	2	cRepTar
ADIPOR2	NM_024551	hsa-miR-218	2106	2127	-14.3	0.421	0/12 (0.00%)	3'-UTR	Seed Site (1A)	3' TGTACCAATCTAGTTCGTGTT 5'& ||||| ||||||| &5' ---TGGTTCAACATAGCACAA 3'	0.91	0.36	None	2	cRepTar
ADIPOR2	NM_024551	hsa-miR-218	785	802	-10.9	0.321	1/11 (9.09%)	3'-UTR	Seed Site (1A)	3' TGTACCAATCTAGTTCGTGTT 5'& .||| | |||||| &5' --GTGGAAG---C-AGCACA- 3'	0.89	0.36	None	2	cRepTar
ANKRD52	NM_173595	hsa-miR-218	5142	5160	-12.7	0.374	0/11 (0.00%)	3'-UTR	Seed Site (1A,m8)	3' TGTACCAATCTAGTTCGTGTT 5'& ||| |||||||| &5' ---TGGGCTA---AAGCACAA 3'	0.86	0.73	None	2	RepTar
ANKRD52	NM_173595	hsa-miR-218	4909	4926	-11.7	0.344	1/12 (8.33%)	3'-UTR	Seed Site (1A,m8)	3' TGTACCAATCTAG-TTCGTGTT 5'& ||| | .||||||| &5' --------AGAACTGAGCACAA 3'	1	0.73	None	2	cRepTar
APOLD1	NM_030817	hsa-miR-218	1072	1091	-13.8	0.406	2/13 (15.38%)	3'-UTR	Seed Site (1A)	3' TGTACCAATCTAGTTCGTGTT 5'& .||||| | .||||| &5' --GTGGTTCTG-C-GGCACA- 3'	0	0.09	None	2	cRepTar
APOLD1	NM_030817	hsa-miR-218	2752	2773	-11.8	0.347	3/13 (23.08%)	3'-UTR	Seed Site (1A,m8)	3' TGTACCAATCTAGTTCGTGTT 5'& .|||| |.|.|||| &5' -TATGGCATAA--AGGTACAA 3'	0	0.09	None	2	cRepTar
BCAT1	NM_005504	hsa-miR-218	3044	3063	-11.7	0.344	0/11 (0.00%)	3'-UTR	Seed Site (1A,m8)	3' TGTACCAATCTAGTTCGTGTT 5'& ||| |||||||| &5' -----GTTTTCAAAAGCACAA 3'	0	0.15	None	3	RepTar
BCAT1	NM_005504	hsa-miR-218	1130	1141	-10.9	0.321	1/8 (12.50%)	3'-UTR	Seed Site (1A,m8)	3' TGTACCAATCTAGTTCGTGTT 5'& .||||||| &5' -------------GAGCACAA 3'	0	0.15	DNA/MER1_type-MER1B	3	cRepTar
BCAT1	NM_005504	hsa-miR-218	6438	6459	-15.5	0.456	1/14 (7.14%)	3'-UTR	Seed Site (1A,m8)	3' TGTACCAATCTAG-TTCGTGTT 5'& |||| .| |||||||| &5' ----GGTTTTGTAGAAGCACAA 3'	1	0.15	None	3	cRepTar
C12orf51	NM_001109662	hsa-miR-218	826	847	-18.2	0.535	0/15 (0.00%)	3'-UTR	Seed Site (1A,m8)	3' TGTACCAA-TCTAG-TTCGTGTT 5'& ||||| ||| ||||||| &5' ---TGGTTGAGAGGAAAGCACA- 3'	0.13	0.23	None	2	RepTar,cRepTar
C12orf51	NM_001109662	hsa-miR-218	870	881	-10.9	0.321	1/8 (12.50%)	3'-UTR	Seed Site (1A,m8)	3' TGTACCAATCTAGTTCGTGTT 5'& .||||||| &5' -------------GAGCACAA 3'	0	0.23	None	2	cRepTar
CACNA1C	NM_000719	hsa-miR-218	4712	4731	-11.5	0.338	1/15 (6.67%)	3'-UTR	Seed Site (1A,m8)	3' TGTACCAATCTAGTTCGTGTT 5'& ||| |||| |.|||||| &5' ACACCGTTA----AGGCACAA 3'	0	0.19	None	3	cRepTar
CACNA1C	NM_000719	hsa-miR-218	6381	6396	-12	0.353	2/11 (18.18%)	3'-UTR	Seed Site (m8)	3' TGTACCAATCTAGTTCGTGTT 5'& ||| |.|||||. &5' --------AGAG-AGGCACAG 3'	0.03	0.19	None	3	cRepTar
CACNA1C	NM_000719	hsa-miR-218	3015	3030	-11.3	0.332	1/11 (9.09%)	3'-UTR	Seed Site (1A)	3' TGTACCAATCTAGTTCGTGTT 5'& ||| | .|||||| &5' --------AGA-CTGGCACAA 3'	0	0.19	None	3	cRepTar
CAMKK2	NM_153499	hsa-miR-218	2504	2515	-10.5	0.309	0/8 (0.00%)	3'-UTR	Seed Site (1A,m8)	3' TGTACCAATCTAGTTCGTGTT 5'& |||||||| &5' -------------AAGCACAA 3'	0.03	0.17	None	3	RepTar
CAMKK2	NM_153499	hsa-miR-218	2336	2348	-10.1	0.297	1/8 (12.50%)	3'-UTR	Seed Site (1A,m8)	3' TGTACCAATCTAGTTCGTGTT 5'& | .|||||| &5' -----------TGGAGCACA- 3'	0	0.17	None	3	cRepTar
CAMKK2	NM_153499	hsa-miR-218	983	993	-10.3	0.303	2/8 (25.00%)	3'-UTR	Seed Site (m8)	3' TGTACCAATCTAGTTCGTGTT 5'& .||||||. &5' -------------GAGCACAG 3'	0	0.17	None	3	cRepTar
CCDC64	NM_207311	hsa-miR-218	1113	1132	-16.9	0.497	3/17 (17.65%)	3'-UTR	Seed Site (m8)	3' TGTACCAATCTAGTTCGTGTT 5'& ||.||| .|| |||||||. &5' ACGTGG--GGA--AAGCACAG 3'	0.41	0.17	None	2	RepTar
CCDC64	NM_207311	hsa-miR-218	1262	1281	-10.2	0.3	0/11 (0.00%)	3'-UTR	Seed Site (1A)	3' TGTACCAATCTAGT--TCGTGTT 5'& ||||| |||||| &5' ------TTAGAAAAACAGCACA- 3'	0.93	0.17	None	2	cRepTar
CCND2	NM_001759	hsa-miR-218	189	211	-11.7	0.344	2/13 (15.38%)	3'-UTR	Seed Site (m8)	3' TGTACCAATCT---AGTTCGTGTT 5'& |||| | |||.|||. &5' ---TGGTGCCTATTTGAAGTACAG 3'	0.99	0.4	None	4	cRepTar
CCND2	NM_001759	hsa-miR-218	356	375	-12.4	0.365	0/12 (0.00%)	3'-UTR	Seed Site (1A)	3' TGTACCAAT-CTAGTTCGTGTT 5'& |||| || |||||| &5' -----GTTATGAGCTAGCACA- 3'	0.96	0.4	None	4	cRepTar
CCND2	NM_001759	hsa-miR-218	3793	3808	-11.8	0.347	3/12 (25.00%)	3'-UTR	Seed Site (m8)	3' TGTACCAATCTAGTTCGTGTT 5'& |.|| .||||||. &5' -------TGGA--GAGCACAG 3'	0	0.4	None	4	cRepTar
CCND2	NM_001759	hsa-miR-218	4551	4572	-20	0.588	1/15 (6.67%)	3'-UTR	Seed Site (1A,m8)	3' TGTACCAATCTAGTTCGTGTT 5'& ||||| |||.|||||| &5' --ATGGTCATTTCAGGCACAA 3'	0	0.4	None	4	cRepTar
CLLU1	NM_001025233	hsa-miR-218	2595	2614	-11.6	0.341	0/12 (0.00%)	3'-UTR	Seed Site (1A,m8)	3' TGTACCAATCTAGTTCGTGTT 5'& |||| |||||||| &5' -----GTTATAAGAAGCACAA 3'	0	0.18	None	2	RepTar
CLLU1	NM_001025233	hsa-miR-218	2785	2801	-14.8	0.435	0/13 (0.00%)	3'-UTR	Seed Site (1A,m8)	3' TGTACCAATCTAGTTCGTGTT 5'& |||| ||||||||| &5' -CATG------TCAAGCACA- 3'	0	0.18	SINE/MIR-MIR	2	RepTar
CORO1C	NM_014325	hsa-miR-218	1389	1410	-15.1	0.444	3/15 (20.00%)	3'-UTR	Seed Site (m8)	3' TGTACCAATCTAG-TTCGTGTT 5'& || |. .|| |||||||. &5' ----GGCTGCGTCAAAGCACAG 3'	0	0.3	None	2	RepTar,cRepTar
CORO1C	NM_014325	hsa-miR-218	1303	1314	-10.6	0.312	2/8 (25.00%)	3'-UTR	Seed Site (m8)	3' TGTACCAATCTAGTTCGTGTT 5'& .||||||. &5' -------------GAGCACAG 3'	0	0.3	None	2	cRepTar
DDX51	NM_175066	hsa-miR-218	1338	1348	-12.5	0.368	2/9 (22.22%)	3'-UTR	Seed Site (m8)	3' TGTACCAATCTAGTTCGTGTT 5'& ||.|||||. &5' ------------CAGGCACAG 3'	0	0	None	3	cRepTar
DDX51	NM_175066	hsa-miR-218	1957	1972	-14.5	0.426	3/12 (25.00%)	3'-UTR	Seed Site (m8)	3' TGTACCAATCTAGTTCGTGTT 5'& || ||..|||||. &5' --------AGCTCGGGCACAG 3'	0	0	LTR/ERV1-LTR19C	3	cRepTar
DDX51	NM_175066	hsa-miR-218	2038	2059	-13.32	0.392	2/12 (16.67%)	3'-UTR	Seed Site (1A,m8)	3' TGTACCAATCTA-GTTCGTGTT 5'& .||| .||||||| &5' --GTGGACCCTAATAAGCACA- 3'	0	0	LTR/ERV1-LTR19C	3	RepTar,cRepTar
DDX54	NM_024072	hsa-miR-218	520	541	-12.3	0.362	0/14 (0.00%)	3'-UTR	Seed Site (1A)	3' TGTACCAA-TCTAGT-TCGTGTT 5'& || || ||| ||||||| &5' -----GTGAAGCTCAGAGCACAA 3'	0	0.02	None	2	cRepTar
DDX54	NM_024072	hsa-miR-218	1043	1068	-14.32	0.421	2/14 (14.29%)	3'-UTR	Seed Site (m8)	3' TGTACCAAT-CTAGTTCGTGTT 5'& ||| || ||.|||||. &5' ACAGCACTCTGAACAGGCACAG 3'	0	0.02	None	2	cRepTar
EPS8	NM_004447	hsa-miR-218	694	709	-13	0.382	0/10 (0.00%)	3'-UTR	Seed Site (1A,m8)	3' TGTACCAATCTAGTTCGTGTT 5'& || |||||||| &5' ---------GAGAAAGCACAA 3'	0.89	0.48	None	2	RepTar
EPS8	NM_004447	hsa-miR-218	134	148	-11.8	0.347	2/10 (20.00%)	3'-UTR	Seed Site (m8)	3' TGTACCAATCTAGTTCGTGTT 5'& || .||||||. &5' ---------GAGTGAGCACAG 3'	0.57	0.48	None	2	cRepTar
ERP27	NM_152321	hsa-miR-218	477	488	-10.6	0.312	1/8 (12.50%)	3'-UTR	Seed Site (1A,m8)	3' TGTACCAATCTAGTTCGTGTT 5'& .||||||| &5' ------------TAAGCACA- 3'	0.07	0.07	None	2	RepTar
ERP27	NM_152321	hsa-miR-218	35	60	-11	0.324	2/14 (14.29%)	3'-UTR	Seed Site (1A,m8)	3' TGTACCAATCTAG--TTCGTGTT 5'& .||| || |.|||||| &5' -TATGCAAAGTAAAAAGGCACAA 3'	0.01	0.07	None	2	cRepTar
ETNK1	NM_018638	hsa-miR-218	2718	2739	-14.7	0.432	0/13 (0.00%)	3'-UTR	Seed Site (1A)	3' TGTACCAATCTAGT-----TCGTGTT 5'& |||||| ||||||| &5' --------AGATCAATATGAGCACAA 3'	0.76	0.41	None	2	cRepTar
ETNK1	NM_018638	hsa-miR-218	2687	2709	-10.5	0.309	1/15 (6.67%)	3'-UTR	Seed Site (1A)	3' TGTACCAATC---TAGT---TCGTGTT 5'& || ||| |||| ||.||| &5' ----GG-TAGTAAATCATACAGTACA- 3'	0.06	0.41	None	2	cRepTar
FLJ20674	NM_019086	hsa-miR-218	141	152	-12.4	0.365	0/8 (0.00%)	3'-UTR	Seed Site (1A,m8)	3' TGTACCAATCTAGTTCGTGTT 5'& |||||||| &5' ------------CAAGCACA- 3'	0	0.01	None	2	RepTar
FLJ20674	NM_019086	hsa-miR-218	837	848	-12.4	0.365	0/8 (0.00%)	3'-UTR	Seed Site (1A,m8)	3' TGTACCAATCTAGTTCGTGTT 5'& |||||||| &5' ------------CAAGCACA- 3'	0.01	0.01	None	2	RepTar
FMNL3	NM_175736	hsa-miR-218	4743	4760	-14	0.412	2/14 (14.29%)	3'-UTR	Seed Site (m8)	3' TGTACCAATCTAGTTCGTGTT 5'& || || |.|||||||. &5' -----GTCAG-TTAAGCACAG 3'	0	0.17	None	3	RepTar
FMNL3	NM_175736	hsa-miR-218	3465	3480	-15	0.441	2/12 (16.67%)	3'-UTR	Seed Site (m8)	3' TGTACCAATCTAGTTCGTGTT 5'& ||| ||.|||||. &5' --------AGAGCAGGCACAG 3'	0.04	0.17	None	3	cRepTar
FMNL3	NM_175736	hsa-miR-218	1716	1736	-16.3	0.479	3/14 (21.43%)	3'-UTR	Seed Site (m8)	3' TGTACCAATCTAG--TTCGTGTT 5'& |||.|| |.|||||. &5' -----GTTGGAGCAAAGGCACAG 3'	0.62	0.17	None	3	cRepTar
GALNT6	NM_007210	hsa-miR-218	1919	1932	-10.4	0.306	1/11 (9.09%)	3'-UTR	Seed Site (1A)	3' TGTACCAATCTAGTTCGTGTT 5'& |.|| ||||||| &5' -------TGGA---AGCACAA 3'	0	0.02	None	2	RepTar
GALNT6	NM_007210	hsa-miR-218	1722	1743	-15.8	0.465	2/14 (14.29%)	3'-UTR	Seed Site (1A,m8)	3' TGTACCAATCTAGTTCGTGTT 5'& ||| |.|| .|||||| &5' -CATTG-TGGAGAGAGCACA- 3'	0	0.02	None	2	cRepTar
GLIPR1	NM_006851	hsa-miR-218	1805	1818	-10.9	0.321	1/10 (10.00%)	3'-UTR	Seed Site (m8)	3' TGTACCAATCTAGTTCGTGTT 5'& || |||||||. &5' ---------GAG-AAGCACAG 3'	0.01	0.19	None	4	RepTar
GLIPR1	NM_006851	hsa-miR-218	2505	2516	-13.1	0.385	1/9 (11.11%)	3'-UTR	Seed Site (m8)	3' TGTACCAATCTAGTTCGTGTT 5'& ||||||||. &5' ------------CAAGCACAG 3'	0	0.19	None	4	RepTar
GLIPR1	NM_006851	hsa-miR-218	984	995	-10.1	0.297	0/8 (0.00%)	3'-UTR	Seed Site (1A,m8)	3' TGTACCAATCTAGTTCGTGTT 5'& |||||||| &5' -------------AAGCACAA 3'	0.15	0.19	None	4	RepTar
GLIPR1	NM_006851	hsa-miR-218	265	286	-12.7	0.374	1/14 (7.14%)	3'-UTR	Seed Site (1A)	3' TGTACCAA-TCTAGTTCGTGTT 5'& .|| ||| || |||||| &5' GCAAGGTACAGT---AGCACA- 3'	0	0.19	SINE/MIR-MIR	4	cRepTar
GLTP	NM_016433	hsa-miR-218	392	403	-10.6	0.312	1/8 (12.50%)	3'-UTR	Seed Site (1A,m8)	3' TGTACCAATCTAGTTCGTGTT 5'& .||||||| &5' ------------TAAGCACA- 3'	0.01	0.11	None	2	RepTar
GLTP	NM_016433	hsa-miR-218	1261	1272	-10	0.294	2/8 (25.00%)	3'-UTR	Seed Site (1A,m8)	3' TGTACCAATCTAGTTCGTGTT 5'& ..|||||| &5' -------------GGGCACAA 3'	0	0.11	None	2	cRepTar
GOLGA2L1	NM_017600	hsa-miR-218	92	116	-18.2	0.535	3/17 (17.65%)	3'-UTR	Seed Site (m8)	3' TGTACCAATCT----AGTTCGTGTT 5'& .|| |||| |||.|||||. &5' --GTGAGTAGAGTCCTCAGGCACAG 3'	0.35	0.25	None	2	cRepTar
GOLGA2L1	NM_017600	hsa-miR-218	482	500	-12.3	0.362	1/15 (6.67%)	3'-UTR	Seed Site (1A,m8)	3' TGTACCAATCTAGTTCGTGTT 5'& ||| ||| ||||||.|| &5' ACAG---TAG--CAAGCATAA 3'	0	0.25	None	2	cRepTar
GRIN2B	NM_000834	hsa-miR-218	372	391	-12.8	0.376	2/13 (15.38%)	3'-UTR	Seed Site (1A,m8)	3' TGTACCAATCTAGTTCGTGTT 5'& || || ..||||||| &5' ----GGCTATG-TGAGCACAA 3'	0	0.18	None	2	cRepTar
GRIN2B	NM_000834	hsa-miR-218	444	465	-10.8	0.318	0/14 (0.00%)	3'-UTR	Seed Site (1A)	3' TGTACCAATCTAGT---TCGTGTT 5'& ||| ||| || |||||| &5' --ATGTG-AGACCATTTAGCACA- 3'	0	0.18	None	2	cRepTar
HIP1R	NM_003959	hsa-miR-218	338	359	-12.9	0.379	1/15 (6.67%)	3'-UTR	Seed Site (1A)	3' TGTACCAATCTAGTTCGTGTT 5'& ||.| ||| || |||||| &5' ACGTTTGTAG-TC-AGCACA- 3'	0	0.01	None	2	cRepTar
HIP1R	NM_003959	hsa-miR-218	408	431	-20	0.588	3/17 (17.65%)	3'-UTR	Seed Site (1A,m8)	3' TGTACCAATCTAG--TTCGTGTT 5'& |.||| |.||| |.||||| &5' -CGTGGATGGATGGAAGGCACA- 3'	0	0.01	None	2	cRepTar
ITPR2	NM_002223	hsa-miR-218	552	568	-11.8	0.347	0/13 (0.00%)	3'-UTR	Seed Site (1A,m8)	3' TGTACCAATCTAGTTCGTGTT 5'& ||||| |||||||| &5' ACATG--------AAGCACAA 3'	1	0.14	None	4	RepTar
ITPR2	NM_002223	hsa-miR-218	3533	3555	-10.86	0.319	0/12 (0.00%)	3'-UTR	Seed Site (1A)	3' TGTACCAATCTAGTTCGTGTT 5'& ||| || ||||||| &5' ACAGACATCT-TC-AGCACAA 3'	0	0.14	None	4	cRepTar
ITPR2	NM_002223	hsa-miR-218	672	686	-11.9	0.35	2/10 (20.00%)	3'-UTR	Seed Site (1A,m8)	3' TGTACCAATCTAGTTCGTGTT 5'& .| .||||||| &5' ----------GTGGAGCACAA 3'	0.01	0.14	None	4	cRepTar
ITPR2	NM_002223	hsa-miR-218	1931	1948	-10.5	0.309	2/11 (18.18%)	3'-UTR	Seed Site (1A,m8)	3' TGTACCAATCTAG--TTCGTGTT 5'& ||.| |||.||| &5' --------AGGTAAAAAGTACA- 3'	0.01	0.14	None	4	cRepTar
JARID1A	NM_005056	hsa-miR-218	2435	2449	-10.9	0.321	0/11 (0.00%)	3'-UTR	Seed Site (1A,m8)	3' TGTACCAATCTAGTTCGTGTT 5'& ||| |||||||| &5' --------AGA--AAGCACAA 3'	0.77	0.32	None	2	RepTar
JARID1A	NM_005056	hsa-miR-218	1014	1033	-17.3	0.509	2/13 (15.38%)	3'-UTR	Seed Site (1A,m8)	3' TGTACCAATCTAGTTCGTGTT 5'& || ||| ||.|.||| &5' ----GGGAAGAGCAGGTACA- 3'	0.59	0.32	None	2	cRepTar
KCNA1	NM_000217	hsa-miR-218	3852	3874	-18.2	0.535	3/16 (18.75%)	3'-UTR	Seed Site (m8)	3' TGTACCAATC-TAGTTCGTGTT 5'& .||||| .| |||||||. &5' -TATGGTGGACGTGAAGCACAG 3'	0	0.46	None	2	cRepTar
KCNA1	NM_000217	hsa-miR-218	832	846	-11.5	0.338	1/11 (9.09%)	3'-UTR	Seed Site (1A,m8)	3' TGTACCAATCTAGTTCGTGTT 5'& ||| .||||||| &5' --------AGA--GAGCACAA 3'	1	0.46	None	2	cRepTar
KIAA1853	NM_194286	hsa-miR-218	3050	3066	-13.5	0.397	2/11 (18.18%)	3'-UTR	Seed Site (1A,m8)	3' TGTACCAATCTAGTTCGTGTT 5'& .|. |||||||| &5' --------GGGGAAAGCACAA 3'	0	0.11	None	3	RepTar
KIAA1853	NM_194286	hsa-miR-218	4302	4320	-11.9	0.35	0/12 (0.00%)	3'-UTR	Seed Site (1A,m8)	3' TGTACCAA-TCTAGTTCGTGTT 5'& || ||| ||||||| &5' ----GGCAAAGA--AAGCACA- 3'	0.01	0.11	None	3	RepTar
KIAA1853	NM_194286	hsa-miR-218	2356	2377	-12.2	0.359	1/13 (7.69%)	3'-UTR	Seed Site (1A,m8)	3' TGTACCAA-TCTAG-TTCGTGTT 5'& ||| ||| |.||||| &5' ---TGGCCCAGAAGGAGGCACA- 3'	0	0.11	None	3	cRepTar
KSR2	NM_173598	hsa-miR-218	1069	1087	-16.5	0.485	3/14 (21.43%)	3'-UTR	Seed Site (1A,m8)	3' TGTACCAATCTAGTTCGTGTT 5'& |||.|. .||||||| &5' -----GTTGGGG-GAGCACAA 3'	0	0.04	None	3	cRepTar
KSR2	NM_173598	hsa-miR-218	3650	3668	-12.2	0.359	2/13 (15.38%)	3'-UTR	Seed Site (m8)	3' TGTACCAATCTAGTTCGTGTT 5'& |||| | .||||||. &5' -----GTTAT-TGGAGCACAG 3'	0	0.04	DNA/MER1_type-MER58B	3	cRepTar
KSR2	NM_173598	hsa-miR-218	3434	3453	-10.2	0.3	2/11 (18.18%)	3'-UTR	Seed Site (1A)	3' TGTACCAATCTAGT-----TCGTGTT 5'& ||||| .|.||| &5' ---------GATCATCAAAGGTACA- 3'	0	0.04	None	3	cRepTar
LASS5	NM_147190	hsa-miR-218	11	28	-12.1	0.356	0/10 (0.00%)	3'-UTR	Seed Site (1A)	3' TGTACCAATCTAGTTCGTGTT 5'& || || |||||| &5' ----GGGACT-TC-AGCACA- 3'	0.2	0.32	None	2	cRepTar
LASS5	NM_147190	hsa-miR-218	265	281	-15.9	0.468	2/13 (15.38%)	3'-UTR	Seed Site (1A)	3' TGTACCAATCTAGTTCGTGTT 5'& ||||.| .|||||| &5' ----GGTTGG----GGCACAA 3'	0.01	0.32	None	2	cRepTar
LRP6	NM_002336	hsa-miR-218	2879	2898	-13.3	0.391	0/12 (0.00%)	3'-UTR	Seed Site (1A)	3' TGTACCAATCTAGT-TCGTGTT 5'& || |||| |||||| &5' -----GTCAGATAATAGCACA- 3'	0.39	0.34	None	2	cRepTar
LRP6	NM_002336	hsa-miR-218	4423	4443	-11.6	0.341	3/13 (23.08%)	3'-UTR	Seed Site (m8)	3' TGTACCAATCTAG--TTCGTGTT 5'& ||||| .||.|||. &5' ------TTAGAAGCAGAGTACAG 3'	0.01	0.34	None	2	cRepTar
MBD6	NM_052897	hsa-miR-218	503	523	-16.3	0.479	2/13 (15.38%)	3'-UTR	Seed Site (m8)	3' TGTACCAATCTAGTTCGTGTT 5'& ||||. |||||||. &5' ----GGTTGCTCAAAGCACAG 3'	1	0.96	None	2	RepTar
MBD6	NM_052897	hsa-miR-218	116	127	-10.8	0.318	1/8 (12.50%)	3'-UTR	Seed Site (1A,m8)	3' TGTACCAATCTAGTTCGTGTT 5'& .||||||| &5' -------------GAGCACAA 3'	1	0.96	None	2	cRepTar
MDM1	NM_020128	hsa-miR-218	322	341	-13.7	0.403	2/11 (18.18%)	3'-UTR	Seed Site (1A,m8)	3' TGTACCAATCTAGTTCGTGTT 5'& ||| ..|||||| &5' ----GGTCCCTGTGAGCACA- 3'	0.38	0.25	None	2	cRepTar
MDM1	NM_020128	hsa-miR-218	1258	1273	-11.5	0.338	0/10 (0.00%)	3'-UTR	Seed Site (1A)	3' TGTACCAATCTAGTTCGTGTT 5'& |||| |||||| &5' --------AGATGCAGCACA- 3'	0.04	0.25	None	2	cRepTar
MGC24039	NM_144973	hsa-miR-218	3457	3473	-13.2	0.388	0/10 (0.00%)	3'-UTR	Seed Site (1A)	3' TGTACCAATCTAGTTCGTGTT 5'& || | ||||||| &5' --------AGTTTGAGCACAA 3'	0	0.17	DNA/Mariner-MARNA	2	cRepTar
MGC24039	NM_144973	hsa-miR-218	5022	5042	-10.6	0.312	3/15 (20.00%)	3'-UTR	Seed Site (m8)	3' TGTACCAATCTAGTTCGTGTT 5'& ||| |||| |||.|.|. &5' ACAG---TAGAG-AAGTATAG 3'	0	0.17	None	2	cRepTar
MON2	NM_015026	hsa-miR-218	2300	2322	-14	0.412	1/13 (7.69%)	3'-UTR	Seed Site (1A)	3' TGTACCAATCTAGT------TCGTGTT 5'& |||||| .|||||| &5' --------AGATCATTTTATGGCACAA 3'	0	0.31	None	2	cRepTar
MON2	NM_015026	hsa-miR-218	394	407	-12.7	0.374	1/10 (10.00%)	3'-UTR	Seed Site (1A,m8)	3' TGTACCAATCTAGTTCGTGTT 5'& |||||.|||| &5' -----------TCAAGTACAA 3'	1	0.31	None	2	cRepTar
NAV3	NM_014903	hsa-miR-218	520	532	-11.5	0.338	1/9 (11.11%)	3'-UTR	Seed Site (1A,m8)	3' TGTACCAATCTAGTTCGTGTT 5'& .|||||||| &5' ------------TAAGCACAA 3'	0.94	0.82	None	2	RepTar
NAV3	NM_014903	hsa-miR-218	1180	1195	-11	0.324	1/12 (8.33%)	3'-UTR	Seed Site (1A)	3' TGTACCAATCTAGTTCGTGTT 5'& .|||| ||||||| &5' GCATG---------AGCACAA 3'	0.99	0.82	None	2	cRepTar
NT5DC3	NM_016575	hsa-miR-218	2115	2130	-10.5	0.309	2/10 (20.00%)	3'-UTR	Seed Site (m8)	3' TGTACCAATCTAGTTCGTGTT 5'& || |.|||||. &5' --------AGTA-AGGCACAG 3'	0	0.02	None	3	cRepTar
NT5DC3	NM_016575	hsa-miR-218	4547	4569	-16.4	0.482	1/17 (5.88%)	3'-UTR	Seed Site (1A)	3' TGTACCAAT-CTAGTTCGTGTT 5'& ||||| |. | || ||||||| &5' -CATGGCTGTGTTCCAGCACAA 3'	0	0.02	DNA/MER1_type-MER58A	3	cRepTar
NT5DC3	NM_016575	hsa-miR-218	5373	5393	-15.1	0.444	2/15 (13.33%)	3'-UTR	Seed Site (1A,m8)	3' TGTACCAATCTAGTTCGTGTT 5'& .||| ||||.|||||| &5' -TATGAT---ATCAGGCACAA 3'	0	0.02	None	3	cRepTar
PHLDA1	NM_007350	hsa-miR-218	1012	1026	-10.7	0.315	0/11 (0.00%)	3'-UTR	Seed Site (1A)	3' TGTACCAATCTAGTTCGTGTT 5'& ||||| |||||| &5' ------TTAGA---AGCACA- 3'	0.03	0.13	None	3	RepTar
PHLDA1	NM_007350	hsa-miR-218	39	60	-17.2	0.506	3/14 (21.43%)	3'-UTR	Seed Site (1A,m8)	3' TGTACCA--ATCTAGTTCGTGTT 5'& || |.|. |.|||||| &5' ----GGAAGTGGGACGAGCACA- 3'	0	0.13	None	3	cRepTar
PHLDA1	NM_007350	hsa-miR-218	1035	1054	-10.3	0.303	2/12 (16.67%)	3'-UTR	Seed Site (1A,m8)	3' TGTACCAATCTAGTTCGTGTT 5'& |||. |||.|||| &5' -----GTTGTTTAAAGTACAA 3'	0.02	0.13	None	3	cRepTar
PPM1H	NM_020700	hsa-miR-218	1318	1330	-12.5	0.368	2/9 (22.22%)	3'-UTR	Seed Site (m8)	3' TGTACCAATCTAGTTCGTGTT 5'& ||.|||||. &5' ------------CAGGCACAG 3'	0	0.13	None	2	cRepTar
PPM1H	NM_020700	hsa-miR-218	3796	3815	-14.2	0.418	2/11 (18.18%)	3'-UTR	Seed Site (1A)	3' TGTACCAATCTAGTTCGTGTT 5'& .|||| .||||| &5' --GTGGTGACGT--GGCACA- 3'	0.01	0.13	None	2	cRepTar
PRH2	NM_005042	hsa-miR-218	2723	2734	-10.1	0.297	1/8 (12.50%)	3'-UTR	Seed Site (1A,m8)	3' TGTACCAATCTAGTTCGTGTT 5'& |.|||||| &5' -------------AGGCACAA 3'	0	0.02	None	3	cRepTar
PRH2	NM_005042	hsa-miR-218	2786	2806	-15.5	0.456	0/14 (0.00%)	3'-UTR	Seed Site (1A,m8)	3' TGTACCAATCTA---GTTCGTGTT 5'& |||||| |||||||| &5' ------TTAGATAAACAAGCACA- 3'	0	0.02	None	3	cRepTar
PRH2	NM_005042	hsa-miR-218	966	987	-10.2	0.3	1/13 (7.69%)	3'-UTR	Seed Site (1A,m8)	3' TGTAC-CAATCTAGTTCGTGTT 5'& .|| ||| ||||||| &5' GCAACAGTTTA---AAGCACA- 3'	0	0.02	None	3	cRepTar
RAB3IP	NM_001024647	hsa-miR-218	4082	4101	-15.7	0.462	2/15 (13.33%)	3'-UTR	Seed Site (m8)	3' TGTACCAATCTAGTTCGTGTT 5'& ||| |||| |||.|||. &5' ---TGG--AGATGAAGTACAG 3'	0	0.08	None	2	cRepTar
RAB3IP	NM_001024647	hsa-miR-218	7155	7173	-11.5	0.338	1/13 (7.69%)	3'-UTR	Seed Site (1A)	3' TGTACCAATCTAGTTCGTGTT 5'& || ||.| ||||||| &5' ---TGTTTGGT---AGCACAA 3'	0	0.08	LINE/L1-L1MA4	2	cRepTar
RIMBP2	NM_015347	hsa-miR-218	350	368	-14.4	0.424	1/13 (7.69%)	3'-UTR	Seed Site (1A,m8)	3' TGTACCAATCTAGTTCGTGTT 5'& ||.|| |||||||| &5' ------TTGGAAAAAGCACAA 3'	0.86	0.45	None	4	RepTar
RIMBP2	NM_015347	hsa-miR-218	549	563	-10.6	0.312	0/10 (0.00%)	3'-UTR	Seed Site (1A,m8)	3' TGTACCAATCTAG-TTCGTGTT 5'& || |||||||| &5' -----------TCAAAGCACAA 3'	0	0.45	None	4	RepTar
RIMBP2	NM_015347	hsa-miR-218	1595	1611	-14.1	0.415	3/13 (23.08%)	3'-UTR	Seed Site (m8)	3' TGTACCAATCTAGTTCGTGTT 5'& ||| |||.|.|||. &5' ----GGT----TCAGGTACAG 3'	1	0.45	None	4	cRepTar
RIMBP2	NM_015347	hsa-miR-218	854	866	-13.4	0.394	1/9 (11.11%)	3'-UTR	Seed Site (1A,m8)	3' TGTACCAATCTAGTTCGTGTT 5'& |||.||||| &5' -----------TCAGGCACA- 3'	0	0.45	None	4	cRepTar
SH2B3	NM_005475	hsa-miR-218	2575	2591	-11.5	0.338	1/12 (8.33%)	3'-UTR	Seed Site (1A)	3' TGTACCAATCTAGT-TCGTGTT 5'& |||. || |||||| &5' -------TAGG-CACAGCACA- 3'	0	0.23	None	3	cRepTar
SH2B3	NM_005475	hsa-miR-218	33	47	-11.3	0.332	2/10 (20.00%)	3'-UTR	Seed Site (m8)	3' TGTACCAATCTAGTTCGTGTT 5'& || .||||||. &5' ---------GAG-GAGCACAG 3'	0	0.23	None	3	cRepTar
SH2B3	NM_005475	hsa-miR-218	3129	3152	-17.8	0.524	1/16 (6.25%)	3'-UTR	Seed Site (1A)	3' TGTACCAATCTAGT---TCGTGTT 5'& |||||||| .| |||||| &5' ---TGGTTAGAATATACAGCACA- 3'	0.01	0.23	None	3	cRepTar
SLC11A2	NM_000617	hsa-miR-218	1028	1044	-10.8	0.318	1/11 (9.09%)	3'-UTR	Seed Site (1A,m8)	3' TGTACCAATCTAGTTCGTGTT 5'& |||. ||||||| &5' -----GTTGCA--AAGCACA- 3'	0.01	0.11	None	3	RepTar
SLC11A2	NM_000617	hsa-miR-218	1198	1216	-15	0.441	0/12 (0.00%)	3'-UTR	Seed Site (1A)	3' TGTACCAATCTAGTTCGTGTT 5'& ||| || ||||||| &5' ----GGTGTCTTC-AGCACAA 3'	0.1	0.11	None	3	cRepTar
SLC11A2	NM_000617	hsa-miR-218	776	788	-11.2	0.329	0/7 (0.00%)	3'-UTR	Seed Site (1A)	3' TGTACCAATCTAGTTCGTGTT 5'& | |||||| &5' -----------TTGAGCACA- 3'	0	0.11	None	3	cRepTar
SLC2A13	NM_052885	hsa-miR-218	2441	2456	-11.8	0.347	2/11 (18.18%)	3'-UTR	Seed Site (m8)	3' TGTACCAATCTAGTTCGTGTT 5'& ||| |.|||||. &5' --------AGAG-AGGCACAG 3'	0.16	0.25	None	2	cRepTar
SLC2A13	NM_052885	hsa-miR-218	3524	3544	-10.5	0.309	0/13 (0.00%)	3'-UTR	Seed Site (1A)	3' TGTACCAATCTAGT--TCGTGTT 5'& ||| ||| ||||||| &5' ------TTATTTCATCAGCACAA 3'	0.12	0.25	None	2	cRepTar
SLC38A1	NM_001077484	hsa-miR-218	490	509	-14.6	0.429	0/12 (0.00%)	3'-UTR	Seed Site (1A)	3' TGTACCAATCTAGTTCGTGTT 5'& |||||| |||||| &5' ---TGGTTAACAT-AGCACA- 3'	0.9	0.2	None	4	cRepTar
SLC38A1	NM_001077484	hsa-miR-218	1393	1403	-10.9	0.321	1/8 (12.50%)	3'-UTR	Seed Site (1A,m8)	3' TGTACCAATCTAGTTCGTGTT 5'& .||||||| &5' -------------GAGCACAA 3'	0	0.2	None	4	cRepTar
SLC38A1	NM_001077484	hsa-miR-218	2269	2287	-15.1	0.444	2/13 (15.38%)	3'-UTR	Seed Site (m8)	3' TGTACCAATCTAGTTCGTGTT 5'& ||||| |.|||||. &5' ------TTAGAGGAGGCACAG 3'	0.45	0.2	None	4	cRepTar
SLC38A1	NM_001077484	hsa-miR-218	5476	5487	-10.7	0.315	1/8 (12.50%)	3'-UTR	Seed Site (1A,m8)	3' TGTACCAATCTAGTTCGTGTT 5'& .||||||| &5' -------------GAGCACAA 3'	1	0.2	None	4	cRepTar
SLC6A15	NM_018057	hsa-miR-218	2004	2016	-11.3	0.332	2/9 (22.22%)	3'-UTR	Seed Site (m8)	3' TGTACCAATCTAGTTCGTGTT 5'& ||||.|||. &5' ------------CAAGTACAG 3'	0	0.04	LINE/CR1-L3	2	cRepTar
SLC6A15	NM_018057	hsa-miR-218	2204	2224	-16.8	0.494	2/15 (13.33%)	3'-UTR	Seed Site (1A,m8)	3' TGTACCA-ATCTAGTTCGTGTT 5'& ||| |||.| |.||||| &5' ---TGGGCTAGGT-AGGCACA- 3'	0.01	0.04	None	2	cRepTar
SOX5	NM_006940	hsa-miR-218	64	78	-13.9	0.409	0/9 (0.00%)	3'-UTR	Seed Site (1A,m8)	3' TGTACCAATCTAGTTCGTGTT 5'& | |||||||| &5' ---------GGCCAAGCACA- 3'	1	0.68	None	2	RepTar
SOX5	NM_006940	hsa-miR-218	355	367	-11.3	0.332	2/9 (22.22%)	3'-UTR	Seed Site (1A,m8)	3' TGTACCAATCTAGTTCGTGTT 5'& |||.|.||| &5' -----------TCAGGTACA- 3'	1	0.68	None	2	cRepTar
SP1	NM_138473	hsa-miR-218	1393	1412	-13.6	0.4	1/12 (8.33%)	3'-UTR	Seed Site (1A,m8)	3' TGTACCAA-TCTAGTTCGTGTT 5'& || ||. ||||||| &5' ----GGGAAAGGG-AAGCACA- 3'	0.99	0.63	None	2	RepTar
SP1	NM_138473	hsa-miR-218	4657	4677	-12.8	0.376	2/12 (16.67%)	3'-UTR	Seed Site (1A,m8)	3' TGTACCAATCTAG---TTCGTGTT 5'& |||| ..|||||| &5' -------TAGAGTCTAGGGCACAA 3'	0.42	0.63	None	2	cRepTar
STX2	NM_194356	hsa-miR-218	258	274	-12.5	0.368	1/11 (9.09%)	3'-UTR	Seed Site (1A,m8)	3' TGTACCAATCTAGTTCGTGTT 5'& .|| |||||||| &5' --------GGAAGAAGCACAA 3'	0	0.17	None	2	RepTar
STX2	NM_194356	hsa-miR-218	290	311	-10.96	0.322	2/12 (16.67%)	3'-UTR	Seed Site (m8)	3' TGTACCAATCTAGTTCGTGTT 5'& ||| .|||||||. &5' ACAGCGCCG---TAAGCACAG 3'	0	0.17	None	2	RepTar,cRepTar
TMEM132B	NM_052907	hsa-miR-218	3208	3228	-13.4	0.394	2/12 (16.67%)	3'-UTR	Seed Site (m8)	3' TGTACCAATCTAG---TTCGTGTT 5'& |||| .||||||. &5' -------TAGAGGGCAGAGCACAG 3'	0	0.11	None	2	cRepTar
TMEM132B	NM_052907	hsa-miR-218	359	381	-10.4	0.306	1/12 (8.33%)	3'-UTR	Seed Site (m8)	3' TGTACCAATCTAG-----TTCGTGTT 5'& |||| |||||||. &5' -------TAGACCTTTTAAAGCACAG 3'	1	0.11	None	2	cRepTar
TMPO	NM_001032283	hsa-miR-218	502	527	-12.4	0.365	3/15 (20.00%)	3'-UTR	Seed Site (m8)	3' TGTACCAA------TCTAGTTCGTGTT 5'& |||| ||. |||.|||. &5' ---TGGTGTTTATGAGGAAAAGTACAG 3'	0.65	0.6	None	2	cRepTar
TMPO	NM_001032283	hsa-miR-218	958	977	-12.1	0.356	1/15 (6.67%)	3'-UTR	Seed Site (1A,m8)	3' TGTACCAATCTAGTTCGTGTT 5'& || ||||| |||.|||| &5' ---TGATTAGA--AAGTACAA 3'	0.66	0.6	None	2	cRepTar
TMTC1	NM_175861	hsa-miR-218	2786	2810	-15.5	0.456	2/16 (12.50%)	3'-UTR	Seed Site (1A)	3' TGTACCAATCT--AGT--TCGTGTT 5'& || |.|| ||| .|||||| &5' ----GGATGGAGTTCAGTGGCACAA 3'	0	0.08	SINE/Alu-AluJb	2	RepTar,cRepTar
TMTC1	NM_175861	hsa-miR-218	4953	4983	-14.7	0.432	1/17 (5.88%)	3'-UTR	Seed Site (1A)	3' TGTACCAATC--TAGT--------TCGTGTT 5'& |||||| |||| .|||||| &5' --ATGGTTTAATATCAATCAAAGTGGCACAA 3'	0	0.08	None	2	RepTar
TSPAN9	NM_006675	hsa-miR-218	171	190	-17.3	0.509	2/12 (16.67%)	3'-UTR	Seed Site (1A,m8)	3' TGTACCAATCTAGTTCGTGTT 5'& || .|| |.||||| &5' ----GGGAGGAGGAGGCACA- 3'	0	0.11	None	2	cRepTar
TSPAN9	NM_006675	hsa-miR-218	2736	2756	-16.7	0.491	3/13 (23.08%)	3'-UTR	Seed Site (m8)	3' TGTACCAATCTAGTTCGTGTT 5'& || || |..|||||. &5' ----GGGGTGAGCGGGCACAG 3'	0	0.11	None	2	cRepTar
TULP3	NM_003324	hsa-miR-218	274	291	-11.8	0.347	2/12 (16.67%)	3'-UTR	Seed Site (m8)	3' TGTACCAATCTAG--TTCGTGTT 5'& |||. |||||||. &5' ---------GATTTAAAGCACAG 3'	0.01	0.08	None	2	RepTar
TULP3	NM_003324	hsa-miR-218	821	838	-16.2	0.476	3/13 (23.08%)	3'-UTR	Seed Site (m8)	3' TGTACCAATCTAGTTCGTGTT 5'& |.| |||.|||||. &5' -------TGGCTCAGGCACAG 3'	0	0.08	None	2	cRepTar
YAF2	NM_005748	hsa-miR-218	1455	1467	-12.8	0.376	2/9 (22.22%)	3'-UTR	Seed Site (m8)	3' TGTACCAATCTAGTTCGTGTT 5'& ||.|||||. &5' ------------CAGGCACAG 3'	1	0.44	None	2	cRepTar
YAF2	NM_005748	hsa-miR-218	2832	2845	-10	0.294	2/9 (22.22%)	3'-UTR	Seed Site (m8)	3' TGTACCAATCTAGTTCGTGTT 5'& | |.|||||. &5' -----------TGAGGCACAG 3'	0.09	0.44	None	2	cRepTar
ZBTB39	NM_014830	hsa-miR-218	143	158	-10.4	0.306	0/9 (0.00%)	3'-UTR	Seed Site (1A)	3' TGTACCAATCTAGTTCGTGTT 5'& ||| |||||| &5' --------AGAAATAGCACA- 3'	0.93	0.29	None	3	cRepTar
ZBTB39	NM_014830	hsa-miR-218	3887	3905	-10.3	0.303	0/14 (0.00%)	3'-UTR	Seed Site (1A)	3' TGTACCAATCTAGTTCGTGTT 5'& ||| || || ||||||| &5' -CATTGT----TC-AGCACAA 3'	1	0.29	None	3	cRepTar
ZBTB39	NM_014830	hsa-miR-218	597	618	-14.1	0.415	2/14 (14.29%)	3'-UTR	Seed Site (m8)	3' TGTACCAATCTAG------TTCGTGTT 5'& |||||| |.|||||. &5' -------TAGATCCATACTAGGCACAG 3'	0.18	0.29	None	3	cRepTar
ZNF605	NM_183238	hsa-miR-218	662	678	-16.1	0.474	2/13 (15.38%)	3'-UTR	Seed Site (m8)	3' TGTACCAATCTAGTTCGTGTT 5'& |||. ||||||||. &5' -------TAGGACAAGCACAG 3'	0.01	0.06	LINE/L1-L1MEc	2	RepTar
ZNF605	NM_183238	hsa-miR-218	2326	2337	-12.1	0.356	1/8 (12.50%)	3'-UTR	Seed Site (1A,m8)	3' TGTACCAATCTAGTTCGTGTT 5'& ||.||||| &5' ------------CAGGCACA- 3'	0	0.06	None	2	cRepTar
AKAP5	NM_004857	hsa-miR-218	1352	1372	-10.6	0.312	0/11 (0.00%)	3'-UTR	Seed Site (1A,m8)	3' TGTACCAATCTAG--TTCGTGTT 5'& |||| ||||||| &5' -----GTTATTGCTAAAGCACA- 3'	0.1	0.23	None	2	cRepTar
AKAP5	NM_004857	hsa-miR-218	4458	4487	-13.9	0.409	2/17 (11.76%)	3'-UTR	Seed Site (1A,m8)	3' TGTAC-CAA----TCTAG-TTCGTGTT 5'& ||||| || ||| .||.||| &5' ACATGAGTGGCACAGAGGGGAGTACA- 3'	0	0.23	None	2	cRepTar
AP4S1	NM_007077	hsa-miR-218	604	622	-16.2	0.476	3/14 (21.43%)	3'-UTR	Seed Site (m8)	3' TGTACCAATCTAGTTCGTGTT 5'& ||||| |..|||||. &5' ------TTAGACCGGGCACAG 3'	0	0.01	None	2	cRepTar
AP4S1	NM_007077	hsa-miR-218	522	536	-11.2	0.329	2/10 (20.00%)	3'-UTR	Seed Site (1A,m8)	3' TGTACCAATCTAGTTCGTGTT 5'& .| |.|||||| &5' ----------GTGAGGCACAA 3'	0	0.01	None	2	cRepTar
ARHGAP5	NM_001030055	hsa-miR-218	1653	1677	-10.06	0.296	2/13 (15.38%)	3'-UTR	Seed Site (m8)	3' TGTACCAATCTAG-TTCGTGTT 5'& ||| || |||.|||. &5' ACA-GGAATTAAGAAAGTACAG 3'	1	0.62	None	2	cRepTar
ARHGAP5	NM_001030055	hsa-miR-218	2706	2718	-12.9	0.379	1/9 (11.11%)	3'-UTR	Seed Site (1A,m8)	3' TGTACCAATCTAGTTCGTGTT 5'& ||.|||||| &5' ------------CAGGCACAA 3'	0.01	0.62	None	2	cRepTar
BCL2L2	NM_004050	hsa-miR-218	2004	2020	-14	0.412	1/12 (8.33%)	3'-UTR	Seed Site (1A,m8)	3' TGTACCAATCTAGTTCGTGTT 5'& ||| || .|||||| &5' ----GGT---ATGGAGCACA- 3'	0	0.53	None	2	cRepTar
BCL2L2	NM_004050	hsa-miR-218	873	886	-14.1	0.415	1/10 (10.00%)	3'-UTR	Seed Site (1A,m8)	3' TGTACCAATCTAGTTCGTGTT 5'& |||.|||||| &5' -----------TCAGGCACAA 3'	0.06	0.53	None	2	cRepTar
C14orf129	NM_016472	hsa-miR-218	686	704	-11.9	0.35	1/12 (8.33%)	3'-UTR	Seed Site (1A,m8)	3' TGTACCAATCTA---GTTCGTGTT 5'& |||| .||||||| &5' --------AGATATCTAAGCACA- 3'	0.68	0.42	None	2	RepTar
C14orf129	NM_016472	hsa-miR-218	1123	1143	-15.6	0.459	2/16 (12.50%)	3'-UTR	Seed Site (1A,m8)	3' TGTACCAATCTAGTTCGTGTT 5'& .||| ||| |||||.||| &5' GCAT-GTTT--TCAAGTACA- 3'	0.9	0.42	None	2	cRepTar
C14orf32	NM_144578	hsa-miR-218	3916	3929	-12.1	0.356	2/10 (20.00%)	3'-UTR	Seed Site (m8)	3' TGTACCAATCTAGTTCGTGTT 5'& |.|||||||. &5' -----------TTAAGCACAG 3'	0.01	0.25	None	4	RepTar
C14orf32	NM_144578	hsa-miR-218	946	963	-14.1	0.415	1/12 (8.33%)	3'-UTR	Seed Site (1A,m8)	3' TGTACCAATCTAGTTCGTGTT 5'& ||||| .|||||| &5' ------TTAGAAGGAGCACA- 3'	0.01	0.25	None	4	cRepTar
C14orf32	NM_144578	hsa-miR-218	3155	3171	-11.7	0.344	2/13 (15.38%)	3'-UTR	Seed Site (1A,m8)	3' TGTACCAATCTAGTTCGTGTT 5'& ||||| ||||.|.| &5' -----GTTAG--CAAGTATA- 3'	0.02	0.25	None	4	cRepTar
C14orf32	NM_144578	hsa-miR-218	3934	3954	-10	0.294	1/13 (7.69%)	3'-UTR	Seed Site (1A,m8)	3' TGTACCAAT--CTAGTTCGTGTT 5'& ||| || |||||.|| &5' -----GTTTTTGAA-AAGCATAA 3'	0.14	0.25	None	4	cRepTar
C14orf43	NM_001043318	hsa-miR-218	835	857	-20.4	0.6	1/15 (6.67%)	3'-UTR	Seed Site (1A,m8)	3' TGTACCAATCTAGTTCGTGTT 5'& |.||| | ||||||||| &5' -CGTGGCC-GGCCAAGCACAA 3'	0.16	0.29	None	2	cRepTar
C14orf43	NM_001043318	hsa-miR-218	3799	3817	-14.9	0.438	3/13 (23.08%)	3'-UTR	Seed Site (m8)	3' TGTACCAATCTAGTTCGTGTT 5'& || .|| .||||||. &5' ----GG--GGACAGAGCACAG 3'	1	0.29	None	2	cRepTar
CBLN3	NM_001039771	hsa-miR-218	11	24	-14.7	0.432	0/10 (0.00%)	3'-UTR	Seed Site (1A,m8)	3' TGTACCAATCTAGTTCGTGTT 5'& |||||||||| &5' -----------TCAAGCACAA 3'	0	0.1	None	2	RepTar
CBLN3	NM_001039771	hsa-miR-218	1180	1199	-14.4	0.424	2/12 (16.67%)	3'-UTR	Seed Site (1A,m8)	3' TGTACCAATCTAGTTCGTGTT 5'& ||| ||.|.|||| &5' ----GGTGTTA-CAGGTACAA 3'	0.05	0.1	None	2	cRepTar
CHURC1	NM_145165	hsa-miR-218	261	275	-11.21	0.33	1/11 (9.09%)	3'-UTR	Seed Site (1A,m8)	3' TGTACCAATCTAGTTCGTGTT 5'& |||| .|||||| &5' --ATGG-------GAGCACA- 3'	0	0.08	None	2	cRepTar
CHURC1	NM_145165	hsa-miR-218	1803	1816	-14.3	0.421	1/10 (10.00%)	3'-UTR	Seed Site (1A,m8)	3' TGTACCAATCTAGTTCGTGTT 5'& |||.|||||| &5' -----------TCAGGCACAA 3'	0.15	0.08	SINE/MIR-MIR	2	cRepTar
EGLN3	NM_022073	hsa-miR-218	1528	1547	-14.7	0.432	2/13 (15.38%)	3'-UTR	Seed Site (1A,m8)	3' TGTACCAATCTA--GTTCGTGTT 5'& |.|| .|||||||| &5' -------TGGAGTGTAAGCACAA 3'	0.68	0.19	LINE/L2-L2a	2	RepTar
EGLN3	NM_022073	hsa-miR-218	297	307	-10.3	0.303	2/8 (25.00%)	3'-UTR	Seed Site (m8)	3' TGTACCAATCTAGTTCGTGTT 5'& .||||||. &5' -------------GAGCACAG 3'	0	0.19	None	2	cRepTar
EXOC5	NM_006544	hsa-miR-218	67	88	-17.9	0.526	1/15 (6.67%)	3'-UTR	Seed Site (m8)	3' TGTACCAATCTAG--TTCGTGTT 5'& |||| ||| |||||||. &5' ----GGTT-GATAGAAAGCACAG 3'	0.88	0.31	None	2	cRepTar
EXOC5	NM_006544	hsa-miR-218	3118	3141	-11.6	0.341	2/15 (13.33%)	3'-UTR	Seed Site (1A)	3' TGTAC-CAATCTAGTTCGTGTT 5'& ||| ||| .|| ||.||| &5' ACAGCAGTTCAGTC-AGTACA- 3'	0	0.31	None	2	cRepTar
FOXN3	NM_001085471	hsa-miR-218	5008	5026	-13.3	0.391	3/14 (21.43%)	3'-UTR	Seed Site (m8)	3' TGTACCAATCTAGTTCGTGTT 5'& ||. ||.|||||||. &5' ------TTGAATTAAGCACAG 3'	1	0.56	None	6	RepTar
FOXN3	NM_001085471	hsa-miR-218	3292	3313	-13.9	0.409	1/14 (7.14%)	3'-UTR	Seed Site (1A,m8)	3' TGTACCAATCT----AGTTCGTGTT 5'& |||| |.|||||||| &5' -------TAGAGAATTTAAGCACAA 3'	0.91	0.56	None	6	cRepTar
FOXN3	NM_001085471	hsa-miR-218	464	479	-10.5	0.309	1/9 (11.11%)	3'-UTR	Seed Site (1A,m8)	3' TGTACCAATCTAGTTCGTGTT 5'& || |.||||| &5' --------AGTGAAGGCACA- 3'	0	0.56	None	6	cRepTar
FOXN3	NM_001085471	hsa-miR-218	5517	5532	-13.8	0.406	1/11 (9.09%)	3'-UTR	Seed Site (1A)	3' TGTACCAATCTAGTTCGTGTT 5'& ||||. |||||| &5' --------AGATTTAGCACA- 3'	0.51	0.56	None	6	cRepTar
FOXN3	NM_001085471	hsa-miR-218	579	596	-13.3	0.391	2/14 (14.29%)	3'-UTR	Seed Site (m8)	3' TGTACCAATCTAGTTCGTGTT 5'& ||| || |.||||||. &5' ACACGG------CGAGCACAG 3'	0	0.56	None	6	cRepTar
FOXN3	NM_001085471	hsa-miR-218	1072	1089	-10.6	0.312	3/12 (25.00%)	3'-UTR	Seed Site (1A)	3' TGTACCAATCTAGT--TCGTGTT 5'& ||||.| .|.||| &5' --------AGATTAAAGGTACA- 3'	0.95	0.56	None	6	cRepTar
GCH1	NM_000161	hsa-miR-218	584	605	-13.5	0.397	2/14 (14.29%)	3'-UTR	Seed Site (1A,m8)	3' TGTAC-CAATCTAGTTCGTGTT 5'& .|| |||| |.||||| &5' --GTGAGTTAAAA-AGGCACA- 3'	0.84	0.22	None	2	cRepTar
GCH1	NM_000161	hsa-miR-218	989	1004	-13.9	0.409	2/11 (18.18%)	3'-UTR	Seed Site (m8)	3' TGTACCAATCTAGTTCGTGTT 5'& || |.||||||. &5' ---------GAACGAGCACAG 3'	0	0.22	None	2	cRepTar
GPR132	NM_013345	hsa-miR-218	1013	1035	-14.14	0.416	3/13 (23.08%)	3'-UTR	Seed Site (m8)	3' TGTACCAATCTAGTTCGTGTT 5'& .|||| .||||||. &5' GCATGCACTCA--GAGCACAG 3'	0	0	None	2	cRepTar
GPR132	NM_013345	hsa-miR-218	1410	1435	-15.6	0.459	2/18 (11.11%)	3'-UTR	Seed Site (1A,m8)	3' TGTACCAATCTAG---TTCGTGTT 5'& |..|| ||||| |||||||| &5' ATGTGTTTAGAAATAAAAGCACAA 3'	0	0	None	2	cRepTar
KIAA0247	NM_014734	hsa-miR-218	2310	2324	-11.6	0.341	1/10 (10.00%)	3'-UTR	Seed Site (1A,m8)	3' TGTACCAATCTAGTTCGTGTT 5'& || .||||||| &5' ---------GAG-GAGCACAA 3'	0.24	0.21	None	2	cRepTar
KIAA0247	NM_014734	hsa-miR-218	1047	1065	-12.3	0.362	2/12 (16.67%)	3'-UTR	Seed Site (m8)	3' TGTACCAATCTAGTTCGTGTT 5'& || || |.|||||. &5' ----GGCC-GAG-AGGCACAG 3'	0	0.21	None	2	cRepTar
MDGA2	NM_182830	hsa-miR-218	1697	1708	-10.1	0.297	0/8 (0.00%)	3'-UTR	Seed Site (1A,m8)	3' TGTACCAATCTAGTTCGTGTT 5'& |||||||| &5' -------------AAGCACAA 3'	1	0.97	None	2	RepTar
MDGA2	NM_182830	hsa-miR-218	338	353	-11.8	0.347	1/11 (9.09%)	3'-UTR	Seed Site (1A,m8)	3' TGTACCAATCTAG-TTCGTGTT 5'& .|| |||||||| &5' ----------GTCAAAGCACAA 3'	1	0.97	None	2	RepTar
NAT12	NM_001011713	hsa-miR-218	148	169	-10	0.294	3/13 (23.08%)	3'-UTR	Seed Site (1A)	3' TGTACCAATCTAGTTCGTGTT 5'& .|| ||.| .||||| &5' GCACT-TTGGCAT-GGCACA- 3'	1	0.85	None	2	cRepTar
NAT12	NM_001011713	hsa-miR-218	572	594	-12	0.353	4/16 (25.00%)	3'-UTR	Seed Site (1A,m8)	3' TGTACCAATCTAGTTCGTGTT 5'& .| || |||| .|||.|.| &5' GCCTGTGTAGA-TAAGTATA- 3'	1	0.85	None	2	cRepTar
NUMB	NM_001005743	hsa-miR-218	314	325	-12.5	0.368	0/8 (0.00%)	3'-UTR	Seed Site (1A,m8)	3' TGTACCAATCTAGTTCGTGTT 5'& |||||||| &5' ------------CAAGCACA- 3'	1	0.51	None	2	RepTar
NUMB	NM_001005743	hsa-miR-218	793	812	-10.9	0.321	0/13 (0.00%)	3'-UTR	Seed Site (1A)	3' TGTACCAATCTAGTTCGTGTT 5'& ||| || || |||||| &5' -CATTGTAAGT---AGCACA- 3'	1	0.51	None	2	cRepTar
OTUB2	NM_023112	hsa-miR-218	2479	2492	-12.5	0.368	1/10 (10.00%)	3'-UTR	Seed Site (1A,m8)	3' TGTACCAATCTAGTTCGTGTT 5'& |.|||||||| &5' -----------TTAAGCACAA 3'	0.18	0.05	None	3	RepTar
OTUB2	NM_023112	hsa-miR-218	1807	1825	-15	0.441	1/12 (8.33%)	3'-UTR	Seed Site (m8)	3' TGTACCAATCTAGTTCGTGTT 5'& || |||||||||. &5' ----GGCTC--TCAAGCACAG 3'	0	0.05	None	3	cRepTar
OTUB2	NM_023112	hsa-miR-218	2440	2456	-13.1	0.385	2/11 (18.18%)	3'-UTR	Seed Site (m8)	3' TGTACCAATCTAGTTCGTGTT 5'& ||| .||||||. &5' --------AGAAAGAGCACAG 3'	0.02	0.05	None	3	cRepTar
PSME1	NM_176783	hsa-miR-218	25	45	-15.3	0.45	2/14 (14.29%)	3'-UTR	Seed Site (1A,m8)	3' TGTACCAATCT--AGTTCGTGTT 5'& || |||| | ..||||| &5' ----GGCTAGAAATGGGGCACA- 3'	0.03	0.42	None	2	cRepTar
PSME1	NM_176783	hsa-miR-218	284	297	-14.1	0.415	1/10 (10.00%)	3'-UTR	Seed Site (1A,m8)	3' TGTACCAATCTAGTTCGTGTT 5'& |||.|||||| &5' -----------TCAGGCACAA 3'	0.63	0.42	None	2	cRepTar
PTPN21	NM_007039	hsa-miR-218	153	171	-10.91	0.321	2/14 (14.29%)	3'-UTR	Seed Site (m8)	3' TGTAC-CAATCTAGTTCGTGTT 5'& ||.|| | |||||||. &5' ACGTGCG-------AAGCACAG 3'	0.02	0.25	None	2	RepTar,cRepTar
PTPN21	NM_007039	hsa-miR-218	718	734	-12.5	0.368	2/11 (18.18%)	3'-UTR	Seed Site (1A,m8)	3' TGTACCAATCTAG-TTCGTGTT 5'& .||| |.||||| &5' --------GGATGAAGGCACA- 3'	0.41	0.25	None	2	cRepTar
RGS6	NM_004296	hsa-miR-218	2363	2385	-18.9	0.556	2/15 (13.33%)	3'-UTR	Seed Site (1A)	3' TGTACCAATCTAGT---TCGTGTT 5'& || .|.||| ||||||| &5' ----GGGAGGGTCAGTAAGCACAA 3'	0	0.11	None	4	cRepTar
RGS6	NM_004296	hsa-miR-218	410	429	-13.4	0.394	2/11 (18.18%)	3'-UTR	Seed Site (1A,m8)	3' TGTACCAATCTAGTTCGTGTT 5'& .||| .|||||| &5' --GTGGACCGA--GAGCACA- 3'	0.27	0.11	None	4	cRepTar
RGS6	NM_004296	hsa-miR-218	2542	2564	-15.1	0.444	1/14 (7.14%)	3'-UTR	Seed Site (1A,m8)	3' TGTACCAATCTAGTTCGTGTT 5'& || |||| ||||.||| &5' ACTTGGTCATG-CAAGTACA- 3'	0.01	0.11	None	4	cRepTar
RGS6	NM_004296	hsa-miR-218	975	999	-16.2	0.476	3/15 (20.00%)	3'-UTR	Seed Site (m8)	3' TGTACCAAT---CTAGTTCGTGTT 5'& .||| || ||.|||||. &5' --GTGGCATCCTGA-CAGGCACAG 3'	0	0.11	None	4	cRepTar
SIX4	NM_017420	hsa-miR-218	1581	1602	-16.3	0.479	0/14 (0.00%)	3'-UTR	Seed Site (1A)	3' TGTAC-CAATCTAGT-TCGTGTT 5'& | ||||||| |||||| &5' ----GTGTTAGATGTTAGCACA- 3'	0	0.62	None	3	cRepTar
SIX4	NM_017420	hsa-miR-218	2482	2496	-11.3	0.332	0/11 (0.00%)	3'-UTR	Seed Site (1A)	3' TGTACCAATCTAGTTCGTGTT 5'& |||| ||||||| &5' --------AGAT--AGCACAA 3'	1	0.62	None	3	cRepTar
SIX4	NM_017420	hsa-miR-218	1006	1025	-13.6	0.4	3/14 (21.43%)	3'-UTR	Seed Site (m8)	3' TGTACCAATCTAGTTCGTGTT 5'& ||| ||| |.|.|||. &5' ---TGG-TAGTA-AGGTACAG 3'	0.87	0.62	None	3	cRepTar
SLC24A4	NM_153646	hsa-miR-218	1324	1338	-10.9	0.321	0/11 (0.00%)	3'-UTR	Seed Site (1A,m8)	3' TGTACCAATCTAGTTCGTGTT 5'& ||| |||||||| &5' --------AGA--AAGCACAA 3'	1	0.08	None	3	RepTar
SLC24A4	NM_153646	hsa-miR-218	2332	2349	-12.5	0.368	3/13 (23.08%)	3'-UTR	Seed Site (m8)	3' TGTACCAATCTAGTTCGTGTT 5'& .|||| |.|||||. &5' -TATGGCA-----AGGCACAG 3'	0	0.08	None	3	cRepTar
SLC24A4	NM_153646	hsa-miR-218	2402	2421	-10.8	0.318	0/12 (0.00%)	3'-UTR	Seed Site (1A)	3' TGTACCAATCT--AGT-TCGTGTT 5'& ||| ||| |||||| &5' -------TAGCTTTCAGAGCACA- 3'	0	0.08	None	3	cRepTar
SOCS4	NM_080867	hsa-miR-218	4151	4165	-11.1	0.326	0/11 (0.00%)	3'-UTR	Seed Site (1A,m8)	3' TGTACCAATCTAGTTCGTGTT 5'& ||| |||||||| &5' --------AGA--AAGCACAA 3'	0.22	0.44	None	2	RepTar
SOCS4	NM_080867	hsa-miR-218	4629	4646	-10.4	0.306	1/11 (9.09%)	3'-UTR	Seed Site (1A)	3' TGTACCAATCTAGT-TCGTGTT 5'& |||| ||.|||| &5' --------AGATAGCAGTACAA 3'	0.14	0.44	None	2	cRepTar
SPTLC2	NM_004863	hsa-miR-218	4827	4846	-12.8	0.376	3/14 (21.43%)	3'-UTR	Seed Site (m8)	3' TGTACCAATCT-AGTTCGTGTT 5'& || ||. | |.|||||. &5' ----GG--AGGCTGAGGCACAG 3'	0	0.1	SINE/Alu-AluSx	2	cRepTar
SPTLC2	NM_004863	hsa-miR-218	2609	2633	-11.3	0.332	3/16 (18.75%)	3'-UTR	Seed Site (1A,m8)	3' TGTACCAATCTA--GTTCGTGTT 5'& || ||| .|| ||||.|.| &5' ACTTGGA-GGAATACAAGTATA- 3'	0	0.1	None	2	cRepTar
TCL6	NM_014418	hsa-miR-218	1050	1072	-20.4	0.6	1/15 (6.67%)	3'-UTR	Seed Site (1A,m8)	3' TGTACCAATCTAG--TTCGTGTT 5'& ||||||| |.|||||| &5' ----GGTTAGAAGCAAGGCACAA 3'	0	0	LTR/MaLR-MLT1E	4	cRepTar
TCL6	NM_014418	hsa-miR-218	1183	1203	-11.5	0.338	0/10 (0.00%)	3'-UTR	Seed Site (1A)	3' TGTACCAATCTAGTTCGTGTT 5'& || | ||||||| &5' ----GGACTGTGCCAGCACAA 3'	0	0	LINE/L2-L2b	4	cRepTar
TCL6	NM_014418	hsa-miR-218	1384	1397	-10.7	0.315	0/10 (0.00%)	3'-UTR	Seed Site (1A)	3' TGTACCAATCTAGTTCGTGTT 5'& ||| ||||||| &5' ----------ATC-AGCACAA 3'	0.04	0	LINE/L2-L2b	4	cRepTar
TCL6	NM_014418	hsa-miR-218	1612	1632	-17.2	0.506	1/17 (5.88%)	3'-UTR	Seed Site (1A)	3' TGTACCAATCTAGTTCGTGTT 5'& ||| || ||.|| ||||||| &5' ACA-GG--AGGTC-AGCACAA 3'	0	0	LTR/ERV1-MER41B	4	cRepTar
TCL6	NM_020550	hsa-miR-218	349	369	-11.5	0.338	0/10 (0.00%)	3'-UTR	Seed Site (1A)	3' TGTACCAATCTAGTTCGTGTT 5'& || | ||||||| &5' ----GGACTGTGCCAGCACAA 3'	0	0	LINE/L2-L2b	4	cRepTar
TCL6	NM_020550	hsa-miR-218	550	563	-10.7	0.315	0/10 (0.00%)	3'-UTR	Seed Site (1A)	3' TGTACCAATCTAGTTCGTGTT 5'& ||| ||||||| &5' ----------ATC-AGCACAA 3'	0.04	0	None	4	cRepTar
TCL6	NM_020550	hsa-miR-218	778	798	-17.2	0.506	1/17 (5.88%)	3'-UTR	Seed Site (1A)	3' TGTACCAATCTAGTTCGTGTT 5'& ||| || ||.|| ||||||| &5' ACA-GG--AGGTC-AGCACAA 3'	0	0	LTR/ERV1-MER41B	4	cRepTar
TCL6	NM_020550	hsa-miR-218	81	102	-16.4	0.482	1/15 (6.67%)	3'-UTR	Seed Site (1A,m8)	3' TGTAC-CAATCTAG--TTCGTGTT 5'& | |||||| |.|||||| &5' ----GAGTTAGAAGCAAGGCACAA 3'	0	0	LTR/MaLR-MLT1E	4	cRepTar
TTC9	NM_015351	hsa-miR-218	1124	1137	-10.4	0.306	0/9 (0.00%)	3'-UTR	Seed Site (1A)	3' TGTACCAATCTAGTTCGTGTT 5'& ||| |||||| &5' ----------ATCTAGCACA- 3'	0.1	0.21	LINE/L2-L2b	3	cRepTar
TTC9	NM_015351	hsa-miR-218	2901	2919	-12.2	0.359	1/10 (10.00%)	3'-UTR	Seed Site (1A,m8)	3' TGTACCAATCTAGTTCGTGTT 5'& || .||||||| &5' ----GGCTTTA--GAGCACAA 3'	0.03	0.21	None	3	cRepTar
TTC9	NM_015351	hsa-miR-218	358	377	-13.6	0.4	1/13 (7.69%)	3'-UTR	Seed Site (1A,m8)	3' TGTACCAATCTAGTTCGTGTT 5'& ||| || ||.||||| &5' ACA-GGCAG---CAGGCACA- 3'	0	0.21	None	3	cRepTar
TXNDC1	NM_030755	hsa-miR-218	1486	1498	-11.3	0.332	1/9 (11.11%)	3'-UTR	Seed Site (1A,m8)	3' TGTACCAATCTAGTTCGTGTT 5'& .|||||||| &5' ------------TAAGCACAA 3'	0.98	0.19	None	2	RepTar
TXNDC1	NM_030755	hsa-miR-218	173	193	-12.8	0.376	3/15 (20.00%)	3'-UTR	Seed Site (m8)	3' TGTACCAATCTAGTTCGTGTT 5'& |.||| |.|||||||. &5' ATATGAT----TTAAGCACAG 3'	1	0.19	None	2	cRepTar
WDR23	NM_025230	hsa-miR-218	620	638	-12.3	0.362	2/14 (14.29%)	3'-UTR	Seed Site (1A)	3' TGTACCAATCTAGTTCGTGTT 5'& |||| |.|| .||||| &5' -CATGC-TGGA---GGCACA- 3'	0	0.06	None	2	cRepTar
WDR23	NM_025230	hsa-miR-218	947	961	-12.7	0.374	1/9 (11.11%)	3'-UTR	Seed Site (1A,m8)	3' TGTACCAATCTAGTTCGTGTT 5'& || .|||||| &5' ---------GAGAGAGCACA- 3'	0	0.06	None	2	cRepTar
ZFYVE26	NM_015346	hsa-miR-218	604	616	-13.4	0.394	0/9 (0.00%)	3'-UTR	Seed Site (1A,m8)	3' TGTACCAATCTAGTTCGTGTT 5'& ||||||||| &5' ------------CAAGCACAA 3'	0.68	0.19	None	2	RepTar
ZFYVE26	NM_015346	hsa-miR-218	794	814	-16.8	0.494	1/12 (8.33%)	3'-UTR	Seed Site (m8)	3' TGTACCAATCTAGTTCGTGTT 5'& ||| ||||||||. &5' ----GGTGCTCACAAGCACAG 3'	0.02	0.19	None	2	RepTar
ABHD2	NM_007011	hsa-miR-218	2562	2573	-10.5	0.309	2/8 (25.00%)	3'-UTR	Seed Site (m8)	3' TGTACCAATCTAGTTCGTGTT 5'& .||||||. &5' -------------GAGCACAG 3'	0	0.34	None	2	cRepTar
ABHD2	NM_007011	hsa-miR-218	4924	4946	-14.7	0.432	3/15 (20.00%)	3'-UTR	Seed Site (m8)	3' TGTAC-CAATCTAGTTCGTGTT 5'& .|| | || ||.|||||. &5' --GTGCGGCAGC-CAGGCACAG 3'	1	0.34	None	2	cRepTar
ADAM10	NM_001110	hsa-miR-218	1163	1181	-12.2	0.359	0/10 (0.00%)	3'-UTR	Seed Site (1A)	3' TGTACCAATCTAGTTCGTGTT 5'& ||| ||||||| &5' ----GGTGAAAC--AGCACAA 3'	1	0.86	None	2	cRepTar
ADAM10	NM_001110	hsa-miR-218	771	792	-10.5	0.309	0/12 (0.00%)	3'-UTR	Seed Site (1A)	3' TGTACCAATCTAGTTCGTGTT 5'& || ||| | |||||| &5' AC-TGGACATAGC-AGCACA- 3'	0	0.86	None	2	cRepTar
AKAP13	NM_006738	hsa-miR-218	1458	1479	-20.1	0.591	1/13 (7.69%)	3'-UTR	Seed Site (1A)	3' TGTACCAATCTAGTTCGTGTT 5'& .||||| | |||||| &5' GCATGGGGCTTTTGAGCACA- 3'	0.01	0.11	None	4	cRepTar
AKAP13	NM_006738	hsa-miR-218	3237	3256	-13.4	0.394	2/13 (15.38%)	3'-UTR	Seed Site (1A,m8)	3' TGTACCAATCTA-GTTCGTGTT 5'& |||| ..||||||| &5' ------TTAGTCGTGAGCACAA 3'	0	0.11	None	4	cRepTar
AKAP13	NM_006738	hsa-miR-218	4245	4262	-11.5	0.338	2/10 (20.00%)	3'-UTR	Seed Site (m8)	3' TGTACCAATCTAGTTCGTGTT 5'& || .||||||. &5' ----GGGCAT---GAGCACAG 3'	0	0.11	None	4	cRepTar
AKAP13	NM_006738	hsa-miR-218	488	507	-13	0.382	1/12 (8.33%)	3'-UTR	Seed Site (1A)	3' TGTACCAATCTAGT----TCGTGTT 5'& |.||| ||||||| &5' ---------GGTCAACTTAGCACAA 3'	0	0.11	None	4	cRepTar
ALPK3	NM_020778	hsa-miR-218	1572	1587	-11.7	0.344	1/11 (9.09%)	3'-UTR	Seed Site (1A)	3' TGTACCAATCTAGTTCGTGTT 5'& || .|| |||||| &5' ----GGAAGGA---AGCACA- 3'	0.02	0.04	None	2	RepTar
ALPK3	NM_020778	hsa-miR-218	169	186	-12.4	0.365	1/12 (8.33%)	3'-UTR	Seed Site (1A)	3' TGTACCAATCTAGT-TCGTGTT 5'& |||| || .||||| &5' ---TGGTG----CATGGCACA- 3'	0.01	0.04	None	2	cRepTar
AP4E1	NM_007347	hsa-miR-218	2868	2880	-12.8	0.376	1/9 (11.11%)	3'-UTR	Seed Site (m8)	3' TGTACCAATCTAGTTCGTGTT 5'& ||||||||. &5' ------------CAAGCACAG 3'	0.01	0.29	None	3	RepTar
AP4E1	NM_007347	hsa-miR-218	1785	1804	-11.2	0.329	1/11 (9.09%)	3'-UTR	Seed Site (1A,m8)	3' TGTACCAATCTAG----TTCGTGTT 5'& |||| .|||||| &5' --------AGATGCTGAGAGCACA- 3'	0	0.29	None	3	cRepTar
AP4E1	NM_007347	hsa-miR-218	503	520	-12.5	0.368	1/11 (9.09%)	3'-UTR	Seed Site (1A)	3' TGTACCAATCTAGTTCGTGTT 5'& |||.| |||||| &5' -----GTTGGCAT-AGCACA- 3'	0.04	0.29	None	3	cRepTar
ARNT2	NM_014862	hsa-miR-218	1552	1573	-14.36	0.422	3/12 (25.00%)	3'-UTR	Seed Site (1A,m8)	3' TGTACCAATCTAG-TTCGTGTT 5'& |.||| ..||||| &5' -CGTGGCTGCTGCAGGGCACA- 3'	0	0.05	None	2	cRepTar
ARNT2	NM_014862	hsa-miR-218	483	504	-11.74	0.345	2/13 (15.38%)	3'-UTR	Seed Site (m8)	3' TGTACCAATCTAGTTCGTGTT 5'& .| ||| |||||||. &5' GC-TGGAGCCAAGAAGCACAG 3'	0	0.05	None	2	cRepTar
BTBD1	NM_001011885	hsa-miR-218	423	445	-15.8	0.465	1/14 (7.14%)	3'-UTR	Seed Site (m8)	3' TGTACCAATCTAG--TTCGTGTT 5'& |||||| |||||||. &5' --ATGGTTTAAAAAAAAGCACAG 3'	0.01	0.34	None	2	cRepTar
BTBD1	NM_001011885	hsa-miR-218	48	70	-10.3	0.303	2/12 (16.67%)	3'-UTR	Seed Site (1A)	3' TGTACCAATCTAGT-------TCGTGTT 5'& ||||. .|||||| &5' --------AGATTCCCACTATGGCACAA 3'	1	0.34	None	2	cRepTar
C15orf2	NM_018958	hsa-miR-218	396	413	-14.3	0.421	1/12 (8.33%)	3'-UTR	Seed Site (1A,m8)	3' TGTACCAATCTAGTTCGTGTT 5'& |.|| |||||||| &5' -------TGGACAAAGCACAA 3'	0	0.04	None	2	RepTar
C15orf2	NM_018958	hsa-miR-218	702	723	-12.4	0.365	1/15 (6.67%)	3'-UTR	Seed Site (1A)	3' TGTACCA---ATCTAGTTCGTGTT 5'& .| ||| ||| ||||||| &5' GC-TGGAGTGTAGT---AGCACAA 3'	0	0.04	SINE/Alu-AluSx	2	cRepTar
CCPG1	NM_004748	hsa-miR-218	471	487	-14.2	0.418	1/13 (7.69%)	3'-UTR	Seed Site (1A)	3' TGTACCAATCTAGTTCGTGTT 5'& || |||| .|||||| &5' ----GG-TAGA---GGCACAA 3'	0	0.27	None	2	cRepTar
CCPG1	NM_004748	hsa-miR-218	3646	3670	-10.7	0.315	2/12 (16.67%)	3'-UTR	Seed Site (1A,m8)	3' TGTACCAATCTAG-TTCGTGTT 5'& .|| || |||.||| &5' GCAGAGCTTGAGAAAAGTACA- 3'	0.52	0.27	None	2	cRepTar
CGNL1	NM_032866	hsa-miR-218	2134	2155	-19	0.559	3/15 (20.00%)	3'-UTR	Seed Site (m8)	3' TGTACCAAT-C-TAGTTCGTGTT 5'& ||| | .|||.|||||. &5' ----GGTGATGTGTCAGGCACAG 3'	0	0.08	LINE/L2-L2a	2	cRepTar
CGNL1	NM_032866	hsa-miR-218	2446	2464	-18.6	0.547	1/13 (7.69%)	3'-UTR	Seed Site (1A)	3' TGTACCAATCTAGTTCGTGTT 5'& || ||.|| |||||| &5' ----GGGAAGGTC-AGCACA- 3'	0	0.08	None	2	cRepTar
CHSY1	NM_014918	hsa-miR-218	813	833	-13.7	0.403	4/16 (25.00%)	3'-UTR	Seed Site (m8)	3' TGTACCAATCTAGTTCGTGTT 5'& .|.|| ||| |.|||||. &5' GCGTGA--AGA--AGGCACAG 3'	0	0.51	None	2	cRepTar
CHSY1	NM_014918	hsa-miR-218	702	723	-14.7	0.432	2/13 (15.38%)	3'-UTR	Seed Site (1A,m8)	3' TGTACCAATCTAGTTCGTGTT 5'& .| ||| ||.||||| &5' GC-TGGGATTA-CAGGCACA- 3'	0.2	0.51	SINE/Alu-AluSg/x	2	cRepTar
CLK3	NM_001292	hsa-miR-218	1078	1092	-10.8	0.318	1/11 (9.09%)	3'-UTR	Seed Site (m8)	3' TGTACCAATCTAGTTCGTGTT 5'& ||| |||||||. &5' --------AGA--AAGCACAG 3'	1	0.91	None	3	RepTar
CLK3	NM_001292	hsa-miR-218	345	356	-10.7	0.315	1/8 (12.50%)	3'-UTR	Seed Site (1A,m8)	3' TGTACCAATCTAGTTCGTGTT 5'& .||||||| &5' -------------GAGCACAA 3'	1	0.91	None	3	cRepTar
CLK3	NM_001292	hsa-miR-218	909	927	-14.2	0.418	2/13 (15.38%)	3'-UTR	Seed Site (m8)	3' TGTACCAATCTA--GTTCGTGTT 5'& |||| ||.|||||. &5' --------AGATGACAGGCACAG 3'	0.95	0.91	None	3	cRepTar
CSNK1G1	NM_022048	hsa-miR-218	3439	3456	-12.2	0.359	2/12 (16.67%)	3'-UTR	Seed Site (1A,m8)	3' TGTACCAATCTAG--TTCGTGTT 5'& ||||. |.||||| &5' --------AGATTTGAGGCACA- 3'	0	0.34	None	2	cRepTar
CSNK1G1	NM_022048	hsa-miR-218	3686	3710	-15.6	0.459	3/18 (16.67%)	3'-UTR	Seed Site (1A,m8)	3' TGTACCA-ATCTAGTTCGTGTT 5'& ||| ||| |||. |.|.|||| &5' ACAGGGTCTAGGA-AGGTACAA 3'	0.13	0.34	None	2	cRepTar
DMN	NM_015286	hsa-miR-218	747	768	-13.8	0.406	1/13 (7.69%)	3'-UTR	Seed Site (1A)	3' TGTACCAATCTAGT------TCGTGTT 5'& |||.||| |||||| &5' -------TAGGTCATTAAGTAGCACA- 3'	0	0.09	None	2	cRepTar
DMN	NM_015286	hsa-miR-218	947	966	-11.3	0.332	1/13 (7.69%)	3'-UTR	Seed Site (1A)	3' TGTACC----AATCTAGTTCGTGTT 5'& || ||.|| |||||| &5' ----GGAAAATTGGA---AGCACA- 3'	0	0.09	None	2	RepTar,cRepTar
DNAJA4	NM_018602	hsa-miR-218	504	521	-10.7	0.315	0/10 (0.00%)	3'-UTR	Seed Site (1A,m8)	3' TGTACCAATCTAG--TTCGTGTT 5'& ||| ||||||| &5' --------AGAATAAAAGCACA- 3'	0.05	0.19	None	3	RepTar
DNAJA4	NM_018602	hsa-miR-218	25	39	-10.4	0.306	1/10 (10.00%)	3'-UTR	Seed Site (1A)	3' TGTACCAATCTAGTTCGTGTT 5'& .|| | |||||| &5' --------GGA-CTAGCACA- 3'	0.01	0.19	None	3	cRepTar
DNAJA4	NM_018602	hsa-miR-218	372	383	-10.1	0.297	1/8 (12.50%)	3'-UTR	Seed Site (1A,m8)	3' TGTACCAATCTAGTTCGTGTT 5'& |.|||||| &5' -------------AGGCACAA 3'	0	0.19	None	3	cRepTar
FAM63B	NM_001040450	hsa-miR-218	796	816	-15	0.441	3/16 (18.75%)	3'-UTR	Seed Site (m8)	3' TGTACCAATCTAGTTCGTGTT 5'& .|||| ||. |||||||. &5' -TATGG--AGGA-AAGCACAG 3'	0.03	0.49	None	2	RepTar
FAM63B	NM_001040450	hsa-miR-218	950	963	-10.9	0.321	0/9 (0.00%)	3'-UTR	Seed Site (1A,m8)	3' TGTACCAATCTAGTTCGTGTT 5'& || ||||||| &5' ---------GAAAAAGCACA- 3'	0.88	0.49	None	2	RepTar
FGF7	NM_002009	hsa-miR-218	2478	2497	-15.7	0.462	0/13 (0.00%)	3'-UTR	Seed Site (1A)	3' TGTACCAATCTAGT---TCGTGTT 5'& ||||||| |||||| &5' -------TAGATCAGTTAGCACA- 3'	0	0.43	SINE/MIR-MIR3	3	cRepTar
FGF7	NM_002009	hsa-miR-218	1076	1092	-10.8	0.318	0/10 (0.00%)	3'-UTR	Seed Site (1A)	3' TGTACCAATCTAGTTCGTGTT 5'& || || |||||| &5' -------TAAGTCTAGCACA- 3'	1	0.43	None	3	cRepTar
FGF7	NM_002009	hsa-miR-218	1404	1426	-16.6	0.488	1/15 (6.67%)	3'-UTR	Seed Site (1A,m8)	3' TGTACCAATCTAG----TTCGTGTT 5'& ||||||| .||||||| &5' -----GTTAGATGGCAAGAGCACAA 3'	0	0.43	None	3	cRepTar
GABRB3	NM_000814	hsa-miR-218	1216	1227	-10.6	0.312	1/8 (12.50%)	3'-UTR	Seed Site (1A,m8)	3' TGTACCAATCTAGTTCGTGTT 5'& .||||||| &5' ------------TAAGCACA- 3'	0.97	0.58	None	4	RepTar
GABRB3	NM_000814	hsa-miR-218	4109	4128	-12.3	0.362	1/13 (7.69%)	3'-UTR	Seed Site (1A,m8)	3' TGTACCAAT-CTAGTTCGTGTT 5'& ||| | |.||||||| &5' -----GTTTTGCTTAAGCACA- 3'	1	0.58	None	4	RepTar
GABRB3	NM_000814	hsa-miR-218	4012	4027	-10.6	0.312	3/12 (25.00%)	3'-UTR	Seed Site (m8)	3' TGTACCAATCTAGTTCGTGTT 5'& ||.| |||.|||. &5' --------AGGT-AAGTACAG 3'	1	0.58	None	4	cRepTar
GABRB3	NM_000814	hsa-miR-218	3468	3492	-17	0.5	2/16 (12.50%)	3'-UTR	Seed Site (1A,m8)	3' TGTACCAA------TCTAGTTCGTGTT 5'& ||||| .|| ||.||||| &5' ---TGGTTTTAAGGGGA-CAGGCACA- 3'	0.09	0.58	None	4	cRepTar
GLCE	NM_015554	hsa-miR-218	2593	2605	-13.3	0.391	0/9 (0.00%)	3'-UTR	Seed Site (1A,m8)	3' TGTACCAATCTAGTTCGTGTT 5'& ||||||||| &5' ------------CAAGCACAA 3'	0.96	0.32	None	4	RepTar
GLCE	NM_015554	hsa-miR-218	2800	2816	-13.6	0.4	1/12 (8.33%)	3'-UTR	Seed Site (1A,m8)	3' TGTACCAATCTAGTTCGTGTT 5'& || |.|||||||| &5' --------AGTTTAAGCACAA 3'	1	0.32	None	4	RepTar
GLCE	NM_015554	hsa-miR-218	639	651	-11.1	0.326	1/9 (11.11%)	3'-UTR	Seed Site (1A,m8)	3' TGTACCAATCTAGTTCGTGTT 5'& .|||||||| &5' ------------TAAGCACAA 3'	1	0.32	None	4	RepTar
GLCE	NM_015554	hsa-miR-218	1372	1394	-13	0.382	2/15 (13.33%)	3'-UTR	Seed Site (1A,m8)	3' TGTACCA-ATCTAGTTCGTGTT 5'& .|| || ||||||.||| &5' --GTGACCTATATCAAGTACA- 3'	0.01	0.32	None	4	cRepTar
GLDN	NM_181789	hsa-miR-218	1069	1089	-15.4	0.453	2/13 (15.38%)	3'-UTR	Seed Site (m8)	3' TGTACCAATCTAGTTCGTGTT 5'& |||| | .||||||. &5' ----GGTTTTACTGAGCACAG 3'	0	0.06	DNA/MER1_type-MER58A	4	cRepTar
GLDN	NM_181789	hsa-miR-218	1774	1790	-15.71	0.462	2/13 (15.38%)	3'-UTR	Seed Site (1A)	3' TGTACCAATCTAGTTCGTGTT 5'& .|||||| .||||| &5' GCATGGT-------GGCACA- 3'	0.01	0.06	SINE/Alu-FLAM_A	4	cRepTar
GLDN	NM_181789	hsa-miR-218	2261	2281	-13.6	0.4	1/11 (9.09%)	3'-UTR	Seed Site (1A)	3' TGTACCAATCTAGT-TCGTGTT 5'& ||||. |||||| &5' ----GGTTGTTAATTAGCACA- 3'	0.96	0.06	None	4	cRepTar
GLDN	NM_181789	hsa-miR-218	3236	3247	-10.5	0.309	1/8 (12.50%)	3'-UTR	Seed Site (1A,m8)	3' TGTACCAATCTAGTTCGTGTT 5'& .||||||| &5' -------------GAGCACAA 3'	0.35	0.06	None	4	cRepTar
HMG20A	NM_018200	hsa-miR-218	1234	1248	-10.5	0.309	0/10 (0.00%)	3'-UTR	Seed Site (1A)	3' TGTACCAATCTAGT-TCGTGTT 5'& |||| |||||| &5' ----------ATCATAGCACA- 3'	0	0.18	SINE/Alu-FAM	3	cRepTar
HMG20A	NM_018200	hsa-miR-218	1391	1402	-10.8	0.318	1/8 (12.50%)	3'-UTR	Seed Site (1A,m8)	3' TGTACCAATCTAGTTCGTGTT 5'& .||||||| &5' -------------GAGCACAA 3'	0.05	0.18	None	3	cRepTar
HMG20A	NM_018200	hsa-miR-218	2300	2320	-10.8	0.318	0/12 (0.00%)	3'-UTR	Seed Site (1A)	3' TGTACCAATCTA-GTTCGTGTT 5'& |||| | ||||||| &5' -----GTTACAGGCTAGCACAA 3'	0	0.18	None	3	cRepTar
IGF1R	NM_000875	hsa-miR-218	2225	2242	-12.7	0.374	0/12 (0.00%)	3'-UTR	Seed Site (1A)	3' TGTACCAATCTAGT-TCGTGTT 5'& |||| | ||||||| &5' --------AGATGACAGCACAA 3'	0.31	0.45	None	3	cRepTar
IGF1R	NM_000875	hsa-miR-218	2934	2952	-12.72	0.374	1/9 (11.11%)	3'-UTR	Seed Site (1A,m8)	3' TGTACCAATCTAGTTCGTGTT 5'& || .|||||| &5' ----GGGCACCA-GAGCACA- 3'	0	0.45	None	3	cRepTar
IGF1R	NM_000875	hsa-miR-218	3213	3227	-12.9	0.379	0/9 (0.00%)	3'-UTR	Seed Site (1A)	3' TGTACCAATCTAGTTCGTGTT 5'& || ||||||| &5' ----------ATTGAGCACAA 3'	0	0.45	None	3	cRepTar
IL16	NM_004513	hsa-miR-218	92	110	-14.9	0.438	2/15 (13.33%)	3'-UTR	Seed Site (m8)	3' TGTACCAATCTAGTTCGTGTT 5'& |||| .|| |||||||. &5' --ATGGG-GGA--AAGCACAG 3'	0.1	0.01	None	2	RepTar
IL16	NM_004513	hsa-miR-218	2714	2735	-14.6	0.429	2/13 (15.38%)	3'-UTR	Seed Site (m8)	3' TGTACCAA-TCTAGTTCGTGTT 5'& || || ||.|||||. &5' ----GGAGCAGTGCAGGCACAG 3'	0	0.01	None	2	cRepTar
KIAA1199	NM_018689	hsa-miR-218	1197	1207	-10.4	0.306	2/8 (25.00%)	3'-UTR	Seed Site (m8)	3' TGTACCAATCTAGTTCGTGTT 5'& .||||||. &5' -------------GAGCACAG 3'	0	0.14	None	2	cRepTar
KIAA1199	NM_018689	hsa-miR-218	2444	2458	-11.31	0.333	0/11 (0.00%)	3'-UTR	Seed Site (1A)	3' TGTACCAATCTAGTTCGTGTT 5'& |||| ||||||| &5' ---TGGT-------AGCACAA 3'	0.85	0.14	None	2	cRepTar
KLF13	NM_015995	hsa-miR-218	1764	1784	-13.7	0.403	1/13 (7.69%)	3'-UTR	Seed Site (1A)	3' TGTACCAATCTAGTTCGTGTT 5'& .|||| | ||||||| &5' -TATGGGGTG--C-AGCACAA 3'	0.2	0.19	None	3	cRepTar
KLF13	NM_015995	hsa-miR-218	906	919	-10.31	0.303	1/10 (10.00%)	3'-UTR	Seed Site (1A)	3' TGTACCAATCTAGTTCGTGTT 5'& |||| .||||| &5' ---TGGT-------GGCACA- 3'	0	0.19	None	3	cRepTar
KLF13	NM_015995	hsa-miR-218	1864	1888	-15	0.441	2/14 (14.29%)	3'-UTR	Seed Site (m8)	3' TGTACCAATCTAGTTCGTGTT 5'& ||| | |||.|||||. &5' ACAGCAGCTGCTCAGGCACAG 3'	0	0.19	None	3	cRepTar
KLHL25	NM_022480	hsa-miR-218	1601	1616	-13.4	0.394	0/11 (0.00%)	3'-UTR	Seed Site (1A,m8)	3' TGTACCAATCTAGTTCGTGTT 5'& |||| ||||||| &5' --------AGATAAAGCACA- 3'	0	0.02	None	2	RepTar
KLHL25	NM_022480	hsa-miR-218	1616	1633	-10.2	0.3	0/11 (0.00%)	3'-UTR	Seed Site (1A)	3' TGTACCAATCTAGT---TCGTGTT 5'& |||| ||||||| &5' ----------ATCACATAGCACAA 3'	0.02	0.02	None	2	cRepTar
MESDC2	NM_015154	hsa-miR-218	2143	2163	-14.6	0.429	2/14 (14.29%)	3'-UTR	Seed Site (1A)	3' TGTACCAATCTA---GT-TCGTGTT 5'& |||.|| |. |||||| &5' -----GTTGGAGGAGCGTAGCACA- 3'	0	0.02	None	2	cRepTar
MESDC2	NM_015154	hsa-miR-218	2780	2796	-13	0.382	2/11 (18.18%)	3'-UTR	Seed Site (m8)	3' TGTACCAATCTAGTTCGTGTT 5'& || ||.|||||. &5' --------AGCCCAGGCACAG 3'	0	0.02	LTR/MaLR-MLT1G1	2	cRepTar
MYO1E	NM_004998	hsa-miR-218	28	47	-13.5	0.397	3/12 (25.00%)	3'-UTR	Seed Site (m8)	3' TGTACCAATCTA---GTTCGTGTT 5'& .|| ||.|||||. &5' --------GGAGCTCCAGGCACAG 3'	0	0.34	None	2	cRepTar
MYO1E	NM_004998	hsa-miR-218	383	399	-11.7	0.344	1/12 (8.33%)	3'-UTR	Seed Site (1A,m8)	3' TGTACCAATCTAGTTCGTGTT 5'& ||| || .|||||| &5' -----GTT-GAA-GAGCACA- 3'	0.91	0.34	None	2	cRepTar
MYO5A	NM_000259	hsa-miR-218	3499	3517	-14.6	0.429	0/13 (0.00%)	3'-UTR	Seed Site (1A)	3' TGTACCAA-TCTAGTTCGTGTT 5'& ||| ||| ||||||| &5' ----GGTGCAGA---AGCACAA 3'	0.02	0.26	None	2	RepTar
MYO5A	NM_000259	hsa-miR-218	2664	2679	-12.71	0.374	1/12 (8.33%)	3'-UTR	Seed Site (1A)	3' TGTACCAATCTAGTTCGTGTT 5'& ||||| .|||||| &5' --ATGGT-------GGCACAA 3'	0	0.26	None	2	cRepTar
NIPA1	NM_144599	hsa-miR-218	3604	3625	-15.9	0.468	3/17 (17.65%)	3'-UTR	Seed Site (m8)	3' TGTACCAATCTAGTTCGTGTT 5'& ||| ||| ||| ..|||||. &5' ACA-GGTGTGAT-GGGCACAG 3'	0	0.19	None	2	cRepTar
NIPA1	NM_144599	hsa-miR-218	2810	2833	-12.34	0.363	2/12 (16.67%)	3'-UTR	Seed Site (1A,m8)	3' TGTACCAATCTAG--TTCGTGTT 5'& .|||| |||.||| &5' --GTGGTCTTTCCAAAAGTACA- 3'	0.02	0.19	None	2	cRepTar
NR2E3	NM_016346	hsa-miR-218	125	147	-18.6	0.547	3/15 (20.00%)	3'-UTR	Seed Site (m8)	3' TGTACCAATCTAGTTCGTGTT 5'& .||||| ||.|||||. &5' -TATGGTGTCC-CAGGCACAG 3'	0.02	0.01	None	2	cRepTar
NR2E3	NM_016346	hsa-miR-218	75	96	-13.7	0.403	0/17 (0.00%)	3'-UTR	Seed Site (1A)	3' TGTACCAATCTAGTTCGTGTT 5'& || || ||||| | ||||||| &5' AC-TGATTAGA-C-AGCACAA 3'	0	0.01	None	2	cRepTar
PAQR5	NM_001104554	hsa-miR-218	2385	2404	-18.1	0.532	3/13 (23.08%)	3'-UTR	Seed Site (1A)	3' TGTACCAATCTAGTTCGTGTT 5'& .||| ||. .||||| &5' --GTGGGGAGGGT-GGCACA- 3'	0	0.06	None	2	cRepTar
PAQR5	NM_001104554	hsa-miR-218	1787	1810	-12.94	0.381	3/13 (23.08%)	3'-UTR	Seed Site (1A,m8)	3' TGTACCAATCTAGTTCGTGTT 5'& .|||| |.|.|||| &5' -TATGGCAAAAAAAGGTACAA 3'	0.1	0.06	None	2	cRepTar
PML	NM_033240	hsa-miR-218	1667	1677	-10.4	0.306	2/8 (25.00%)	3'-UTR	Seed Site (m8)	3' TGTACCAATCTAGTTCGTGTT 5'& .||||||. &5' -------------GAGCACAG 3'	0	0.03	None	3	cRepTar
PML	NM_033240	hsa-miR-218	776	794	-12.3	0.362	3/12 (25.00%)	3'-UTR	Seed Site (m8)	3' TGTACCAATCTAGTTCGTGTT 5'& |||. .||||||. &5' -----GTTGTACAGAGCACAG 3'	0	0.03	None	3	cRepTar
PML	NM_033240	hsa-miR-218	617	626	-10.8	0.318	1/8 (12.50%)	3'-UTR	Seed Site (1A,m8)	3' TGTACCAATCTAGTTCGTGTT 5'& .||||||| &5' -------------GAGCACAA 3'	0	0.03	None	3	cRepTar
RAB8B	NM_016530	hsa-miR-218	54	64	-10.1	0.297	1/8 (12.50%)	3'-UTR	Seed Site (m8)	3' TGTACCAATCTAGTTCGTGTT 5'& |||||||. &5' -------------AAGCACAG 3'	1	0.5	None	2	RepTar
RAB8B	NM_016530	hsa-miR-218	3533	3546	-10.4	0.306	0/9 (0.00%)	3'-UTR	Seed Site (1A)	3' TGTACCAATCTAGTTCGTGTT 5'& || ||||||| &5' -----------TCTAGCACAA 3'	0.03	0.5	None	2	cRepTar
RNF111	NM_017610	hsa-miR-218	1112	1126	-11.2	0.329	2/10 (20.00%)	3'-UTR	Seed Site (1A,m8)	3' TGTACCAATCTAGTTCGTGTT 5'& .| |.|||||| &5' ----------GTGAGGCACAA 3'	1	0.77	None	2	cRepTar
RNF111	NM_017610	hsa-miR-218	1989	2011	-11.2	0.329	1/12 (8.33%)	3'-UTR	Seed Site (m8)	3' TGTACCAATCTAG------TTCGTGTT 5'& |||| |||||||. &5' --------AGATACAAGTAAAGCACAG 3'	0	0.77	None	2	RepTar,cRepTar
SCAMP5	NM_138967	hsa-miR-218	1412	1430	-14.6	0.429	0/12 (0.00%)	3'-UTR	Seed Site (1A,m8)	3' TGTACCAATCTAGTTCGTGTT 5'& ||| ||||||||| &5' ---TGGCTG---CAAGCACAA 3'	0.11	0.14	None	3	RepTar
SCAMP5	NM_138967	hsa-miR-218	1095	1116	-12.3	0.362	2/14 (14.29%)	3'-UTR	Seed Site (m8)	3' TGTACCAATCTAG---TTCGTGTT 5'& || |||| |.|||||. &5' -----GTCAGATGTAAAGGCACAG 3'	0.04	0.14	None	3	cRepTar
SCAMP5	NM_138967	hsa-miR-218	788	805	-12	0.353	3/12 (25.00%)	3'-UTR	Seed Site (1A,m8)	3' TGTACCAATCTAGTTCGTGTT 5'& || .|| ..||||| &5' -----GTAGGAG-GGGCACA- 3'	0.49	0.14	None	3	cRepTar
SGK269	NM_024776	hsa-miR-218	2222	2241	-10.2	0.3	0/11 (0.00%)	3'-UTR	Seed Site (1A)	3' TGTACCAATCTAGTTCGTGTT 5'& |||| | |||||| &5' -CATGTCAG---CCAGCACA- 3'	0.07	0.14	None	3	cRepTar
SGK269	NM_024776	hsa-miR-218	3488	3510	-17.8	0.524	3/16 (18.75%)	3'-UTR	Seed Site (1A,m8)	3' TGTACCAA-TCTAG-TTCGTGTT 5'& |||| ||.| ..|||||| &5' ----GGTTGAGGTGAGGGCACAA 3'	0	0.14	None	3	cRepTar
SGK269	NM_024776	hsa-miR-218	4203	4225	-10.7	0.315	3/13 (23.08%)	3'-UTR	Seed Site (m8)	3' TGTACCAATCTAGTTCGTGTT 5'& .|| || |||.|||. &5' --GTGATCTGAAAAAGTACAG 3'	0	0.14	None	3	cRepTar
SHC4	NM_203349	hsa-miR-218	281	292	-10.1	0.297	0/8 (0.00%)	3'-UTR	Seed Site (1A,m8)	3' TGTACCAATCTAGTTCGTGTT 5'& |||||||| &5' -------------AAGCACAA 3'	1	0.24	None	3	RepTar
SHC4	NM_203349	hsa-miR-218	79	101	-13.8	0.406	1/13 (7.69%)	3'-UTR	Seed Site (1A,m8)	3' TGTACCAATCTAG-----TTCGTGTT 5'& ||||| .||||||| &5' -------TAGATAAAATAGAGCACAA 3'	0	0.24	None	3	cRepTar
SHC4	NM_203349	hsa-miR-218	894	917	-12.4	0.365	2/15 (13.33%)	3'-UTR	Seed Site (m8)	3' TGTACCAATCTAGTTCGTGTT 5'& ||| |||| |||.|||. &5' -CATTCTTAGTAAAAGTACAG 3'	0.04	0.24	None	3	cRepTar
SLC12A6	NM_001042494	hsa-miR-218	937	951	-12.8	0.376	2/11 (18.18%)	3'-UTR	Seed Site (m8)	3' TGTACCAATCTAGTTCGTGTT 5'& ||.|||||||. &5' ----------ATTAAGCACAG 3'	0.01	0.22	None	3	RepTar
SLC12A6	NM_001042494	hsa-miR-218	1707	1726	-12.3	0.362	2/15 (13.33%)	3'-UTR	Seed Site (m8)	3' TGTACC-AATCTAGTTCGTGTT 5'& ||| ||| ||||||.|. &5' ---TGGCTTA---CAAGCATAG 3'	0.32	0.22	None	3	cRepTar
SLC12A6	NM_001042494	hsa-miR-218	2546	2567	-12.9	0.379	2/14 (14.29%)	3'-UTR	Seed Site (1A)	3' TGTACCAATCTAGTTCGTGTT 5'& .| ||| || .|||||| &5' GC-TGGAGTGAAATGGCACAA 3'	0	0.22	SINE/Alu-AluSp	3	cRepTar
SMAD3	NM_005902	hsa-miR-218	2929	2950	-11.6	0.341	0/13 (0.00%)	3'-UTR	Seed Site (1A)	3' TGTACCAATCT----AGTTCGTGTT 5'& ||||| || |||||| &5' ------TTAGATGCTTCCAGCACA- 3'	0	0.14	None	3	cRepTar
SMAD3	NM_005902	hsa-miR-218	3085	3102	-13.5	0.397	2/12 (16.67%)	3'-UTR	Seed Site (1A,m8)	3' TGTACCAATCTAGTTCGTGTT 5'& ||||. .|||||| &5' ------TTAGGAAGAGCACA- 3'	0.01	0.14	None	3	cRepTar
SMAD3	NM_005902	hsa-miR-218	4104	4125	-14.2	0.418	4/16 (25.00%)	3'-UTR	Seed Site (m8)	3' TGTACCAA-TCTAGTTCGTGTT 5'& .| ||| || | ..|||||. &5' GC-TGGAAGAGTTGGGGCACAG 3'	0.08	0.14	None	3	cRepTar
SNX1	NM_003099	hsa-miR-218	3010	3031	-12.4	0.365	3/13 (23.08%)	3'-UTR	Seed Site (1A)	3' TGTACCAATCTAGT----TCGTGTT 5'& |.|||. .|||||| &5' -------TGGATTGCAATGGCACAA 3'	0.02	0.1	SINE/Alu-AluSq	4	cRepTar
SNX1	NM_003099	hsa-miR-218	3825	3846	-11.36	0.334	1/10 (10.00%)	3'-UTR	Seed Site (1A,m8)	3' TGTACCAATCTAG-TTCGTGTT 5'& || .||||||| &5' ----GGAATAACAGGAGCACAA 3'	0	0.1	None	4	cRepTar
SNX1	NM_003099	hsa-miR-218	4429	4451	-17.8	0.524	3/14 (21.43%)	3'-UTR	Seed Site (m8)	3' TGTACCA--ATCTAGTTCGTGTT 5'& || |.| ||.|||||. &5' ----GGCTCTGGGCCAGGCACAG 3'	0	0.1	None	4	cRepTar
SNX1	NM_003099	hsa-miR-218	5395	5406	-12.1	0.356	1/8 (12.50%)	3'-UTR	Seed Site (1A,m8)	3' TGTACCAATCTAGTTCGTGTT 5'& |.|||||| &5' ------------CGAGCACA- 3'	0	0.1	None	4	cRepTar
SNX22	NM_024798	hsa-miR-218	1038	1059	-12	0.353	2/14 (14.29%)	3'-UTR	Seed Site (m8)	3' TGTACCAAT-CTAGTTCGTGTT 5'& || || || |||.|||. &5' ----GGCTATGAAAAAGTACAG 3'	0.1	0.13	None	3	cRepTar
SNX22	NM_024798	hsa-miR-218	1738	1754	-13.4	0.394	0/11 (0.00%)	3'-UTR	Seed Site (1A)	3' TGTACCAATCTAGT--TCGTGTT 5'& ||||| |||||| &5' ---------GATCAACAGCACA- 3'	0.02	0.13	None	3	cRepTar
SNX22	NM_024798	hsa-miR-218	2822	2833	-10.7	0.315	1/8 (12.50%)	3'-UTR	Seed Site (1A,m8)	3' TGTACCAATCTAGTTCGTGTT 5'& .||||||| &5' -------------GAGCACAA 3'	0	0.13	None	3	cRepTar
ST8SIA2	NM_006011	hsa-miR-218	4283	4303	-17.5	0.515	2/15 (13.33%)	3'-UTR	Seed Site (1A)	3' TGTACCAATCTAGT-TCGTGTT 5'& .|.|||| || |||||| &5' GCGTGGTG----CATAGCACA- 3'	0.97	0.22	LINE/L2-L2a	2	cRepTar
ST8SIA2	NM_006011	hsa-miR-218	509	528	-12.72	0.374	1/10 (10.00%)	3'-UTR	Seed Site (1A,m8)	3' TGTACCAATCTAGTTCGTGTT 5'& || .||||||| &5' ----GGGCAAAG-GAGCACAA 3'	0	0.22	None	2	cRepTar
TBC1D2B	NM_015079	hsa-miR-218	1578	1596	-14.4	0.424	0/12 (0.00%)	3'-UTR	Seed Site (1A)	3' TGTACCAATCTAGTTCGTGTT 5'& |||| || |||||| &5' ---TGGTGTT-TC-AGCACA- 3'	0	0.08	None	2	cRepTar
TBC1D2B	NM_015079	hsa-miR-218	590	610	-14.7	0.432	1/13 (7.69%)	3'-UTR	Seed Site (1A,m8)	3' TGTACCAATCTA---GTTCGTGTT 5'& ||||| ||.||||| &5' ------TTAGAAAAGCAGGCACA- 3'	0.2	0.08	None	2	cRepTar
TCF12	NM_003205	hsa-miR-218	1022	1034	-11.4	0.335	1/9 (11.11%)	3'-UTR	Seed Site (1A,m8)	3' TGTACCAATCTAGTTCGTGTT 5'& .|||||||| &5' ------------TAAGCACAA 3'	1	0.9	None	2	RepTar
TCF12	NM_003205	hsa-miR-218	1505	1523	-13.4	0.394	1/13 (7.69%)	3'-UTR	Seed Site (1A)	3' TGTACCAATCTAGTTCGTGTT 5'& .||| ||| |||||| &5' --GTGGCA--ATC-AGCACA- 3'	0.84	0.9	None	2	cRepTar
THBS1	NM_003246	hsa-miR-218	1233	1248	-11.2	0.329	0/11 (0.00%)	3'-UTR	Seed Site (1A)	3' TGTACCAATCTAGTTCGTGTT 5'& ||| | ||||||| &5' --------AGAAC-AGCACAA 3'	0.04	0.61	None	2	cRepTar
THBS1	NM_003246	hsa-miR-218	880	902	-17.6	0.518	2/15 (13.33%)	3'-UTR	Seed Site (1A)	3' TGTACCAATCTAGTTCGTGTT 5'& .||||||| .|||||| &5' -TATGGTTACAAT-GGCACAA 3'	1	0.61	None	2	cRepTar
THSD4	NM_024817	hsa-miR-218	1112	1125	-10.5	0.309	1/9 (11.11%)	3'-UTR	Seed Site (1A,m8)	3' TGTACCAATCTAGTTCGTGTT 5'& .| ||||||| &5' ----------GTGAAGCACA- 3'	0	0.07	None	2	RepTar
THSD4	NM_024817	hsa-miR-218	4271	4285	-14	0.412	3/12 (25.00%)	3'-UTR	Seed Site (m8)	3' TGTACCAATCTAGTTCGTGTT 5'& ||. ||.|||||. &5' --------AGG-CAGGCACAG 3'	0	0.07	LINE/CR1-L3	2	cRepTar
UBE3A	NM_000462	hsa-miR-218	668	686	-10.9	0.321	0/11 (0.00%)	3'-UTR	Seed Site (1A)	3' TGTACCAATCTAGTTCGTGTT 5'& |||| ||||||| &5' ------TTAGTAACAGCACAA 3'	1	0.88	None	2	cRepTar
UBE3A	NM_000462	hsa-miR-218	1221	1245	-12.5	0.368	2/16 (12.50%)	3'-UTR	Seed Site (1A,m8)	3' TGTACCA---ATCTAGTTCGTGTT 5'& |||| |.|| |||.|||| &5' -CATGTACTATGGAA-AAGTACAA 3'	0.95	0.88	None	2	cRepTar
VPS39	NM_015289	hsa-miR-218	1150	1167	-16.1	0.474	3/13 (23.08%)	3'-UTR	Seed Site (m8)	3' TGTACCAATCTAGTTCGTGTT 5'& ||| |.|.|||||. &5' ----GGTGT--TTAGGCACAG 3'	0	0.04	None	2	cRepTar
VPS39	NM_015289	hsa-miR-218	350	373	-11.3	0.332	2/12 (16.67%)	3'-UTR	Seed Site (1A,m8)	3' TGTACCAATC----TAGTTCGTGTT 5'& || ||.|||.||| &5' ----GGGCTTTTCTATTAAGTACA- 3'	0.03	0.04	None	2	cRepTar
ZFP106	NM_022473	hsa-miR-218	3799	3820	-13.5	0.397	1/13 (7.69%)	3'-UTR	Seed Site (1A)	3' TGTACCAAT--CTAGTTCGTGTT 5'& .||| || | |||||| &5' --GTGGGATTTGAAC-AGCACA- 3'	0	0.11	None	2	cRepTar
ZFP106	NM_022473	hsa-miR-218	104	127	-16.5	0.485	3/15 (20.00%)	3'-UTR	Seed Site (1A,m8)	3' TGTACCAATCTA--GTTCGTGTT 5'& .|||||| ||.|||.| &5' --GTGGTTACTAGCCAGGCATA- 3'	0.2	0.11	None	2	cRepTar
ZNF592	NM_014630	hsa-miR-218	2304	2325	-22.6	0.665	4/17 (23.53%)	3'-UTR	Seed Site (1A,m8)	3' TGTACCAATCTAGTTCGTGTT 5'& .||||| .|.| .|||||| &5' GCATGGA-GGGTGGAGCACA- 3'	0	0.16	None	2	cRepTar
ZNF592	NM_014630	hsa-miR-218	4005	4029	-11	0.324	0/12 (0.00%)	3'-UTR	Seed Site (1A,m8)	3' TGTACCAATCTAG-------TTCGTGTT 5'& ||||| ||||||| &5' ------TTAGAGAAATTAAAAAGCACA- 3'	0.01	0.16	None	2	cRepTar
ZNF609	NM_015042	hsa-miR-218	1639	1659	-14.7	0.432	1/11 (9.09%)	3'-UTR	Seed Site (1A,m8)	3' TGTACCAATCTAGTTCGTGTT 5'& || .|||||||| &5' ----GGGGACAGTAAGCACAA 3'	0.65	0.36	None	2	RepTar
ZNF609	NM_015042	hsa-miR-218	612	626	-10	0.294	0/11 (0.00%)	3'-UTR	Seed Site (1A)	3' TGTACCAATCTAGTTCGTGTT 5'& ||||| |||||| &5' ACATG---------AGCACA- 3'	0.51	0.36	None	2	cRepTar
ADCY9	NM_001116	hsa-miR-218	482	493	-10.4	0.306	1/8 (12.50%)	3'-UTR	Seed Site (1A,m8)	3' TGTACCAATCTAGTTCGTGTT 5'& .||||||| &5' ------------TAAGCACA- 3'	0.91	0.18	None	3	RepTar
ADCY9	NM_001116	hsa-miR-218	2418	2437	-16.6	0.488	2/13 (15.38%)	3'-UTR	Seed Site (1A,m8)	3' TGTACCAATCTA-GTTCGTGTT 5'& |||.| |.|||||| &5' -----GTTGGCAGCGAGCACA- 3'	0	0.18	None	3	cRepTar
ADCY9	NM_001116	hsa-miR-218	2671	2692	-17.8	0.524	1/15 (6.67%)	3'-UTR	Seed Site (1A,m8)	3' TGTACCAATCTAGTTCGTGTT 5'& |.||||| |||||||| &5' ATATGGTAAA--CAAGCACA- 3'	0.12	0.18	Simple_repeat-(TA)n	3	cRepTar
CCDC78	NM_173476	hsa-miR-218	1084	1106	-14.3	0.421	1/12 (8.33%)	3'-UTR	Seed Site (1A,m8)	3' TGTACCAATCTAG---TTCGTGTT 5'& || || .||||||| &5' ----GGGATGAGCAGAGAGCACAA 3'	0	0.1	None	2	cRepTar
CCDC78	NM_173476	hsa-miR-218	1282	1302	-14.6	0.429	2/12 (16.67%)	3'-UTR	Seed Site (1A,m8)	3' TGTACCAA-TCTAGTTCGTGTT 5'& || ||. .|||||| &5' ----GGATCAGGGAGAGCACA- 3'	0	0.1	None	2	cRepTar
CENPN	NM_001100624	hsa-miR-218	1496	1517	-14	0.412	4/17 (23.53%)	3'-UTR	3' Compensatory Site	3' TGTACCAATCTAGTTCGTGTT 5'& |||||| .|.|.| .|||| &5' ACATGG--GGGTTAT-TACAA 3'	0	0.01	LTR/MaLR-THE1B	3	RepTar
CENPN	NM_001100624	hsa-miR-218	2204	2229	-13.6	0.4	2/17 (11.76%)	3'-UTR	3' Compensatory Site	3' TGTACCAA-TCTAGTTCGTGTT 5'& ||||||| ||.| || | |.| &5' ACATGGTGAAGGTGAACCCCGA 3'	0	0.01	SINE/Alu-AluSg	3	RepTar
CENPN	NM_001100624	hsa-miR-218	4	26	-22.1	0.65	4/18 (22.22%)	3'-UTR	Seed Site (m8)	3' TGTACCAATCTAGTTCGTGTT 5'& .|.||||| |.|||||||. &5' GCGTGGTTTC-TTAAGCACAG 3'	0	0.01	None	3	cRepTar
CHST6	NM_021615	hsa-miR-218	3683	3700	-13.1	0.385	2/12 (16.67%)	3'-UTR	Seed Site (1A)	3' TGTACCA-ATCTAGTTCGTGTT 5'& ||| |.| .||||| &5' ----GGTGTGGT---GGCACA- 3'	0	0.01	SINE/Alu-AluSx	2	cRepTar
CHST6	NM_021615	hsa-miR-218	3018	3038	-14.8	0.435	3/14 (21.43%)	3'-UTR	Seed Site (m8)	3' TGTACCAATCTAGTTCGTGTT 5'& ||| || .|.|||||. &5' ---TGGCT-GACTAGGCACAG 3'	0	0.01	None	2	cRepTar
CLEC16A	NM_015226	hsa-miR-218	2500	2516	-10.5	0.309	3/12 (25.00%)	3'-UTR	Seed Site (m8)	3' TGTACCAATCTAGTTCGTGTT 5'& || || ..|||||. &5' ----GGC-AGT--GGGCACAG 3'	0	0.05	None	3	cRepTar
CLEC16A	NM_015226	hsa-miR-218	1648	1668	-16.2	0.476	2/14 (14.29%)	3'-UTR	Seed Site (1A,m8)	3' TGTACCAATCTAGTTCGTGTT 5'& ||||| ||.|.|||| &5' -CATGGCTG---CAGGTACAA 3'	0	0.05	None	3	cRepTar
CLEC16A	NM_015226	hsa-miR-218	733	755	-14.5	0.426	2/14 (14.29%)	3'-UTR	Seed Site (1A,m8)	3' TGTACCAATCTAGTTCGTGTT 5'& ||||| |||.|.||| &5' ACATGTATTC-TCAGGTACA- 3'	0.24	0.05	None	3	cRepTar
COTL1	NM_021149	hsa-miR-218	495	506	-10.5	0.309	1/8 (12.50%)	3'-UTR	Seed Site (1A,m8)	3' TGTACCAATCTAGTTCGTGTT 5'& .||||||| &5' ------------TAAGCACA- 3'	0	0.15	None	2	RepTar
COTL1	NM_021149	hsa-miR-218	1092	1113	-14.6	0.429	0/14 (0.00%)	3'-UTR	Seed Site (1A)	3' TGTACCAATCTAGT--TCGTGTT 5'& ||||| ||| |||||| &5' ---TGGTTCT-TCATGAGCACA- 3'	0.78	0.15	None	2	cRepTar
DYNC1LI2	NM_006141	hsa-miR-218	236	255	-18.1	0.532	2/15 (13.33%)	3'-UTR	Seed Site (1A,m8)	3' TGTACCAATCTAGTTCGTGTT 5'& .||| ||. |||||||| &5' --GTGGG-AGG-CAAGCACA- 3'	0.03	0.56	None	2	RepTar
DYNC1LI2	NM_006141	hsa-miR-218	72	86	-10.1	0.297	1/9 (11.11%)	3'-UTR	Seed Site (1A)	3' TGTACCAATCTAGTTCGTGTT 5'& ||| .||||| &5' ---------GATATGGCACA- 3'	1	0.56	None	2	RepTar,cRepTar
FAHD1	NM_001018104	hsa-miR-218	69	90	-15.5	0.456	0/14 (0.00%)	3'-UTR	Seed Site (1A)	3' TGTACCAATCTAGT---TCGTGTT 5'& || |||||| |||||| &5' -----GTCAGATCAATCAGCACA- 3'	0.3	0.1	None	2	cRepTar
FAHD1	NM_001018104	hsa-miR-218	615	633	-12.7	0.374	3/15 (20.00%)	3'-UTR	Seed Site (1A,m8)	3' TGTACCAATCTAGTTCGTGTT 5'& .|| |.|| ||||||.| &5' --GTGCCTGGA--AAGCACGA 3'	0	0.1	None	2	cRepTar
FAM18A	NM_001079512	hsa-miR-218	1485	1507	-19.7	0.579	2/17 (11.76%)	3'-UTR	Seed Site (m8)	3' TGTACCAATCTAGTTCGTGTT 5'& ||||||||| |||.|||. &5' ACATGGTTAAAAAAAGTACAG 3'	0	0.05	None	2	cRepTar
FAM18A	NM_001079512	hsa-miR-218	1653	1667	-11.31	0.333	1/11 (9.09%)	3'-UTR	Seed Site (1A,m8)	3' TGTACCAATCTAGTTCGTGTT 5'& |||| .|||||| &5' --ATGG-------GAGCACA- 3'	0	0.05	None	2	cRepTar
FBXO31	NM_024735	hsa-miR-218	1889	1908	-13.3	0.391	1/11 (9.09%)	3'-UTR	Seed Site (1A,m8)	3' TGTACCAAT-CTAGTTCGTGTT 5'& || || .|||||| &5' ----GGGCTTGAA-GAGCACA- 3'	0	0.02	None	2	cRepTar
FBXO31	NM_024735	hsa-miR-218	492	514	-16	0.471	4/17 (23.53%)	3'-UTR	Seed Site (m8)	3' TGTACCAATCTAGTTCGTGTT 5'& .|| ||| ||| ..|||||. &5' GCA-GGTGTGAT-GGGCACAG 3'	0	0.02	None	2	cRepTar
FLJ11151	NM_001099455	hsa-miR-218	1520	1538	-17.1	0.503	3/13 (23.08%)	3'-UTR	Seed Site (m8)	3' TGTACCAATCTAGTTCGTGTT 5'& ||.| ||.|||||. &5' ------TTGGGCCAGGCACAG 3'	0	0.03	None	2	cRepTar
FLJ11151	NM_001099455	hsa-miR-218	4632	4650	-10.8	0.318	0/9 (0.00%)	3'-UTR	Seed Site (1A)	3' TGTACCAATCTAGTTCGTGTT 5'& || | |||||| &5' ----GGGCTTTGC-AGCACA- 3'	0	0.03	None	2	cRepTar
GPR56	NM_005682	hsa-miR-218	861	875	-13.5	0.397	0/10 (0.00%)	3'-UTR	Seed Site (1A,m8)	3' TGTACCAATCTAGTTCGTGTT 5'& || |||||||| &5' ---------GACCAAGCACA- 3'	0	0.05	None	2	RepTar
GPR56	NM_005682	hsa-miR-218	541	551	-10.3	0.303	2/8 (25.00%)	3'-UTR	Seed Site (m8)	3' TGTACCAATCTAGTTCGTGTT 5'& .||||||. &5' -------------GAGCACAG 3'	0	0.05	None	2	cRepTar
GPR97	NM_170776	hsa-miR-218	858	873	-15.9	0.468	1/11 (9.09%)	3'-UTR	Seed Site (m8)	3' TGTACCAATCTAGTTCGTGTT 5'& || ||||||||. &5' --------AGGCCAAGCACAG 3'	0	0.01	LINE/L2-L2a	2	RepTar
GPR97	NM_170776	hsa-miR-218	724	741	-12	0.353	1/13 (7.69%)	3'-UTR	Seed Site (1A)	3' TGTACCAATCTAGTTCGTGTT 5'& ||| .| || |||||| &5' ---TGG--GGCTC-AGCACA- 3'	0	0.01	None	2	cRepTar
GSG1L	NM_001109763	hsa-miR-218	609	629	-17.2	0.506	3/14 (21.43%)	3'-UTR	Seed Site (m8)	3' TGTACCAA-TCTAGTTCGTGTT 5'& ||| .|| .||||||. &5' ---TGGCAGGGAGGGAGCACAG 3'	0	0.06	None	3	cRepTar
GSG1L	NM_001109763	hsa-miR-218	2770	2791	-12.2	0.359	2/15 (13.33%)	3'-UTR	Seed Site (1A,m8)	3' TGTACCAATCTAGTTCGTGTT 5'& .|| || ||| |||.||| &5' GCAGGGAAAGA--AAGTACA- 3'	0	0.06	LINE/L2-L2b	3	cRepTar
GSG1L	NM_001109763	hsa-miR-218	420	443	-14.54	0.428	1/11 (9.09%)	3'-UTR	Seed Site (1A,m8)	3' TGTACCAATCTA----GTTCGTGTT 5'& ||| ||.||||| &5' ----GGTGTCACACAGCAGGCACA- 3'	0.39	0.06	None	3	cRepTar
IQCK	NM_153208	hsa-miR-218	25	38	-14.4	0.424	1/10 (10.00%)	3'-UTR	Seed Site (1A,m8)	3' TGTACCAATCTAGTTCGTGTT 5'& ||.||||||| &5' -----------TCGAGCACAA 3'	0	0.26	None	2	cRepTar
IQCK	NM_153208	hsa-miR-218	922	942	-14	0.412	2/13 (15.38%)	3'-UTR	Seed Site (1A,m8)	3' TGTACCAATCTAG-TTCGTGTT 5'& || |||| |.|.||| &5' ----GGGAAGATAAAGGTACA- 3'	1	0.26	None	2	cRepTar
ITGAL	NM_002209	hsa-miR-218	1468	1479	-12.9	0.379	1/9 (11.11%)	3'-UTR	Seed Site (m8)	3' TGTACCAATCTAGTTCGTGTT 5'& ||||||||. &5' ------------CAAGCACAG 3'	0	0.01	LINE/L2-L2b	3	RepTar
ITGAL	NM_002209	hsa-miR-218	1138	1154	-15.21	0.447	3/13 (23.08%)	3'-UTR	Seed Site (1A)	3' TGTACCAATCTAGTTCGTGTT 5'& .|.|||| .||||| &5' GCGTGGT-------GGCACA- 3'	0	0.01	SINE/Alu-AluSx	3	cRepTar
ITGAL	NM_002209	hsa-miR-218	453	472	-10.2	0.3	2/12 (16.67%)	3'-UTR	Seed Site (1A)	3' TGTACCAATCTAGTTCGTGTT 5'& ||.|| | .||||| &5' ACGTGACT-GT---GGCACA- 3'	0	0.01	None	3	cRepTar
KIAA0182	NM_014615	hsa-miR-218	1421	1434	-13.7	0.403	1/11 (9.09%)	3'-UTR	Seed Site (m8)	3' TGTACCAATCTAGTTCGTGTT 5'& || ||||||||. &5' ---------GA-CAAGCACAG 3'	0	0.27	None	3	RepTar
KIAA0182	NM_014615	hsa-miR-218	3211	3233	-17.7	0.521	1/15 (6.67%)	3'-UTR	Seed Site (1A)	3' TGTACCAAT-CTAGTTCGTGTT 5'& |||| |.|| ||||||| &5' --ATGGAGATGGTC-AGCACAA 3'	0	0.27	None	3	cRepTar
KIAA0182	NM_014615	hsa-miR-218	1312	1336	-17	0.5	3/15 (20.00%)	3'-UTR	Seed Site (m8)	3' TGTACCAA----TCTAGTTCGTGTT 5'& ||| ||| ||.|.|||. &5' ----GGTGTCTGAGAGCAGGTACAG 3'	0.75	0.27	None	3	cRepTar
KIAA0513	NM_014732	hsa-miR-218	4569	4585	-13	0.382	1/11 (9.09%)	3'-UTR	Seed Site (1A,m8)	3' TGTACCAATCTAGTTCGTGTT 5'& |.|| ||||||| &5' -------TGGAAGAAGCACA- 3'	0	0.04	None	2	RepTar
KIAA0513	NM_014732	hsa-miR-218	841	852	-10.2	0.3	1/8 (12.50%)	3'-UTR	Seed Site (m8)	3' TGTACCAATCTAGTTCGTGTT 5'& |||||||. &5' -------------AAGCACAG 3'	0	0.04	None	2	RepTar
LOC283871	NM_001042371	hsa-miR-218	1693	1714	-15.42	0.454	3/12 (25.00%)	3'-UTR	Seed Site (m8)	3' TGTACCAATCTAGTTCGTGTT 5'& .||| .||||||. &5' --GTGGGCGCCA-GAGCACAG 3'	0.07	0.07	None	2	cRepTar
LOC283871	NM_001042371	hsa-miR-218	1896	1916	-15.3	0.45	1/11 (9.09%)	3'-UTR	Seed Site (1A,m8)	3' TGTACCAATCTAGTTCGTGTT 5'& || ||.|||||| &5' ----GGGAAAGCCAGGCACAA 3'	0	0.07	None	2	cRepTar
LOC92017	NM_001080530	hsa-miR-218	2070	2080	-10.1	0.297	1/8 (12.50%)	3'-UTR	Seed Site (m8)	3' TGTACCAATCTAGTTCGTGTT 5'& |||||||. &5' -------------AAGCACAG 3'	0	0.04	None	2	RepTar
LOC92017	NM_001080530	hsa-miR-218	101	122	-15.6	0.459	1/15 (6.67%)	3'-UTR	Seed Site (1A,m8)	3' TGTACCAATCTAG----TTCGTGTT 5'& |||| |||| .|||||| &5' ---TGGT--GATCCTGAGAGCACA- 3'	0.02	0.04	None	2	cRepTar
MIR16	NM_016641	hsa-miR-218	277	296	-14	0.412	3/14 (21.43%)	3'-UTR	Seed Site (m8)	3' TGTACCAATCTAGTTCGTGTT 5'& || ||. .|||||||. &5' -----GTGAGGATAAGCACAG 3'	0.35	0.05	None	2	RepTar
MIR16	NM_016641	hsa-miR-218	252	268	-11.7	0.344	1/11 (9.09%)	3'-UTR	Seed Site (1A,m8)	3' TGTACCAATCTAGTTCGTGTT 5'& ||| | |.||||| &5' -------TAGCTGAGGCACA- 3'	0	0.05	None	2	cRepTar
MLCK	NM_182493	hsa-miR-218	3468	3489	-15.7	0.462	2/13 (15.38%)	3'-UTR	Seed Site (1A,m8)	3' TGTACCAATCTAGTTCGTGTT 5'& ||| .| |.|||||| &5' ---TGGGAGGCTAAGGCACAA 3'	0	0.07	SINE/Alu-AluSg	2	cRepTar
MLCK	NM_182493	hsa-miR-218	4202	4220	-14.9	0.438	2/13 (15.38%)	3'-UTR	Seed Site (1A,m8)	3' TGTACCAATCTAGTTCGTGTT 5'& || ||| | ..||||| &5' ----GG-TAGTTGGGGCACA- 3'	0	0.07	None	2	cRepTar
MTHFSD	NM_022764	hsa-miR-218	938	958	-11.2	0.329	0/12 (0.00%)	3'-UTR	Seed Site (1A,m8)	3' TGTAC-CAATCTAGTTCGTGTT 5'& | ||| | ||||||| &5' ----GTGTTCTTTGAAGCACA- 3'	0.81	0.12	None	2	cRepTar
MTHFSD	NM_022764	hsa-miR-218	1487	1503	-10.5	0.309	3/12 (25.00%)	3'-UTR	Seed Site (m8)	3' TGTACCAATCTAGTTCGTGTT 5'& || || ..|||||. &5' ----GGC-AGT--GGGCACAG 3'	0	0.12	None	2	cRepTar
NLRC3	NM_178844	hsa-miR-218	971	991	-15	0.441	0/15 (0.00%)	3'-UTR	Seed Site (1A)	3' TGTACCAATCTAGT--TCGTGTT 5'& |||||| ||| |||||| &5' ---TGGTTA--TCAATAGCACA- 3'	0.02	0.01	None	2	cRepTar
NLRC3	NM_178844	hsa-miR-218	2411	2424	-14.4	0.424	2/10 (20.00%)	3'-UTR	Seed Site (1A,m8)	3' TGTACCAATCTAGTTCGTGTT 5'& .|||.||||| &5' ----------GTCAGGCACA- 3'	0	0.01	None	2	cRepTar
Object id #2016PAPD5	NM_001040284	hsa-miR-218	2788	2810	-16.5	0.485	1/15 (6.67%)	3'-UTR	Seed Site (1A)	3' TGTACCAATCTAGT-TCGTGTT 5'& |||| ||.| ||||||| &5' ---TGGTGAGGTGTCAGCACAA 3'	0	0.47	None	2	cRepTar
PAPD5	NM_001040284	hsa-miR-218	3713	3729	-12.9	0.379	2/12 (16.67%)	3'-UTR	Seed Site (1A,m8)	3' TGTACCAATCTAGTTCGTGTT 5'& ||.|| |.||||| &5' ------TTGGAA-AGGCACA- 3'	0	0.47	None	2	cRepTar
PDPK1	NM_002613	hsa-miR-218	1212	1230	-14.1	0.415	0/12 (0.00%)	3'-UTR	Seed Site (1A)	3' TGTACCAATCTAGTTCGTGTT 5'& || ||| | |||||| &5' ----GGCGAGAAC-AGCACA- 3'	0	0.17	None	2	cRepTar
PDPK1	NM_002613	hsa-miR-218	2732	2750	-15	0.441	1/12 (8.33%)	3'-UTR	Seed Site (1A,m8)	3' TGTACCAATCTAGTTCGTGTT 5'& |||| .||||||| &5' ---TGGTGTA---GAGCACAA 3'	0	0.17	None	2	cRepTar
PRSS8	NM_002773	hsa-miR-218	354	367	-11.3	0.332	1/10 (10.00%)	3'-UTR	Seed Site (1A,m8)	3' TGTACCAATCTAGTTCGTGTT 5'& ||| .|||||| &5' ---------GAT-GAGCACA- 3'	0	0.07	None	2	cRepTar
PRSS8	NM_002773	hsa-miR-218	564	575	-11.5	0.338	0/7 (0.00%)	3'-UTR	Seed Site (1A)	3' TGTACCAATCTAGTTCGTGTT 5'& | |||||| &5' -----------TTGAGCACA- 3'	0	0.07	None	2	cRepTar
RANBP10	NM_020850	hsa-miR-218	2935	2947	-13.3	0.391	0/9 (0.00%)	3'-UTR	Seed Site (1A,m8)	3' TGTACCAATCTAGTTCGTGTT 5'& ||||||||| &5' ------------CAAGCACAA 3'	0.98	0.32	None	2	RepTar
RANBP10	NM_020850	hsa-miR-218	818	838	-12.1	0.356	0/11 (0.00%)	3'-UTR	Seed Site (1A)	3' TGTACCAAT--CTAGTTCGTGTT 5'& ||| | | |||||| &5' ----GGTCCTTGGCC-AGCACA- 3'	0.52	0.32	SINE/MIR-MIRm	2	cRepTar
SLC7A6	NM_001076785	hsa-miR-218	2314	2330	-11.1	0.326	1/11 (9.09%)	3'-UTR	Seed Site (1A,m8)	3' TGTACCAATC-TAGTTCGTGTT 5'& ||| | .|||||| &5' -------TAGCAGGGAGCACA- 3'	0.3	0.16	None	3	cRepTar
SLC7A6	NM_001076785	hsa-miR-218	3553	3573	-14.4	0.424	3/14 (21.43%)	3'-UTR	Seed Site (1A)	3' TGTACCAATCTAGTTCGTGTT 5'& .| ||| |.| .||||| &5' GCCTGG-TGGTAT-GGCACA- 3'	0	0.16	None	3	cRepTar
SLC7A6	NM_001076785	hsa-miR-218	3017	3039	-16.7	0.491	4/17 (23.53%)	3'-UTR	Seed Site (1A,m8)	3' TGTACC-AATCTAGTTCGTGTT 5'& .|||| ||.|| |.|||.| &5' -TATGGTTTGGAA-AGGCATA- 3'	0.01	0.16	None	3	cRepTar
SMG1	NM_015092	hsa-miR-218	325	335	-10.6	0.312	2/8 (25.00%)	3'-UTR	Seed Site (m8)	3' TGTACCAATCTAGTTCGTGTT 5'& .||||||. &5' -------------GAGCACAG 3'	1	0.58	None	2	cRepTar
SMG1	NM_015092	hsa-miR-218	3423	3446	-14.9	0.438	3/14 (21.43%)	3'-UTR	Seed Site (m8)	3' TGTACCAATCTAGTTCGTGTT 5'& .|| || ||||.|||. &5' GCA-GGGCAATGCAAGTACAG 3'	1	0.58	None	2	cRepTar
SNTB2	NM_006750	hsa-miR-218	61	72	-10.4	0.306	0/8 (0.00%)	3'-UTR	Seed Site (1A,m8)	3' TGTACCAATCTAGTTCGTGTT 5'& |||||||| &5' -------------AAGCACAA 3'	0.76	0.21	None	6	RepTar
SNTB2	NM_006750	hsa-miR-218	1197	1216	-11.8	0.347	1/13 (7.69%)	3'-UTR	Seed Site (1A)	3' TGTACCAATCT-AGT-TCGTGTT 5'& ||.| ||| |||||| &5' ------TTGGCTTCACAGCACA- 3'	0	0.21	None	6	RepTar,cRepTar
SNTB2	NM_006750	hsa-miR-218	6243	6262	-12	0.353	0/12 (0.00%)	3'-UTR	Seed Site (1A)	3' TGTACCAATCTAGT-TCGTGTT 5'& |||| || |||||| &5' -----GTTATTTCTCAGCACA- 3'	0.01	0.21	None	6	RepTar,cRepTar
SNTB2	NM_006750	hsa-miR-218	6398	6423	-16.8	0.494	1/16 (6.25%)	3'-UTR	Seed Site (1A,m8)	3' TGTACCAATCTA--GTTCGTGTT 5'& ||||| .|| |||||||| &5' ACATGAAAGGACTCCAAGCACA- 3'	0	0.21	None	6	RepTar
SNTB2	NM_006750	hsa-miR-218	1576	1594	-16.4	0.482	2/13 (15.38%)	3'-UTR	Seed Site (m8)	3' TGTACCAATCTAGTTCGTGTT 5'& |||| ||.|||||. &5' --ATGGGG----CAGGCACAG 3'	0	0.21	None	6	cRepTar
SNTB2	NM_006750	hsa-miR-218	5259	5275	-13.8	0.406	2/12 (16.67%)	3'-UTR	Seed Site (1A,m8)	3' TGTACCAATCTAGTTCGTGTT 5'& .||| |.|||||| &5' --------GGATAAGGCACAA 3'	0	0.21	None	6	cRepTar
SPN	NM_001030288	hsa-miR-218	2551	2566	-12	0.353	2/11 (18.18%)	3'-UTR	Seed Site (m8)	3' TGTACCAATCTAGTTCGTGTT 5'& ||| |.|||||. &5' --------AGAG-AGGCACAG 3'	0	0.01	None	2	cRepTar
SPN	NM_001030288	hsa-miR-218	2869	2884	-12.3	0.362	1/11 (9.09%)	3'-UTR	Seed Site (1A,m8)	3' TGTACCAATCTAGTTCGTGTT 5'& ||| |.|||||| &5' --------AGAG-AGGCACAA 3'	0	0.01	SINE/Alu-AluSg	2	cRepTar
SYNGR3	NM_004209	hsa-miR-218	640	660	-14.4	0.424	2/14 (14.29%)	3'-UTR	Seed Site (1A,m8)	3' TGTACCAATCTAGTTCGTGTT 5'& ||| ||. |.|||||| &5' ---TGGCCAGGA-AGGCACAA 3'	0.38	0.18	None	2	cRepTar
SYNGR3	NM_004209	hsa-miR-218	0	17	-15.9	0.468	3/14 (21.43%)	3'-UTR	Seed Site (m8)	3' TGTACCAATCTAGTTCGTGTT 5'& || |.| ||.|||||. &5' ----GGCTGG--CAGGCACAG 3'	0	0.18	None	2	cRepTar
TK2	NM_004614	hsa-miR-218	2187	2204	-15	0.441	1/12 (8.33%)	3'-UTR	Seed Site (1A)	3' TGTACCAATCTAGTTCGTGTT 5'& || |||| .||||| &5' ----GGGCAGAT--GGCACA- 3'	0	0.04	None	2	cRepTar
TK2	NM_004614	hsa-miR-218	2365	2384	-11.2	0.329	1/15 (6.67%)	3'-UTR	Seed Site (1A)	3' TGTACCAATCTAGTTCGTGTT 5'& ||||| || || ||.||| &5' ACATGA--AG-TC-AGTACA- 3'	0	0.04	None	2	cRepTar
UNKL	NM_023076	hsa-miR-218	1535	1553	-12.6	0.371	2/12 (16.67%)	3'-UTR	Seed Site (1A,m8)	3' TGTACCAATCTAGTTCGTGTT 5'& .||| | .|||||| &5' --GTGGCC---TGGAGCACA- 3'	0	0.21	None	2	cRepTar
UNKL	NM_023076	hsa-miR-218	2559	2578	-15	0.441	3/14 (21.43%)	3'-UTR	Seed Site (m8)	3' TGTACCAATCTAGTTCGTGTT 5'& || |.| | |.|||||. &5' ----GG-TGGCTGAGGCACAG 3'	0	0.21	None	2	cRepTar
USP31	NM_020718	hsa-miR-218	3894	3905	-11	0.324	2/9 (22.22%)	3'-UTR	Seed Site (m8)	3' TGTACCAATCTAGTTCGTGTT 5'& .|||||||. &5' ------------TAAGCACAG 3'	1	0.25	None	2	RepTar
USP31	NM_020718	hsa-miR-218	1988	2009	-10	0.294	0/14 (0.00%)	3'-UTR	Seed Site (1A)	3' TGTAC-CAA-TCTAGTTCGTGTT 5'& || ||| || | |||||| &5' ---TGCGTTCAGCCC-AGCACA- 3'	0	0.25	None	2	cRepTar
XYLT1	NM_022166	hsa-miR-218	3936	3948	-10.9	0.321	2/9 (22.22%)	3'-UTR	Seed Site (m8)	3' TGTACCAATCTAGTTCGTGTT 5'& .|||||||. &5' ------------TAAGCACAG 3'	0	0.2	DNA/MER1_type-MER102a	2	RepTar
XYLT1	NM_022166	hsa-miR-218	350	361	-10.4	0.306	2/8 (25.00%)	3'-UTR	Seed Site (m8)	3' TGTACCAATCTAGTTCGTGTT 5'& .||||||. &5' -------------GAGCACAG 3'	0	0.2	None	2	cRepTar
ZNF434	NM_017810	hsa-miR-218	366	380	-11.1	0.326	1/11 (9.09%)	3'-UTR	Seed Site (1A,m8)	3' TGTACCAATCTAGTTCGTGTT 5'& |.|| ||||||| &5' -------TGGA--AAGCACA- 3'	0	0.17	None	2	RepTar
ZNF434	NM_017810	hsa-miR-218	568	586	-17.4	0.512	0/14 (0.00%)	3'-UTR	Seed Site (1A,m8)	3' TGTACCAATCTAGTTCGTGTT 5'& ||||| ||||||||| &5' ------TTAGAGCAAGCACAA 3'	0	0.17	None	2	RepTar
ZNRF1	NM_032268	hsa-miR-218	2685	2700	-11.1	0.326	1/9 (11.11%)	3'-UTR	Seed Site (1A)	3' TGTACCAATCTAGTTCGTGTT 5'& .| | |||||| &5' --------GGGCCTAGCACA- 3'	0	0.3	None	3	cRepTar
ZNRF1	NM_032268	hsa-miR-218	3163	3179	-14.2	0.418	1/13 (7.69%)	3'-UTR	Seed Site (1A,m8)	3' TGTACCAATCTAGTTCGTGTT 5'& ||| ||| .|||||| &5' ----GGT--GAT-GAGCACA- 3'	0	0.3	None	3	cRepTar
ZNRF1	NM_032268	hsa-miR-218	443	460	-15.2	0.447	3/13 (23.08%)	3'-UTR	Seed Site (1A,m8)	3' TGTACCAATCTAGTTCGTGTT 5'& || .|. |.|||||| &5' ----GGC-GGG-CGAGCACA- 3'	0	0.3	None	3	cRepTar
ACOX1	NM_004035	hsa-miR-218	3247	3268	-17.6	0.518	3/16 (18.75%)	3'-UTR	Seed Site (1A)	3' TGTACCAATCTAGT-TCGTGTT 5'& .|||| |||.. |||||| &5' --GTGGTGTGATTGTAGCACA- 3'	0	0.08	SINE/Alu-AluJo	2	cRepTar
ACOX1	NM_004035	hsa-miR-218	4945	4958	-10.01	0.294	1/10 (10.00%)	3'-UTR	Seed Site (1A,m8)	3' TGTACCAATCTAGTTCGTGTT 5'& ||| .|||||| &5' ---TGG-------GAGCACA- 3'	0.01	0.08	None	2	cRepTar
ADAM11	NM_002390	hsa-miR-218	1188	1208	-19.1	0.562	2/15 (13.33%)	3'-UTR	Seed Site (m8)	3' TGTACCAATCTA-GTTCGTGTT 5'& || |||| ||.|||||. &5' ----GG-TAGAGCCAGGCACAG 3'	0	0.18	None	2	cRepTar
ADAM11	NM_002390	hsa-miR-218	592	603	-10.2	0.3	2/8 (25.00%)	3'-UTR	Seed Site (m8)	3' TGTACCAATCTAGTTCGTGTT 5'& .||||||. &5' -------------GAGCACAG 3'	0	0.18	None	2	cRepTar
ANKRD13B	NM_152345	hsa-miR-218	958	973	-12.3	0.362	1/11 (9.09%)	3'-UTR	Seed Site (m8)	3' TGTACCAATCTAGTTCGTGTT 5'& ||| |||||||. &5' --------AGAG-AAGCACAG 3'	0.9	0.4	None	2	RepTar
ANKRD13B	NM_152345	hsa-miR-218	1140	1158	-11.4	0.335	2/12 (16.67%)	3'-UTR	Seed Site (1A,m8)	3' TGTACCAATCTAG---TTCGTGTT 5'& |||. |.|||||| &5' ---------GATTCTGAGGCACAA 3'	1	0.4	None	2	cRepTar
ANKRD40	NM_052855	hsa-miR-218	447	462	-12.1	0.356	2/10 (20.00%)	3'-UTR	Seed Site (m8)	3' TGTACCAATCTAGTTCGTGTT 5'& |. |||||||. &5' ---------GGGAAAGCACAG 3'	0.01	0.39	None	2	RepTar
ANKRD40	NM_052855	hsa-miR-218	478	500	-18.6	0.547	3/16 (18.75%)	3'-UTR	Seed Site (m8)	3' TGTACCA-ATCTAGTTCGTGTT 5'& |||| |.|. |||||||. &5' ---TGGTGTGGGGAAAGCACAG 3'	0.09	0.39	None	2	cRepTar
ARHGEF15	NM_173728	hsa-miR-218	1382	1398	-10.11	0.297	3/13 (23.08%)	3'-UTR	Seed Site (m8)	3' TGTACCAATCTAGTTCGTGTT 5'& .|| || |.|||||. &5' GCA-GG-------AGGCACAG 3'	0	0.01	None	3	cRepTar
ARHGEF15	NM_173728	hsa-miR-218	1335	1350	-15	0.441	2/12 (16.67%)	3'-UTR	Seed Site (m8)	3' TGTACCAATCTAGTTCGTGTT 5'& || |||.|||||. &5' --------AGCTCAGGCACAG 3'	0.01	0.01	None	3	cRepTar
ARHGEF15	NM_173728	hsa-miR-218	2	23	-13.7	0.403	3/12 (25.00%)	3'-UTR	Seed Site (1A,m8)	3' TGTACCAA--TCTAGTTCGTGTT 5'& || .|| ..||||| &5' ----GGCTGAGGAGGGGGCACA- 3'	0	0.01	None	3	cRepTar
ARMC7	NM_024585	hsa-miR-218	673	691	-18.2	0.535	0/13 (0.00%)	3'-UTR	Seed Site (1A,m8)	3' TGTACCAATCTAGTTCGTGTT 5'& || ||||||||||| &5' ----GGGC--ATCAAGCACAA 3'	0	0.01	None	2	RepTar
ARMC7	NM_024585	hsa-miR-218	62	81	-12.2	0.359	2/11 (18.18%)	3'-UTR	Seed Site (1A,m8)	3' TGTACCAAT-CTAGTTCGTGTT 5'& || |. .|||||| &5' ----GGGAACGGG-GAGCACA- 3'	0	0.01	None	2	cRepTar
BIRC5	NM_001012271	hsa-miR-218	652	664	-11.3	0.332	1/9 (11.11%)	3'-UTR	Seed Site (1A,m8)	3' TGTACCAATCTAGTTCGTGTT 5'& .|||||||| &5' ------------TAAGCACAA 3'	0.76	0.04	None	2	RepTar
BIRC5	NM_001012271	hsa-miR-218	626	641	-11	0.324	0/10 (0.00%)	3'-UTR	Seed Site (1A)	3' TGTACCAATCTAGTTCGTGTT 5'& ||| ||||||| &5' --------AGAAT-AGCACAA 3'	0.29	0.04	None	2	cRepTar
C17orf45	NM_152350	hsa-miR-218	207	223	-13.2	0.388	1/11 (9.09%)	3'-UTR	Seed Site (1A,m8)	3' TGTACCAATCTAGTTCGTGTT 5'& |||| |.||||| &5' -------TAGAAAAGGCACA- 3'	0	0.02	None	3	cRepTar
C17orf45	NM_152350	hsa-miR-218	305	322	-12.71	0.374	2/12 (16.67%)	3'-UTR	Seed Site (1A)	3' TGTACCAATCTAGTTCGTGTT 5'& . |||| .|||||| &5' GTGTGGT-------GGCACAA 3'	0.01	0.02	SINE/Alu-AluJb	3	cRepTar
C17orf45	NM_152350	hsa-miR-218	385	401	-11.1	0.326	0/11 (0.00%)	3'-UTR	Seed Site (1A)	3' TGTACCAATCTAGT-TCGTGTT 5'& || ||| |||||| &5' --------AGCTCACAGCACA- 3'	0.01	0.02	SINE/Alu-AluJb	3	cRepTar
C17orf68	NM_025099	hsa-miR-218	642	662	-17.3	0.509	0/12 (0.00%)	3'-UTR	Seed Site (1A,m8)	3' TGTACCAATCTAGTTCGTGTT 5'& ||| ||||||||| &5' ----GGTGTTCACAAGCACAA 3'	0	0.06	None	2	RepTar
C17orf68	NM_025099	hsa-miR-218	941	956	-10.7	0.315	1/10 (10.00%)	3'-UTR	Seed Site (1A,m8)	3' TGTACCAATCTAGTTCGTGTT 5'& || | |.||||| &5' --------AGCTGAGGCACA- 3'	0	0.06	None	2	cRepTar
C17orf70	NM_001109760	hsa-miR-218	554	571	-12.4	0.365	0/11 (0.00%)	3'-UTR	Seed Site (1A,m8)	3' TGTACCAATCTAG-TTCGTGTT 5'& ||| |||||||| &5' --------AGACCAAAGCACAA 3'	0.47	0.01	None	2	RepTar
C17orf70	NM_001109760	hsa-miR-218	154	176	-14.2	0.418	2/13 (15.38%)	3'-UTR	Seed Site (1A,m8)	3' TGTACCAATC-TAGTTCGTGTT 5'& ||| .| .||||||| &5' ---TGGAGGCCGTGGAGCACAA 3'	0	0.01	None	2	cRepTar
C17orf77	NM_152460	hsa-miR-218	768	783	-12.1	0.356	2/11 (18.18%)	3'-UTR	Seed Site (1A)	3' TGTACCAATCTAGTTCGTGTT 5'& || |.| .||||| &5' ----GG-TGGT---GGCACA- 3'	0	0	SINE/Alu-AluSx	3	cRepTar
C17orf77	NM_152460	hsa-miR-218	1170	1194	-13.7	0.403	2/16 (12.50%)	3'-UTR	Seed Site (1A,m8)	3' TGTACCAATCTAG---TTCGTGTT 5'& .||| |||| |.|||||| &5' -TATGA--AGATACAAAGGCACAA 3'	0	0	LINE/L1-L1PB1	3	cRepTar
C17orf77	NM_152460	hsa-miR-218	921	944	-14.2	0.418	1/16 (6.25%)	3'-UTR	Seed Site (1A)	3' TGTACCAATCTAGTTCGTGTT 5'& .|||| ||| | ||||||| &5' GCATGTTTATAGC-AGCACAA 3'	0	0	LINE/L1-L1PB1	3	cRepTar
CANT1	NM_138793	hsa-miR-218	1331	1343	-14	0.412	1/10 (10.00%)	3'-UTR	Seed Site (m8)	3' TGTACCAATCTAGTTCGTGTT 5'& |||||||||. &5' -----------TCAAGCACAG 3'	0	0.06	None	2	RepTar
CANT1	NM_138793	hsa-miR-218	752	762	-10.3	0.303	2/8 (25.00%)	3'-UTR	Seed Site (m8)	3' TGTACCAATCTAGTTCGTGTT 5'& .||||||. &5' -------------GAGCACAG 3'	0	0.06	None	2	cRepTar
CARKL	NM_013276	hsa-miR-218	263	280	-12.4	0.365	3/13 (23.08%)	3'-UTR	Seed Site (m8)	3' TGTACCAATCTAGTTCGTGTT 5'& .|||| .||||||. &5' GCATGA-------GAGCACAG 3'	0	0.01	None	2	cRepTar
CARKL	NM_013276	hsa-miR-218	676	695	-14	0.412	0/13 (0.00%)	3'-UTR	Seed Site (1A)	3' TGTACCAATCTAGT-TCGTGTT 5'& ||| ||| ||||||| &5' ----GGTCT--TCACAGCACAA 3'	0	0.01	None	2	cRepTar
CBX1	NM_006807	hsa-miR-218	1024	1048	-16	0.471	1/15 (6.67%)	3'-UTR	Seed Site (1A)	3' TGTACCAATCTAGT-----TCGTGTT 5'& |||| .||| ||||||| &5' ----GGTTCAGTCACTGACAGCACAA 3'	1	0.66	None	2	cRepTar
CBX1	NM_006807	hsa-miR-218	767	789	-10.8	0.318	1/12 (8.33%)	3'-UTR	Seed Site (1A)	3' TGTACCAATCTAGT-TCGTGTT 5'& ||| || ||.|||| &5' ---TGGAGAGTATACAGTACAA 3'	0.42	0.66	None	2	cRepTar
CD300LG	NM_145273	hsa-miR-218	1075	1097	-15.7	0.462	2/14 (14.29%)	3'-UTR	Seed Site (1A)	3' TGTACCAA-TCTAGT---TCGTGTT 5'& ||| .|.| ||||||| &5' ----GGTGGGGGTAAAGTAGCACAA 3'	0	0.01	None	2	cRepTar
CD300LG	NM_145273	hsa-miR-218	42	60	-18.4	0.541	2/16 (12.50%)	3'-UTR	3' Compensatory Site	3' TGTACCAATCTAGTTCGTGTT 5'& .| ||| |.|||| ||||| &5' GC-TGGCTGGATC-AGCAC-- 3'	0	0.01	None	2	cRepTar
CTNS	NM_004937	hsa-miR-218	2270	2283	-10.1	0.297	0/10 (0.00%)	3'-UTR	Seed Site (1A,m8)	3' TGTACCAATCTAGTTCGTGTT 5'& ||| ||||||| &5' --------AGA--AAGCACA- 3'	0	0.07	None	2	RepTar
CTNS	NM_004937	hsa-miR-218	742	756	-10.4	0.306	1/10 (10.00%)	3'-UTR	Seed Site (1A,m8)	3' TGTACCAATCTAG-TTCGTGTT 5'& ||| .|||||| &5' ----------ATCTGAGCACA- 3'	0	0.07	None	2	cRepTar
CYB561	NM_001017916	hsa-miR-218	274	293	-14	0.412	2/12 (16.67%)	3'-UTR	Seed Site (m8)	3' TGTACCAATCTAGTTCGTGTT 5'& |||| .||||||. &5' ---TGGTCGCA--GAGCACAG 3'	0	0.07	None	2	cRepTar
CYB561	NM_001017916	hsa-miR-218	839	861	-15.3	0.45	4/16 (25.00%)	3'-UTR	Seed Site (1A,m8)	3' TGTACCAATC-TAGTTCGTGTT 5'& .| ||| .| | ..|||||| &5' GC-TGGGAGGCAGAGGGCACAA 3'	0	0.07	None	2	cRepTar
EZH1	NM_001991	hsa-miR-218	141	162	-14	0.412	1/14 (7.14%)	3'-UTR	Seed Site (1A)	3' TGTACCAATCTAGTTCGTGTT 5'& |||| ||| .|||||| &5' -CATGTCCAGAG--GGCACAA 3'	0	0.09	None	2	cRepTar
EZH1	NM_001991	hsa-miR-218	254	271	-14	0.412	2/12 (16.67%)	3'-UTR	Seed Site (m8)	3' TGTACCAATCTA-GTTCGTGTT 5'& ||| |.||||||. &5' --------AGAAGCGAGCACAG 3'	0	0.09	None	2	cRepTar
FAM104A	NM_001098832	hsa-miR-218	568	585	-11.1	0.326	0/12 (0.00%)	3'-UTR	Seed Site (1A,m8)	3' TGTACCAATCTAGTTCGTGTT 5'& || || | ||||||| &5' -----GTCAG-TGAAGCACA- 3'	0	0.25	None	2	RepTar
FAM104A	NM_001098832	hsa-miR-218	1759	1779	-10.54	0.31	0/12 (0.00%)	3'-UTR	Seed Site (1A)	3' TGTACCAATCTAGTTCGTGTT 5'& ||||| ||||||| &5' ACATGCACAC----AGCACAA 3'	0.1	0.25	None	2	cRepTar
FLJ35220	NM_173627	hsa-miR-218	0	22	-20.1	0.591	3/16 (18.75%)	3'-UTR	Seed Site (1A,m8)	3' TGTACCAATCTAGTTCGTGTT 5'& ||.||| |.| .|||||| &5' ACGTGG-TGGTGAGAGCACA- 3'	0	0	None	5	RepTar,cRepTar
FLJ35220	NM_173627	hsa-miR-218	172	194	-20.1	0.591	3/16 (18.75%)	3'-UTR	Seed Site (1A,m8)	3' TGTACCAATCTAGTTCGTGTT 5'& ||.||| |.| .|||||| &5' ACGTGG-TGGTGAGAGCACA- 3'	0	0	None	5	RepTar,cRepTar
FLJ35220	NM_173627	hsa-miR-218	129	151	-15.5	0.456	3/15 (20.00%)	3'-UTR	Seed Site (1A,m8)	3' TGTACCAATCTAGTTCGTGTT 5'& ||. || |.| .|||||| &5' ACGCGG-TGGTGAGAGCACA- 3'	0	0	LINE/L1-L1MD	5	RepTar,cRepTar
FLJ35220	NM_173627	hsa-miR-218	43	65	-15.5	0.456	3/15 (20.00%)	3'-UTR	Seed Site (1A,m8)	3' TGTACCAATCTAGTTCGTGTT 5'& ||. || |.| .|||||| &5' ACGCGG-TGGTGAGAGCACA- 3'	0	0	None	5	RepTar,cRepTar
FLJ35220	NM_173627	hsa-miR-218	86	108	-15.5	0.456	3/15 (20.00%)	3'-UTR	Seed Site (1A,m8)	3' TGTACCAATCTAGTTCGTGTT 5'& ||. || |.| .|||||| &5' ACGCGG-TGGTGAGAGCACA- 3'	0	0	None	5	RepTar,cRepTar
FLJ44815	NM_207454	hsa-miR-218	1478	1495	-10.3	0.303	0/11 (0.00%)	3'-UTR	Seed Site (1A)	3' TGTACCAATCTAGT--TCGTGTT 5'& || ||| |||||| &5' --------AGCTCAAAAGCACA- 3'	0	0.01	SINE/MIR-MIRb	2	cRepTar
FLJ44815	NM_207454	hsa-miR-218	2989	3012	-16	0.471	1/15 (6.67%)	3'-UTR	Seed Site (1A,m8)	3' TGTACCAATCTAGTTCGTGTT 5'& .|| || |||||||||| &5' GCAGTCATATATCAAGCACA- 3'	0	0.01	LINE/L2-L2a	2	RepTar,cRepTar
GARNL4	NM_001100398	hsa-miR-218	2182	2203	-14.4	0.424	2/15 (13.33%)	3'-UTR	Seed Site (m8)	3' TGTACCAA---TCTAGTTCGTGTT 5'& .||| ||| |||||||. &5' --GTGGCCCCCAGAG-AAGCACAG 3'	0	0.08	None	2	RepTar,cRepTar
GARNL4	NM_001100398	hsa-miR-218	4257	4272	-12.41	0.365	1/12 (8.33%)	3'-UTR	Seed Site (1A)	3' TGTACCAATCTAGTTCGTGTT 5'& .||||| |||||| &5' -TATGGT-------AGCACA- 3'	1	0.08	None	2	cRepTar
GAS7	NM_003644	hsa-miR-218	1722	1737	-15.2	0.447	1/12 (8.33%)	3'-UTR	Seed Site (1A)	3' TGTACCAATCTAGTTCGTGTT 5'& ||.|| ||||||| &5' --------AGGTC-AGCACAA 3'	0.01	0.07	None	3	cRepTar
GAS7	NM_003644	hsa-miR-218	6191	6207	-12.9	0.379	1/11 (9.09%)	3'-UTR	Seed Site (1A,m8)	3' TGTACCAATCTA-GTTCGTGTT 5'& ||| |.|||||| &5' --------AGACACGAGCACA- 3'	0.1	0.07	None	3	cRepTar
GAS7	NM_003644	hsa-miR-218	1520	1545	-15.9	0.468	0/14 (0.00%)	3'-UTR	Seed Site (1A,m8)	3' TGTACCAATCTA-----GTTCGTGTT 5'& || ||| ||||||||| &5' ----GGGCAGAATTCAACAAGCACAA 3'	0	0.07	None	3	RepTar,cRepTar
GJC1	NM_001080383	hsa-miR-218	4735	4756	-12.1	0.356	1/13 (7.69%)	3'-UTR	Seed Site (1A)	3' TGTACCAATCTA--GT--TCGTGTT 5'& |||| || .|||||| &5' -------TAGAGTGCAATGGCACAA 3'	0	0.18	SINE/Alu-AluJo	2	cRepTar
GJC1	NM_001080383	hsa-miR-218	173	196	-13.3	0.391	1/13 (7.69%)	3'-UTR	Seed Site (1A,m8)	3' TGTACCAATCTAGTTCGTGTT 5'& ||| || ||.||||| &5' ACACAGTGTTCCCAGGCACA- 3'	0.82	0.18	None	2	cRepTar
GOSR2	NM_001012511	hsa-miR-218	1090	1110	-13.9	0.409	2/15 (13.33%)	3'-UTR	Seed Site (1A)	3' TGT-ACCAATCTAGTTCGTGTT 5'& .|. ||| ||| |||||| &5' GCGCTGGGGC-ATC-AGCACA- 3'	0	0.12	None	2	cRepTar
GOSR2	NM_001012511	hsa-miR-218	1044	1065	-10.2	0.3	3/15 (20.00%)	3'-UTR	Seed Site (1A,m8)	3' TGTAC--CAATCTAGTTCGTGTT 5'& .|.| |||| |.||||| &5' GCGTCCTGTTA----AGGCACA- 3'	0	0.12	None	2	cRepTar
H3F3B	NM_005324	hsa-miR-218	1719	1735	-15.8	0.465	1/12 (8.33%)	3'-UTR	Seed Site (1A,m8)	3' TGTACCAATCTAGTTCGTGTT 5'& |.|| |||||||| &5' -------TGGAACAAGCACA- 3'	0	0.46	None	2	RepTar
H3F3B	NM_005324	hsa-miR-218	939	959	-17.2	0.506	3/15 (20.00%)	3'-UTR	Seed Site (1A,m8)	3' TGTACCAATCTAGTTCGTGTT 5'& .||| .|| .||||||| &5' --GTGGG-GGAG-GAGCACAA 3'	0.02	0.46	None	2	cRepTar
HLF	NM_002126	hsa-miR-218	1778	1789	-10.4	0.306	0/8 (0.00%)	3'-UTR	Seed Site (1A,m8)	3' TGTACCAATCTAGTTCGTGTT 5'& |||||||| &5' -------------AAGCACAA 3'	1	0.41	None	3	RepTar
HLF	NM_002126	hsa-miR-218	4044	4068	-13.6	0.4	3/17 (17.65%)	3'-UTR	Seed Site (1A,m8)	3' TGTAC-CAATCTAGTTCGTGTT 5'& .||| |||| ||.|.|||| &5' GCATCTGTTAAA-CAGGTACAA 3'	0.56	0.41	None	3	cRepTar
HLF	NM_002126	hsa-miR-218	904	925	-12.6	0.371	1/14 (7.14%)	3'-UTR	Seed Site (1A)	3' TGTACCAATC---TAGTTCGTGTT 5'& ||||| ||| ||.||| &5' ----GGTTAATTTATC-AGTACA- 3'	0.02	0.41	None	3	cRepTar
HOXB3	NM_002146	hsa-miR-218	317	338	-13.6	0.4	1/15 (6.67%)	3'-UTR	Seed Site (1A,m8)	3' TGTACCAATCTAGTTCGTGTT 5'& ||. || ||| ||||||| &5' ACGAGGC-AGAA-AAGCACA- 3'	0.64	0.63	None	3	cRepTar
HOXB3	NM_002146	hsa-miR-218	478	489	-10.1	0.297	1/8 (12.50%)	3'-UTR	Seed Site (1A,m8)	3' TGTACCAATCTAGTTCGTGTT 5'& |.|||||| &5' -------------AGGCACAA 3'	0.42	0.63	None	3	cRepTar
HOXB3	NM_002146	hsa-miR-218	536	555	-13.3	0.391	2/12 (16.67%)	3'-UTR	Seed Site (1A,m8)	3' TGTACCAATCTAGTTCGTGTT 5'& |||| | |.|.||| &5' ----GGTTTATTGAGGTACA- 3'	0.08	0.63	None	3	cRepTar
JMJD6	NM_001081461	hsa-miR-218	2120	2138	-13.5	0.397	1/13 (7.69%)	3'-UTR	Seed Site (1A,m8)	3' TGTACCAATCTAGTTCGTGTT 5'& |||| .|||||||| &5' -----GTTATG-TAAGCACAA 3'	0	0.03	None	2	RepTar
JMJD6	NM_001081461	hsa-miR-218	3426	3443	-13.1	0.385	2/12 (16.67%)	3'-UTR	Seed Site (1A)	3' TGTACCA-ATCTAGTTCGTGTT 5'& ||| |.| .||||| &5' ----GGTGTGGT---GGCACA- 3'	0	0.03	SINE/Alu-AluSx	2	cRepTar
LASP1	NM_006148	hsa-miR-218	2070	2088	-13.1	0.385	0/12 (0.00%)	3'-UTR	Seed Site (1A,m8)	3' TGTACCAATCTAG---TTCGTGTT 5'& |||| |||||||| &5' ---------GATCTCAAAGCACAA 3'	0.99	0.15	None	3	RepTar
LASP1	NM_006148	hsa-miR-218	679	694	-12.3	0.362	1/10 (10.00%)	3'-UTR	Seed Site (m8)	3' TGTACCAATCTAGTTCGTGTT 5'& || |||||||. &5' ---------GAGGAAGCACAG 3'	0	0.15	None	3	RepTar
LASP1	NM_006148	hsa-miR-218	2376	2398	-14	0.412	2/15 (13.33%)	3'-UTR	Seed Site (m8)	3' TGTACCAATCTAGTTCGTGTT 5'& ||| |||| .||||||. &5' -CATCCCTAGAA-GAGCACAG 3'	0	0.15	None	3	RepTar,cRepTar
MAPT	NM_005910	hsa-miR-218	560	580	-19.6	0.576	0/13 (0.00%)	3'-UTR	Seed Site (1A,m8)	3' TGTACCAATCTAGTTCGTGTT 5'& || ||| |||||||| &5' ----GGGGAGAGGAAGCACAA 3'	0	0.15	None	2	RepTar
MAPT	NM_005910	hsa-miR-218	2205	2218	-10.8	0.318	2/10 (20.00%)	3'-UTR	Seed Site (1A)	3' TGTACCAATCTAGT-TCGTGTT 5'& .||| .||||| &5' ----------GTCAGGGCACA- 3'	0	0.15	None	2	cRepTar
MED1	NM_004774	hsa-miR-218	1520	1539	-16	0.471	1/14 (7.14%)	3'-UTR	Seed Site (1A)	3' TGTACCAATCTAGTTCGTGTT 5'& .|||||| | |||||| &5' GCATGGTCC---CCAGCACA- 3'	0.95	0.8	None	2	cRepTar
MED1	NM_004774	hsa-miR-218	137	159	-12.7	0.374	2/14 (14.29%)	3'-UTR	Seed Site (1A,m8)	3' TGTACCA----ATCTAGTTCGTGTT 5'& ||| |||| |.|||.| &5' ----GGTGAATTAGAA-AGGCATA- 3'	0.03	0.8	None	2	cRepTar
METT10D	NM_024086	hsa-miR-218	2127	2147	-12.2	0.359	2/13 (15.38%)	3'-UTR	Seed Site (1A)	3' TGTACCAATCTAGTTCGTGTT 5'& .||| ||| .||||| &5' -TATGAA-AGAGT-GGCACA- 3'	0	0.04	None	3	cRepTar
METT10D	NM_024086	hsa-miR-218	2418	2431	-13.8	0.406	2/10 (20.00%)	3'-UTR	Seed Site (m8)	3' TGTACCAATCTAGTTCGTGTT 5'& |||.|||||. &5' -----------TCAGGCACAG 3'	0	0.04	None	3	cRepTar
METT10D	NM_024086	hsa-miR-218	572	588	-10.8	0.318	1/9 (11.11%)	3'-UTR	Seed Site (1A)	3' TGTACCAATCTAGTTCGTGTT 5'& ||| .||||| &5' ----GGTAAAT---GGCACA- 3'	0	0.04	None	3	cRepTar
NFE2L1	NM_003204	hsa-miR-218	1036	1056	-17.2	0.506	2/14 (14.29%)	3'-UTR	Seed Site (1A)	3' TGTACCAATCTAGTTCGTGTT 5'& || .|||. ||||||| &5' ----GGCAGGATTCAGCACAA 3'	0.99	0.43	None	2	cRepTar
NFE2L1	NM_003204	hsa-miR-218	1798	1811	-12.2	0.359	1/8 (12.50%)	3'-UTR	Seed Site (1A)	3' TGTACCAATCTAGTTCGTGTT 5'& .| |||||| &5' ----------GTTGAGCACA- 3'	1	0.43	None	2	cRepTar
NLK	NM_016231	hsa-miR-218	1695	1714	-12.3	0.362	3/14 (21.43%)	3'-UTR	Seed Site (m8)	3' TGTACCAATCTAG--TTCGTGTT 5'& |||||. |||.|||. &5' -------TAGATTTGAAGTACAG 3'	1	0.98	None	2	cRepTar
NLK	NM_016231	hsa-miR-218	1621	1645	-14.5	0.426	2/17 (11.76%)	3'-UTR	Seed Site (1A,m8)	3' TGT-ACCAATCTAGTTCGTGTT 5'& ||| |||| || |.|.|||| &5' ACACTGGTGTGAA-AGGTACAA 3'	1	0.98	None	2	cRepTar
NUFIP2	NM_020772	hsa-miR-218	6243	6255	-13.7	0.403	0/9 (0.00%)	3'-UTR	Seed Site (1A,m8)	3' TGTACCAATCTAGTTCGTGTT 5'& ||||||||| &5' -----------TCAAGCACA- 3'	1	0.64	None	4	RepTar
NUFIP2	NM_020772	hsa-miR-218	2957	2977	-10.9	0.321	2/15 (13.33%)	3'-UTR	Seed Site (1A)	3' TGTACCAATCTAGTTCGTGTT 5'& .|| ||| ||. |||||| &5' --GTGATTA-ATTTAGCACA- 3'	1	0.64	None	4	cRepTar
NUFIP2	NM_020772	hsa-miR-218	4421	4441	-13.2	0.388	1/11 (9.09%)	3'-UTR	Seed Site (1A,m8)	3' TGTACCAATCTAG-TTCGTGTT 5'& |||| |.||||| &5' ----GGTTTGCCAGAGGCACA- 3'	0	0.64	None	4	cRepTar
NUFIP2	NM_020772	hsa-miR-218	1715	1740	-11.7	0.344	3/17 (17.65%)	3'-UTR	Seed Site (1A,m8)	3' TGTACCAATCTAG----TTCGTGTT 5'& || ||||||. |||.|.|| &5' ---TGCTTAGATTTTAAAAGTATAA 3'	1	0.64	None	4	cRepTar
PCGF2	NM_007144	hsa-miR-218	1010	1021	-10.4	0.306	0/8 (0.00%)	3'-UTR	Seed Site (1A,m8)	3' TGTACCAATCTAGTTCGTGTT 5'& |||||||| &5' -------------AAGCACAA 3'	0.99	0.35	None	2	RepTar
PCGF2	NM_007144	hsa-miR-218	892	917	-15.3	0.45	1/14 (7.14%)	3'-UTR	Seed Site (m8)	3' TGTACCAATCTA-----GTTCGTGTT 5'& ||||| ||||||||. &5' ----GGTTAACCTCACACAAGCACAG 3'	0.51	0.35	None	2	RepTar,cRepTar
PECAM1	NM_000442	hsa-miR-218	633	652	-19.7	0.579	2/15 (13.33%)	3'-UTR	Seed Site (m8)	3' TGTACCAATCTAGTTCGTGTT 5'& || |.|| ||||||||. &5' ----GG-TGGAACAAGCACAG 3'	0.07	0.12	None	2	RepTar
PECAM1	NM_000442	hsa-miR-218	245	267	-16.2	0.476	2/16 (12.50%)	3'-UTR	Seed Site (1A,m8)	3' TGTACC---AATCTAGTTCGTGTT 5'& ||| ||.|| .||||||| &5' ---TGGAAATTGGAA-GAGCACAA 3'	0	0.12	None	2	cRepTar
PHB	NM_002634	hsa-miR-218	331	351	-15	0.441	3/14 (21.43%)	3'-UTR	Seed Site (m8)	3' TGTACCAATCTAGTTCGTGTT 5'& |||| |. .||||||. &5' --ATGGACTGGG-GAGCACAG 3'	0	0.22	None	2	cRepTar
PHB	NM_002634	hsa-miR-218	568	588	-11.2	0.329	3/15 (20.00%)	3'-UTR	Seed Site (1A,m8)	3' TGTAC-CAATCTAG-TTCGTGTT 5'& .|| || || | ..||||| &5' --GTGTGTGTGAACTGGGCACA- 3'	0.28	0.22	None	2	cRepTar
PNPO	NM_018129	hsa-miR-218	1988	2000	-11.2	0.329	0/7 (0.00%)	3'-UTR	Seed Site (1A)	3' TGTACCAATCTAGTTCGTGTT 5'& | |||||| &5' -----------TTGAGCACA- 3'	0.01	0.02	None	2	cRepTar
PNPO	NM_018129	hsa-miR-218	874	895	-14.7	0.432	2/13 (15.38%)	3'-UTR	Seed Site (1A,m8)	3' TGTACCAATCTAGTTCGTGTT 5'& .| ||| ||.||||| &5' GC-TGGGACTA-CAGGCACA- 3'	0	0.02	SINE/Alu-AluSc	2	cRepTar
PPM1E	NM_014906	hsa-miR-218	140	160	-10.14	0.298	2/10 (20.00%)	3'-UTR	Seed Site (m8)	3' TGTACCAATCTAGTTCGTGTT 5'& || |||.|||. &5' ----GGAAACTCAAAGTACAG 3'	0.57	0.52	None	2	cRepTar
PPM1E	NM_014906	hsa-miR-218	833	856	-14	0.412	3/13 (23.08%)	3'-UTR	Seed Site (1A,m8)	3' TGTACCAATC---TAGTTCGTGTT 5'& || .|||.|.|||| &5' ----GGAGATGATGTCAGGTACAA 3'	0.82	0.52	None	2	cRepTar
RAB37	NM_001006638	hsa-miR-218	658	669	-12.7	0.374	0/8 (0.00%)	3'-UTR	Seed Site (1A,m8)	3' TGTACCAATCTAGTTCGTGTT 5'& |||||||| &5' ------------CAAGCACA- 3'	0	0.03	None	2	RepTar
RAB37	NM_001006638	hsa-miR-218	18	36	-11.1	0.326	2/12 (16.67%)	3'-UTR	Seed Site (1A)	3' TGTACCA--ATCTAGTTCGTGTT 5'& || |.|| .||||| &5' ----GGCTCTGGA---GGCACA- 3'	0	0.03	None	2	cRepTar
RABEP1	NM_001083585	hsa-miR-218	1108	1129	-11.2	0.329	1/14 (7.14%)	3'-UTR	Seed Site (1A,m8)	3' TGTACCAA-TCTAGTTCGTGTT 5'& .|| ||| |||||||| &5' --GTGCTACAGA--AAGCACAA 3'	0.05	0.29	None	3	RepTar,cRepTar
RABEP1	NM_001083585	hsa-miR-218	2391	2411	-13.62	0.401	2/11 (18.18%)	3'-UTR	Seed Site (m8)	3' TGTACCAATCTAGTTCGTGTT 5'& ||| .||||||. &5' ---TGGGACGTA-GAGCACAG 3'	0	0.29	None	3	cRepTar
RABEP1	NM_001083585	hsa-miR-218	680	702	-16.3	0.479	1/15 (6.67%)	3'-UTR	Seed Site (1A,m8)	3' TGTACCAA--TCTAGTTCGTGTT 5'& |||| ||. |||||||| &5' ----GGTTAAAGGAAAAGCACAA 3'	0.74	0.29	None	3	RepTar,cRepTar
RECQL5	NM_001003716	hsa-miR-218	1012	1025	-14.5	0.426	0/10 (0.00%)	3'-UTR	Seed Site (1A,m8)	3' TGTACCAATCTAGTTCGTGTT 5'& |||||||||| &5' -----------TCAAGCACAA 3'	0	0.01	None	3	RepTar
RECQL5	NM_001003716	hsa-miR-218	1514	1534	-10.8	0.318	0/13 (0.00%)	3'-UTR	Seed Site (1A)	3' TGTACCAATCTAGTTCGTGTT 5'& || ||| | ||||||| &5' AC-TGGCGTGT---AGCACAA 3'	0	0.01	None	3	cRepTar
RECQL5	NM_001003716	hsa-miR-218	1724	1744	-14.7	0.432	3/15 (20.00%)	3'-UTR	Seed Site (1A,m8)	3' TGTACCAATCTAG--TTCGTGTT 5'& .||| |.|| |.||||| &5' --GTGG---GGTCTGAGGCACA- 3'	0	0.01	None	3	cRepTar
SKIP	NM_016532	hsa-miR-218	609	623	-10.1	0.297	0/9 (0.00%)	3'-UTR	Seed Site (1A)	3' TGTACCAATCTAGTTCGTGTT 5'& | | ||||||| &5' ---------GGCC-AGCACAA 3'	0	0.12	None	2	cRepTar
SKIP	NM_016532	hsa-miR-218	321	332	-12.2	0.359	1/8 (12.50%)	3'-UTR	Seed Site (1A,m8)	3' TGTACCAATCTAGTTCGTGTT 5'& ||.||||| &5' ------------CAGGCACA- 3'	0.99	0.12	None	2	cRepTar
SLC46A1	NM_080669	hsa-miR-218	3632	3652	-12.5	0.368	3/13 (23.08%)	3'-UTR	Seed Site (m8)	3' TGTACCAATCTA-GTTCGTGTT 5'& |||. .|||||||. &5' -----GTTGAAAGTAAGCACAG 3'	1	0.06	None	2	RepTar
SLC46A1	NM_080669	hsa-miR-218	2572	2591	-11	0.324	2/11 (18.18%)	3'-UTR	Seed Site (m8)	3' TGTACCAATCTAGTTCGTGTT 5'& || | |.|||||. &5' ----GGAGCC-TGAGGCACAG 3'	0	0.06	None	2	cRepTar
SLFN13	NM_144682	hsa-miR-218	1464	1480	-15.21	0.447	2/13 (15.38%)	3'-UTR	Seed Site (1A,m8)	3' TGTACCAATCTAGTTCGTGTT 5'& .||||| .|||||| &5' GCATGG-------GAGCACA- 3'	0	0.06	LTR/MaLR-MLT1B	2	cRepTar
SLFN13	NM_144682	hsa-miR-218	811	829	-15.7	0.462	3/14 (21.43%)	3'-UTR	Seed Site (m8)	3' TGTAC-CAATCTAGTTCGTGTT 5'& | |||.| ||.||||. &5' ----GCGTTGGC-CAGGCACG- 3'	0	0.06	None	2	cRepTar
SMCR8	NM_144775	hsa-miR-218	3890	3904	-10.7	0.315	1/10 (10.00%)	3'-UTR	Seed Site (m8)	3' TGTACCAATCTAGTTCGTGTT 5'& || |||||||. &5' ---------GAA-AAGCACAG 3'	0.04	0.07	None	3	RepTar
SMCR8	NM_144775	hsa-miR-218	345	362	-13.3	0.391	1/13 (7.69%)	3'-UTR	Seed Site (1A,m8)	3' TGTACCAATCTAGTTCGTGTT 5'& |||| || .|||||| &5' --ATGG---GAG-GAGCACA- 3'	0	0.07	None	3	cRepTar
SMCR8	NM_144775	hsa-miR-218	787	805	-15.3	0.45	3/14 (21.43%)	3'-UTR	Seed Site (m8)	3' TGTACCAATCTAGTTCGTGTT 5'& || |.|| .||||||. &5' ----GGCTGGA--GAGCACAG 3'	0	0.07	None	3	cRepTar
SNIP	NM_025248	hsa-miR-218	1402	1420	-11.7	0.344	2/11 (18.18%)	3'-UTR	Seed Site (m8)	3' TGTACCAATCTAGTTCGTGTT 5'& || .|||||||. &5' -----GTGAAG-TAAGCACAG 3'	0.37	0.32	None	2	RepTar
SNIP	NM_025248	hsa-miR-218	1447	1459	-13	0.382	1/9 (11.11%)	3'-UTR	Seed Site (m8)	3' TGTACCAATCTAGTTCGTGTT 5'& ||||||||. &5' ------------CAAGCACAG 3'	0.49	0.32	None	2	RepTar
SOST	NM_025237	hsa-miR-218	1086	1100	-10.4	0.306	0/10 (0.00%)	3'-UTR	Seed Site (1A)	3' TGTACCAATCTAGTTCGTGTT 5'& ||| | |||||| &5' --------AGA-CCAGCACA- 3'	0	0.18	None	2	cRepTar
SOST	NM_025237	hsa-miR-218	423	443	-13.3	0.391	3/13 (23.08%)	3'-UTR	Seed Site (1A,m8)	3' TGTACCAATCTAGTTCGTGTT 5'& .|.|| .||||||| &5' GCGTGCCCA----GAGCACAA 3'	0	0.18	None	2	cRepTar
STXBP4	NM_178509	hsa-miR-218	3559	3571	-13.2	0.388	0/9 (0.00%)	3'-UTR	Seed Site (1A,m8)	3' TGTACCAATCTAGTTCGTGTT 5'& ||||||||| &5' ------------CAAGCACAA 3'	0.01	0.1	None	2	RepTar
STXBP4	NM_178509	hsa-miR-218	1675	1687	-13.3	0.391	1/9 (11.11%)	3'-UTR	Seed Site (1A,m8)	3' TGTACCAATCTAGTTCGTGTT 5'& |||.||||| &5' -----------TCAGGCACA- 3'	0	0.1	None	2	cRepTar
TANC2	NM_025185	hsa-miR-218	3197	3215	-12.7	0.374	1/12 (8.33%)	3'-UTR	Seed Site (1A,m8)	3' TGTACCAATCTAGTTCGTGTT 5'& |||| .||||||| &5' -----GTTAATA-GAGCACAA 3'	1	0.5	None	3	cRepTar
TANC2	NM_025185	hsa-miR-218	3034	3054	-14.9	0.438	2/13 (15.38%)	3'-UTR	Seed Site (1A)	3' TGTACCAATCTAGT----TCGTGTT 5'& |.||||| .||||| &5' -------TGGATCAGTAAGGCACA- 3'	1	0.5	None	3	cRepTar
TANC2	NM_025185	hsa-miR-218	4430	4453	-17.1	0.503	1/15 (6.67%)	3'-UTR	Seed Site (1A,m8)	3' TGTACCA--ATCTA-GTTCGTGTT 5'& || |.|| ||||||||| &5' ----GGGCCTGGACACAAGCACAA 3'	1	0.5	None	3	cRepTar
TMUB2	NM_001076674	hsa-miR-218	190	202	-12.7	0.374	1/9 (11.11%)	3'-UTR	Seed Site (1A,m8)	3' TGTACCAATCTAGTTCGTGTT 5'& |.||||||| &5' ------------CGAGCACAA 3'	0.93	0.34	None	2	cRepTar
TMUB2	NM_001076674	hsa-miR-218	383	402	-14.2	0.418	1/14 (7.14%)	3'-UTR	Seed Site (1A)	3' TGTACCAATCTAGTTCGTGTT 5'& .||||| | ||||||| &5' GCATGGCC----CCAGCACAA 3'	0.23	0.34	None	2	cRepTar
TNFAIP1	NM_021137	hsa-miR-218	1934	1949	-12.8	0.376	1/10 (10.00%)	3'-UTR	Seed Site (m8)	3' TGTACCAATCTAGTTCGTGTT 5'& || |||||||. &5' ---------GAGAAAGCACAG 3'	0	0.07	None	2	RepTar
TNFAIP1	NM_021137	hsa-miR-218	407	425	-16.7	0.491	2/13 (15.38%)	3'-UTR	Seed Site (m8)	3' TGTACCAATCTAGTTCGTGTT 5'& ||| |.|||||||. &5' ----GGTGT--TTAAGCACAG 3'	0	0.07	None	2	RepTar
TRIM25	NM_005082	hsa-miR-218	1698	1713	-11.61	0.341	2/13 (15.38%)	3'-UTR	Seed Site (1A,m8)	3' TGTACCAATCTAGTTCGTGTT 5'& ||||| ||.|.||| &5' ACATG-------CAGGTACA- 3'	0.01	0.02	None	2	cRepTar
TRIM25	NM_005082	hsa-miR-218	3558	3578	-10.2	0.3	2/14 (14.29%)	3'-UTR	Seed Site (1A)	3' TGTACCAATCTAGTTCGTGTT 5'& .|| || ||| ||.||| &5' --GTGCTTTAATC-AGTACA- 3'	0	0.02	LTR/ERV1-MER21C	2	cRepTar
TUSC5	NM_172367	hsa-miR-218	109	127	-10.5	0.309	1/11 (9.09%)	3'-UTR	Seed Site (m8)	3' TGTACCAATCTAGTTCGTGTT 5'& ||| |||||||. &5' -----GTTCCAA-AAGCACAG 3'	0.08	0.02	None	3	RepTar
TUSC5	NM_172367	hsa-miR-218	184	206	-13.8	0.406	4/16 (25.00%)	3'-UTR	Seed Site (m8)	3' TGTACCAATCTAGTTCGTGTT 5'& .|. || .|| |||||||. &5' GCGAGGAAGGA--AAGCACAG 3'	0	0.02	None	3	RepTar,cRepTar
TUSC5	NM_172367	hsa-miR-218	2390	2409	-12.32	0.362	2/10 (20.00%)	3'-UTR	Seed Site (m8)	3' TGTACCAATCTAGTTCGTGTT 5'& || .||||||. &5' ----GGCCCGCA-GAGCACAG 3'	0	0.02	None	3	cRepTar
TXNDC17	NM_032731	hsa-miR-218	404	418	-10.6	0.312	1/10 (10.00%)	3'-UTR	Seed Site (1A,m8)	3' TGTACCAATCTAGTTCGTGTT 5'& ||. ||||||| &5' --------AGGA-AAGCACA- 3'	0	0.13	None	3	RepTar
TXNDC17	NM_032731	hsa-miR-218	1304	1325	-16	0.471	1/14 (7.14%)	3'-UTR	Seed Site (1A,m8)	3' TGTACCAATCTAG---TTCGTGTT 5'& |||.||| ||||||| &5' -----GTTGGATGAAAAAGCACA- 3'	0.09	0.13	None	3	cRepTar
TXNDC17	NM_032731	hsa-miR-218	267	283	-13.6	0.4	1/10 (10.00%)	3'-UTR	Seed Site (1A,m8)	3' TGTACCAATCTAGTTCGTGTT 5'& ||| .|||||| &5' ----GGTGCA---GAGCACA- 3'	0	0.13	None	3	cRepTar
UBE2O	NM_022066	hsa-miR-218	1024	1044	-14	0.412	1/10 (10.00%)	3'-UTR	Seed Site (1A)	3' TGTACCAATC-TAGTTCGTGTT 5'& || .| |||||| &5' ----GGATGCTGTTGAGCACA- 3'	0.43	0.18	None	3	cRepTar
UBE2O	NM_022066	hsa-miR-218	2	14	-12.8	0.376	2/9 (22.22%)	3'-UTR	Seed Site (m8)	3' TGTACCAATCTAGTTCGTGTT 5'& ||.|||||. &5' ------------CAGGCACAG 3'	0.07	0.18	None	3	cRepTar
UBE2O	NM_022066	hsa-miR-218	367	381	-11	0.324	2/10 (20.00%)	3'-UTR	Seed Site (1A,m8)	3' TGTACCAATCTAGTTCGTGTT 5'& ||. .|||||| &5' --------AGGA-GAGCACA- 3'	0.02	0.18	None	3	cRepTar
VAT1	NM_006373	hsa-miR-218	1068	1079	-12.5	0.368	0/8 (0.00%)	3'-UTR	Seed Site (1A,m8)	3' TGTACCAATCTAGTTCGTGTT 5'& |||||||| &5' ------------CAAGCACA- 3'	0.98	0.31	None	3	RepTar
VAT1	NM_006373	hsa-miR-218	529	542	-12.2	0.359	1/10 (10.00%)	3'-UTR	Seed Site (1A,m8)	3' TGTACCAATCTAGTTCGTGTT 5'& |.|||||||| &5' -----------TTAAGCACAA 3'	0.59	0.31	None	3	RepTar
VAT1	NM_006373	hsa-miR-218	1171	1193	-13	0.382	3/15 (20.00%)	3'-UTR	Seed Site (m8)	3' TGTACCAA-TCTAGTTCGTGTT 5'& |||| ||. |||.|||. &5' --ATGGAGCAGGG-AAGTACAG 3'	0	0.31	None	3	cRepTar
VEZF1	NM_007146	hsa-miR-218	2034	2054	-14.8	0.435	4/16 (25.00%)	3'-UTR	Seed Site (m8)	3' TGTACC-AATCTAGTTCGTGTT 5'& ||| ||.|. |.|||||. &5' ---TGGATTGGG--AGGCACAG 3'	0.78	0.87	None	2	cRepTar
VEZF1	NM_007146	hsa-miR-218	2580	2599	-14.1	0.415	2/11 (18.18%)	3'-UTR	Seed Site (1A,m8)	3' TGTACCAATCTAGTTCGTGTT 5'& ||| |.||||.| &5' ----GGTGTTGA-AGGCACGA 3'	0	0.87	None	2	cRepTar
WIPF2	NM_133264	hsa-miR-218	1244	1264	-11.1	0.326	2/15 (13.33%)	3'-UTR	Seed Site (1A,m8)	3' TGTACCAATCTAGTTCGTGTT 5'& .||| ||. |||||||| &5' -TATGCC-AGG--AAGCACAA 3'	0.02	0.34	None	2	RepTar
WIPF2	NM_133264	hsa-miR-218	1336	1356	-14.2	0.418	2/11 (18.18%)	3'-UTR	Seed Site (m8)	3' TGTACCAATCTAGTTCGTGTT 5'& ||| .||||||. &5' ----GGTCCTAAAGAGCACAG 3'	0.16	0.34	None	2	cRepTar
YPEL2	NM_001005404	hsa-miR-218	1356	1376	-15	0.441	1/11 (9.09%)	3'-UTR	Seed Site (1A,m8)	3' TGTACCAATCTAG-TTCGTGTT 5'& || || .|||||| &5' ----GGGAAGTGGAGAGCACA- 3'	0	0.33	None	4	cRepTar
YPEL2	NM_001005404	hsa-miR-218	577	599	-18	0.529	2/15 (13.33%)	3'-UTR	Seed Site (1A,m8)	3' TGTACCAATCTA--GTTCGTGTT 5'& |||||| ..||||||| &5' ----GGTTAGCAAATGAGCACAA 3'	0.73	0.33	None	4	cRepTar
YPEL2	NM_001005404	hsa-miR-218	856	875	-14.4	0.424	2/13 (15.38%)	3'-UTR	Seed Site (1A,m8)	3' TGTACCAATCTAG-TTCGTGTT 5'& || ||| ..|||||| &5' ----GG--AGAGCAGGGCACAA 3'	0.03	0.33	None	4	cRepTar
YPEL2	NM_001005404	hsa-miR-218	1163	1176	-11	0.324	1/11 (9.09%)	3'-UTR	Seed Site (m8)	3' TGTACCAATCTAGTTCGTGTT 5'& |||| ||||||. &5' -------TAGA--AAGCACG- 3'	0	0.33	None	4	cRepTar
ARHGAP28	NM_001010000	hsa-miR-218	1670	1689	-11.74	0.345	1/9 (11.11%)	3'-UTR	Seed Site (1A)	3' TGTACCAATCTAGTTCGTGTT 5'& ||| .||||| &5' ----GGTAATTGGTGGCACA- 3'	0	0.08	None	2	cRepTar
ARHGAP28	NM_001010000	hsa-miR-218	686	695	-10	0.294	1/7 (14.29%)	3'-UTR	Seed Site (1A,m8)	3' TGTACCAATCTAGTTCGTGTT 5'& .|||||| &5' -------------GAGCACA- 3'	0	0.08	None	2	cRepTar
ATP9B	NM_198531	hsa-miR-218	127	147	-13.4	0.394	3/12 (25.00%)	3'-UTR	Seed Site (m8)	3' TGTACCAATCTAG-TTCGTGTT 5'& || || ..|||||. &5' ----GGCGAGCCCAGGGCACAG 3'	0	0.05	None	2	cRepTar
ATP9B	NM_198531	hsa-miR-218	455	475	-12.3	0.362	3/12 (25.00%)	3'-UTR	Seed Site (m8)	3' TGTACCAATCTAG-TTCGTGTT 5'& || || ..|||||. &5' ----GGCAAGCCCAGGGCACAG 3'	0	0.05	None	2	cRepTar
C18orf1	NM_001003674	hsa-miR-218	1504	1522	-13.2	0.388	2/12 (16.67%)	3'-UTR	Seed Site (1A,m8)	3' TGTACCAATCTAG--TTCGTGTT 5'& .|.| |||||||| &5' --------GGGTAAAAAGCACAA 3'	0.61	0.19	None	2	RepTar
C18orf1	NM_001003674	hsa-miR-218	7049	7071	-14.4	0.424	1/14 (7.14%)	3'-UTR	Seed Site (1A)	3' TGTACCAATCTAGT-TCGTGTT 5'& .|||| || ||||||| &5' --GTGGTCAAACCATAGCACAA 3'	1	0.19	None	2	cRepTar
CDH2	NM_001792	hsa-miR-218	939	956	-11	0.324	0/11 (0.00%)	3'-UTR	Seed Site (1A)	3' TGTACCAATCTAGT-TCGTGTT 5'& || || ||||||| &5' --------AGTTCTTAGCACAA 3'	1	0.97	None	2	cRepTar
CDH2	NM_001792	hsa-miR-218	13	36	-17.6	0.518	2/17 (11.76%)	3'-UTR	Seed Site (1A,m8)	3' TGTACCA---ATCTAGTTCGTGTT 5'& |||| |.|| ||||.|||| &5' ---TGGTTTTTGGA-CAAGTACAA 3'	1	0.97	None	2	cRepTar
L3MBTL4	NM_173464	hsa-miR-218	550	561	-10.6	0.312	1/8 (12.50%)	3'-UTR	Seed Site (1A,m8)	3' TGTACCAATCTAGTTCGTGTT 5'& .||||||| &5' ------------TAAGCACA- 3'	0.67	0.11	None	2	RepTar
L3MBTL4	NM_173464	hsa-miR-218	53	66	-11.1	0.326	2/9 (22.22%)	3'-UTR	Seed Site (1A,m8)	3' TGTACCAATCTAGTTCGTGTT 5'& .| .|||||| &5' ----------GTGGAGCACA- 3'	0	0.11	None	2	cRepTar
MBD2	NM_003927	hsa-miR-218	502	518	-11	0.324	0/12 (0.00%)	3'-UTR	Seed Site (1A,m8)	3' TGTACCAATCTAGTTCGTGTT 5'& ||| || ||||||| &5' -----GTT-GAA-AAGCACA- 3'	0.71	0.46	None	2	RepTar
MBD2	NM_003927	hsa-miR-218	103	114	-12.2	0.359	1/8 (12.50%)	3'-UTR	Seed Site (1A,m8)	3' TGTACCAATCTAGTTCGTGTT 5'& |.|||||| &5' ------------CGAGCACA- 3'	1	0.46	None	2	cRepTar
MBP	NM_001025081	hsa-miR-218	1042	1063	-19	0.559	4/17 (23.53%)	3'-UTR	Seed Site (m8)	3' TGTACCAAT-CTAGTTCGTGTT 5'& |.|||| || .|.|||||. &5' -CGTGGTAGCGAGTAGGCACAG 3'	0	0.14	None	2	cRepTar
MBP	NM_001025081	hsa-miR-218	379	394	-13.01	0.383	1/12 (8.33%)	3'-UTR	Seed Site (1A,m8)	3' TGTACCAATCTAGTTCGTGTT 5'& ||||| |.||||| &5' -CATGG-------AGGCACA- 3'	0.01	0.14	None	2	cRepTar
MC2R	NM_000529	hsa-miR-218	1317	1331	-11.7	0.344	1/10 (10.00%)	3'-UTR	Seed Site (1A,m8)	3' TGTACCAATCTAGTTCGTGTT 5'& .|| ||||||| &5' --------GGAG-AAGCACA- 3'	0.01	0.02	None	3	RepTar
MC2R	NM_000529	hsa-miR-218	1797	1819	-12.56	0.369	0/12 (0.00%)	3'-UTR	Seed Site (1A,m8)	3' TGTACCAATCTAGTTCGTGTT 5'& |||| |||||||| &5' -CATGAAATCTA-AAGCACAA 3'	0.07	0.02	None	3	RepTar,cRepTar
MC2R	NM_000529	hsa-miR-218	245	262	-12.6	0.371	3/14 (21.43%)	3'-UTR	Seed Site (1A,m8)	3' TGTACCAATCTAGTTCGTGTT 5'& ||||.| |.|.|||| &5' ------TTAGGT-AGGTACAA 3'	0.12	0.02	None	3	cRepTar
MIB1	NM_020774	hsa-miR-218	2509	2528	-12.5	0.368	0/13 (0.00%)	3'-UTR	Seed Site (1A)	3' TGTACCAATCTAGT-TCGTGTT 5'& |||| ||| |||||| &5' --ATGGC---ATCTTAGCACA- 3'	0	0.28	None	2	cRepTar
MIB1	NM_020774	hsa-miR-218	3834	3850	-14.5	0.426	1/11 (9.09%)	3'-UTR	Seed Site (1A)	3' TGTACCAATCTAGTTCGTGTT 5'& || ||| .||||| &5' ----GGGGAGA---GGCACA- 3'	0.06	0.28	None	2	cRepTar
ONECUT2	NM_004852	hsa-miR-218	11233	11244	-12.4	0.365	0/8 (0.00%)	3'-UTR	Seed Site (1A,m8)	3' TGTACCAATCTAGTTCGTGTT 5'& |||||||| &5' ------------CAAGCACA- 3'	0	0.36	None	6	RepTar
ONECUT2	NM_004852	hsa-miR-218	759	776	-16.4	0.482	0/13 (0.00%)	3'-UTR	Seed Site (1A,m8)	3' TGTACCAATC-TAGTTCGTGTT 5'& || ||||||||||| &5' --------AGTATCAAGCACAA 3'	1	0.36	None	6	RepTar
ONECUT2	NM_004852	hsa-miR-218	102	124	-15.02	0.442	0/12 (0.00%)	3'-UTR	Seed Site (1A,m8)	3' TGTACCAATCTAG-TTCGTGTT 5'& |||| |||||||| &5' ---TGGTGATTTGAAAGCACAA 3'	1	0.36	None	6	cRepTar
ONECUT2	NM_004852	hsa-miR-218	1253	1274	-10.6	0.312	0/14 (0.00%)	3'-UTR	Seed Site (1A)	3' TGTACCAATCTA--GT-TCGTGTT 5'& ||| ||| || |||||| &5' ---TGG--AGAAAACACAGCACA- 3'	0.99	0.36	None	6	cRepTar
ONECUT2	NM_004852	hsa-miR-218	555	577	-14.82	0.436	1/13 (7.69%)	3'-UTR	Seed Site (1A,m8)	3' TGTACCAATCTAG-TTCGTGTT 5'& ||||| .||||||| &5' --ATGGTAATTACTGAGCACAA 3'	1	0.36	None	6	cRepTar
ONECUT2	NM_004852	hsa-miR-218	863	883	-18.5	0.544	1/15 (6.67%)	3'-UTR	Seed Site (1A,m8)	3' TGTACCAATCTAGTTCGTGTT 5'& |.|||| ||||||||| &5' ATATGGCT---TCAAGCACA- 3'	0.99	0.36	None	6	cRepTar
PIGN	NM_012327	hsa-miR-218	76	101	-11.9	0.35	3/15 (20.00%)	3'-UTR	Seed Site (1A)	3' TGTACCA--ATCTAGT--TCGTGTT 5'& |||| |.||| ||.|.| &5' --ATGGATATGGATATATAGTATA- 3'	0.03	0.14	None	3	cRepTar
PIGN	NM_012327	hsa-miR-218	903	923	-14.4	0.424	1/14 (7.14%)	3'-UTR	Seed Site (1A)	3' TGTACCAATCTAGT-TCGTGTT 5'& || ||||. ||||||| &5' -----GTGAGATTCTAGCACAA 3'	0.01	0.14	None	3	cRepTar
PIGN	NM_012327	hsa-miR-218	205	228	-11.6	0.341	4/16 (25.00%)	3'-UTR	Seed Site (m8)	3' TGTACCAATCTAGTTCGTGTT 5'& |.|| |.|| |||||.|. &5' ATATCTGTGGAA-AAGCATAG 3'	0	0.14	None	3	cRepTar
PTPRM	NM_001105244	hsa-miR-218	687	698	-10	0.294	1/9 (11.11%)	3'-UTR	Seed Site (1A,m8)	3' TGTACCAATCTAGTTCGTGTT 5'& .| ||||||| &5' ----------GTGAAGCACA- 3'	1	0.67	None	2	RepTar
PTPRM	NM_001105244	hsa-miR-218	264	286	-14	0.412	1/14 (7.14%)	3'-UTR	Seed Site (1A,m8)	3' TGTACCAAT---CTAGTTCGTGTT 5'& |||| || .||||||| &5' ---TGGTAAACTGAA-GAGCACAA 3'	0.84	0.67	None	2	cRepTar
RAB31	NM_006868	hsa-miR-218	98	113	-12.5	0.368	1/10 (10.00%)	3'-UTR	Seed Site (1A,m8)	3' TGTACCAATCTAGTTCGTGTT 5'& ||| .|||||| &5' --------AGAGTGAGCACA- 3'	0	0.05	None	2	cRepTar
RAB31	NM_006868	hsa-miR-218	2634	2655	-16.4	0.482	2/14 (14.29%)	3'-UTR	Seed Site (1A)	3' TGTACCAATCTAGTTCGTGTT 5'& .||||||| .||||| &5' -TATGGTTAAAAACGGCACA- 3'	0.03	0.05	None	2	cRepTar
RNF125	NM_017831	hsa-miR-218	1491	1512	-17.9	0.526	2/15 (13.33%)	3'-UTR	Seed Site (1A)	3' TGTACCAATCTAGTTCGTGTT 5'& ||||| |.|. |||||| &5' -CATGGCACGGTTCAGCACA- 3'	0.28	0.11	LINE/L1-L1MC5	3	cRepTar
RNF125	NM_017831	hsa-miR-218	4219	4236	-12.1	0.356	1/13 (7.69%)	3'-UTR	Seed Site (1A,m8)	3' TGTACCAATCTAGTTCGTGTT 5'& ||||| |||.|||| &5' --ATGGTA-----AAGTACAA 3'	0	0.11	None	3	cRepTar
RNF125	NM_017831	hsa-miR-218	881	901	-13.3	0.391	2/15 (13.33%)	3'-UTR	Seed Site (1A,m8)	3' TGTAC-CAATCTAGTTCGTGTT 5'& || |||||| |||.|.| &5' ---TGTGTTAGAA-AAGTATA- 3'	0.97	0.11	None	3	cRepTar
RNF165	NM_152470	hsa-miR-218	109	120	-12.4	0.365	0/8 (0.00%)	3'-UTR	Seed Site (1A,m8)	3' TGTACCAATCTAGTTCGTGTT 5'& |||||||| &5' ------------CAAGCACA- 3'	1	0.33	None	3	RepTar
RNF165	NM_152470	hsa-miR-218	3525	3540	-14	0.412	1/11 (9.09%)	3'-UTR	Seed Site (m8)	3' TGTACCAATCTAGTTCGTGTT 5'& || ||||||||. &5' ---------GAACAAGCACAG 3'	1	0.33	None	3	RepTar
RNF165	NM_152470	hsa-miR-218	2814	2834	-12.8	0.376	3/15 (20.00%)	3'-UTR	Seed Site (1A)	3' TGTACCA-ATCTAGTTCGTGTT 5'& || ||| |.|. .||||| &5' AC-TGGGCTGGG---GGCACA- 3'	0.01	0.33	None	3	cRepTar
RNMT	NM_003799	hsa-miR-218	3439	3453	-12.3	0.362	1/10 (10.00%)	3'-UTR	Seed Site (m8)	3' TGTACCAATCTAGTTCGTGTT 5'& || |||||||. &5' ---------GAGGAAGCACAG 3'	0	0.05	None	2	RepTar
RNMT	NM_003799	hsa-miR-218	3134	3157	-12.3	0.362	2/16 (12.50%)	3'-UTR	Seed Site (1A,m8)	3' TGTACCA----ATCTAGTTCGTGTT 5'& |||| |||. |||.|||| &5' ---TGGTCAAATAGG--AAGTACAA 3'	0	0.05	None	2	cRepTar
SERPINB8	NM_002640	hsa-miR-218	731	746	-14.9	0.438	0/11 (0.00%)	3'-UTR	Seed Site (1A,m8)	3' TGTACCAATCTAGTTCGTGTT 5'& || ||||||||| &5' --------AGCTCAAGCACA- 3'	0	0.04	None	2	RepTar
SERPINB8	NM_002640	hsa-miR-218	1235	1248	-12.3	0.362	1/8 (12.50%)	3'-UTR	Seed Site (1A)	3' TGTACCAATCTAGTTCGTGTT 5'& .| |||||| &5' ----------GTTGAGCACA- 3'	0	0.04	None	2	cRepTar
SOCS6	NM_004232	hsa-miR-218	1666	1681	-12.7	0.374	1/11 (9.09%)	3'-UTR	Seed Site (1A,m8)	3' TGTACCAATCTAGTTCGTGTT 5'& ||| |.|||||| &5' --------AGAAAAGGCACAA 3'	0.66	0.52	None	3	cRepTar
SOCS6	NM_004232	hsa-miR-218	2480	2500	-15.1	0.444	1/15 (6.67%)	3'-UTR	Seed Site (1A)	3' TGTACCA-ATCTAGTTCGTGTT 5'& ||| |||. | ||||||| &5' ---TGGGGTAGG-C-AGCACAA 3'	0	0.52	None	3	cRepTar
SOCS6	NM_004232	hsa-miR-218	321	341	-10.04	0.295	1/11 (9.09%)	3'-UTR	Seed Site (1A,m8)	3' TGTACCAATCTAGTTCGTGTT 5'& .||| ||||||| &5' -TATGCATTAA--AAGCACA- 3'	1	0.52	None	3	cRepTar
ST8SIA3	NM_015879	hsa-miR-218	7204	7216	-13.6	0.4	0/9 (0.00%)	3'-UTR	Seed Site (1A,m8)	3' TGTACCAATCTAGTTCGTGTT 5'& ||||||||| &5' ------------CAAGCACAA 3'	0	0.12	None	4	RepTar
ST8SIA3	NM_015879	hsa-miR-218	7524	7543	-12.8	0.376	0/13 (0.00%)	3'-UTR	Seed Site (1A,m8)	3' TGTACCAA-TCTAGTTCGTGTT 5'& || ||| |||||||| &5' -----GTGCAGAA-AAGCACAA 3'	0	0.12	None	4	RepTar
ST8SIA3	NM_015879	hsa-miR-218	3695	3714	-13.9	0.409	2/12 (16.67%)	3'-UTR	Seed Site (1A,m8)	3' TGTACCAATCTAG----TTCGTGTT 5'& .|||| .|||||| &5' --------GGATCTGCAGAGCACA- 3'	0	0.12	None	4	cRepTar
ST8SIA3	NM_015879	hsa-miR-218	7129	7151	-14.4	0.424	3/16 (18.75%)	3'-UTR	Seed Site (1A,m8)	3' TGTACCAATCTAGTTCGTGTT 5'& .|||| || ..||||||| &5' GCATGC--AGCCTGAGCACAA 3'	0	0.12	None	4	cRepTar
ST8SIA5	NM_013305	hsa-miR-218	295	316	-11.7	0.344	0/11 (0.00%)	3'-UTR	Seed Site (1A,m8)	3' TGTACCAATCTAG---TTCGTGTT 5'& || || ||||||| &5' ----GGCAAGTGAATAAAGCACA- 3'	0.51	0.17	None	2	RepTar,cRepTar
ST8SIA5	NM_013305	hsa-miR-218	330	352	-15.2	0.447	1/14 (7.14%)	3'-UTR	Seed Site (1A,m8)	3' TGTACCAATCTAGTTCGTGTT 5'& ||| ||| .||||||| &5' -CATCCG-AGAGAGAGCACAA 3'	0.01	0.17	None	2	cRepTar
VAPA	NM_003574	hsa-miR-218	1284	1315	-11.3	0.332	2/17 (11.76%)	3'-UTR	Seed Site (1A)	3' TGTACCAATC---------TAGTTCGTGTT 5'& .|| |||| ||| ||.|||| &5' --GTGTTTAGCTACATACAATCTAGTACAA 3'	0	0.22	None	2	cRepTar
VAPA	NM_003574	hsa-miR-218	4757	4776	-18.1	0.532	3/16 (18.75%)	3'-UTR	Seed Site (1A,m8)	3' TGTACCAATCTAGTTCGTGTT 5'& .||||| |||||.|.|| &5' --GTGGTTT--TCAAGTATAA 3'	0.03	0.22	None	2	cRepTar
AKAP8	NM_005858	hsa-miR-218	1272	1283	-12.5	0.368	0/8 (0.00%)	3'-UTR	Seed Site (1A,m8)	3' TGTACCAATCTAGTTCGTGTT 5'& |||||||| &5' ------------CAAGCACA- 3'	0	0.01	None	2	RepTar
AKAP8	NM_005858	hsa-miR-218	764	777	-13.1	0.385	2/9 (22.22%)	3'-UTR	Seed Site (m8)	3' TGTACCAATCTAGTTCGTGTT 5'& | ||.||||. &5' ---------GGCCAGGCACG- 3'	0	0.01	DNA/MER1_type-MER113	2	cRepTar
C19orf10	NM_019107	hsa-miR-218	256	274	-14.7	0.432	2/13 (15.38%)	3'-UTR	Seed Site (1A,m8)	3' TGTACCAATCTAG--TTCGTGTT 5'& ||||| ..|||||| &5' --------AGATCCGGGGCACAA 3'	0	0.08	None	2	cRepTar
C19orf10	NM_019107	hsa-miR-218	66	80	-10.6	0.312	1/9 (11.11%)	3'-UTR	Seed Site (1A)	3' TGTACCAATCTAGTTCGTGTT 5'& .| | |||||| &5' --------GGGCC-AGCACA- 3'	0	0.08	None	2	cRepTar
C19orf12	NM_001031726	hsa-miR-218	1999	2020	-14.4	0.424	2/15 (13.33%)	3'-UTR	Seed Site (1A)	3' TGTACCAATCTAGTTCGTGTT 5'& .| ||| .|| ||||||| &5' GC-TGGCCTCGTCTAGCACAA 3'	0	0	None	2	cRepTar
C19orf12	NM_001031726	hsa-miR-218	699	718	-10.5	0.309	2/12 (16.67%)	3'-UTR	Seed Site (m8)	3' TGTACCAATCTAG-TTCGTGTT 5'& |||| |||.|||. &5' ------TTAGTAAAAAGTACAG 3'	0	0	None	2	cRepTar
CD177	NM_020406	hsa-miR-218	503	520	-11.1	0.326	1/10 (10.00%)	3'-UTR	Seed Site (1A)	3' TGTACCAATCTAGT-TCGTGTT 5'& .| | ||||||| &5' --------GGGCCCTAGCACAA 3'	0	0.01	None	2	cRepTar
CD177	NM_020406	hsa-miR-218	807	824	-11.7	0.344	3/12 (25.00%)	3'-UTR	Seed Site (m8)	3' TGTACCAATCTAGTTCGTGTT 5'& |||| |.|.|||. &5' -------TAGAAAAGGTACAG 3'	0.03	0.01	DNA/MER2_type-Tigger3a	2	cRepTar
CEACAM1	NM_001712	hsa-miR-218	175	192	-12.2	0.359	1/12 (8.33%)	3'-UTR	Seed Site (1A,m8)	3' TGTACCAATCTAG-TTCGTGTT 5'& ||||| |||.||| &5' -------TAGATGAAAGTACA- 3'	0.01	0.08	None	2	cRepTar
CEACAM1	NM_001712	hsa-miR-218	695	718	-12.49	0.367	0/11 (0.00%)	3'-UTR	Seed Site (1A,m8)	3' TGTACCAATCTAG--TTCGTGTT 5'& |||| ||||||| &5' --ATGGAAAATGCAAAAGCACA- 3'	0	0.08	None	2	cRepTar
DPY19L3	NM_207325	hsa-miR-218	1686	1697	-12.4	0.365	0/8 (0.00%)	3'-UTR	Seed Site (1A,m8)	3' TGTACCAATCTAGTTCGTGTT 5'& |||||||| &5' ------------CAAGCACA- 3'	1	0.39	None	2	RepTar
DPY19L3	NM_207325	hsa-miR-218	286	310	-17.6	0.518	3/17 (17.65%)	3'-UTR	Seed Site (1A,m8)	3' TGTACCA----ATCTAGTTCGTGTT 5'& ||||| |.|| .|.||||| &5' -CATGGATACCTGGA-TAGGCACA- 3'	0	0.39	None	2	cRepTar
EMR2	NM_013447	hsa-miR-218	1507	1522	-14	0.412	2/10 (20.00%)	3'-UTR	Seed Site (m8)	3' TGTACCAATCTAGTTCGTGTT 5'& | ||.|||||. &5' ---------GGCCAGGCACAG 3'	0	0.03	LTR/ERV1-LTR9	4	cRepTar
EMR2	NM_013447	hsa-miR-218	1742	1763	-11.69	0.344	2/12 (16.67%)	3'-UTR	Seed Site (1A)	3' TGTACCAATCTAGTTCGTGTT 5'& .| ||| .|||||| &5' GC-TGGAGTACAATGGCACAA 3'	0	0.03	SINE/Alu-AluJb	4	cRepTar
EMR2	NM_013447	hsa-miR-218	244	266	-13.7	0.403	0/13 (0.00%)	3'-UTR	Seed Site (1A,m8)	3' TGTACCAATCT-AGTTCGTGTT 5'& |||| | |||||||| &5' ---TGGTCACTCTGAAGCACAA 3'	0	0.03	None	4	RepTar,cRepTar
EMR2	NM_013447	hsa-miR-218	3739	3758	-12.9	0.379	2/15 (13.33%)	3'-UTR	Seed Site (1A,m8)	3' TGTACCAATCTAGTTCGTGTT 5'& |.||| ||| .|||||| &5' ATATGT---GAT-GAGCACA- 3'	0	0.03	None	4	cRepTar
FBXO27	NM_178820	hsa-miR-218	580	600	-17.6	0.518	3/14 (21.43%)	3'-UTR	Seed Site (m8)	3' TGTACCAATCTAGTTCGTGTT 5'& | ||.| ||.|||||. &5' ----GTTTGGGCCAGGCACAG 3'	0	0.02	None	2	cRepTar
FBXO27	NM_178820	hsa-miR-218	1017	1034	-14.5	0.426	3/14 (21.43%)	3'-UTR	Seed Site (m8)	3' TGTACCAATCTAGTTCGTGTT 5'& ||||| ||.|.|||. &5' -----GTTAGC-CAGGTACAG 3'	0	0.02	SINE/Alu-AluJo	2	cRepTar
GLT25D1	NM_024656	hsa-miR-218	1326	1342	-15.2	0.447	2/11 (18.18%)	3'-UTR	Seed Site (m8)	3' TGTACCAATCTAGTTCGTGTT 5'& .| ||||||||. &5' --------GGGGCAAGCACAG 3'	0	0.06	None	2	RepTar
GLT25D1	NM_024656	hsa-miR-218	809	821	-13.8	0.406	0/9 (0.00%)	3'-UTR	Seed Site (1A,m8)	3' TGTACCAATCTAGTTCGTGTT 5'& ||||||||| &5' -----------TCAAGCACA- 3'	0	0.06	LINE/L2-L2b	2	RepTar
HIF3A	NM_022462	hsa-miR-218	1969	1981	-11.3	0.332	2/9 (22.22%)	3'-UTR	Seed Site (m8)	3' TGTACCAATCTAGTTCGTGTT 5'& ||||.|||. &5' ------------CAAGTACAG 3'	0	0.05	None	2	RepTar
HIF3A	NM_022462	hsa-miR-218	2294	2306	-11.4	0.335	2/9 (22.22%)	3'-UTR	Seed Site (1A,m8)	3' TGTACCAATCTAGTTCGTGTT 5'& ||.|||.|| &5' ------------CAGGCATAA 3'	0	0.05	SINE/Alu-AluSx	2	RepTar
ILF3	NM_012218	hsa-miR-218	2056	2073	-10.3	0.303	2/12 (16.67%)	3'-UTR	Seed Site (m8)	3' TGTACCAATCTAG--TTCGTGTT 5'& || || .||||||. &5' --------AGCTCCTGAGCACAG 3'	0	0.15	None	2	cRepTar
ILF3	NM_012218	hsa-miR-218	2666	2685	-11	0.324	2/13 (15.38%)	3'-UTR	Seed Site (1A)	3' TGTACCAATCTAGTTCGTGTT 5'& |||| ||. .||||| &5' -CATGACAAGG---GGCACA- 3'	0	0.15	None	2	cRepTar
INSR	NM_000208	hsa-miR-218	1438	1460	-15.5	0.456	0/15 (0.00%)	3'-UTR	Seed Site (1A,m8)	3' TGTACCAATCTAG---TTCGTGTT 5'& || ||||| |||||||| &5' -----GTCAGATCCCAAAGCACAA 3'	0.01	0.18	None	4	cRepTar
INSR	NM_000208	hsa-miR-218	2815	2826	-10.7	0.315	1/8 (12.50%)	3'-UTR	Seed Site (1A,m8)	3' TGTACCAATCTAGTTCGTGTT 5'& .||||||| &5' -------------GAGCACAA 3'	0	0.18	None	4	cRepTar
INSR	NM_000208	hsa-miR-218	1119	1141	-20.1	0.591	2/15 (13.33%)	3'-UTR	Seed Site (1A,m8)	3' TGTACCAA-TCT-AGTTCGTGTT 5'& || .|| |||.|||||| &5' ----GGGAGGGAGTCAGGCACAA 3'	0	0.18	None	4	cRepTar
INSR	NM_000208	hsa-miR-218	3520	3543	-14.9	0.438	0/13 (0.00%)	3'-UTR	Seed Site (1A,m8)	3' TGTACCAA-TCTA---GTTCGTGTT 5'& || ||| |||||||| &5' ----GGAGGAGAATACCAAGCACA- 3'	0	0.18	None	4	RepTar,cRepTar
KCNK6	NM_004823	hsa-miR-218	693	711	-12.1	0.356	2/12 (16.67%)	3'-UTR	Seed Site (m8)	3' TGTACCAATCTAGTTCGTGTT 5'& || || |||||.|. &5' -----GTCGGAG-AAGCATAG 3'	0	0.1	LINE/L2-L2b	3	cRepTar
KCNK6	NM_004823	hsa-miR-218	84	96	-12.7	0.374	2/9 (22.22%)	3'-UTR	Seed Site (m8)	3' TGTACCAATCTAGTTCGTGTT 5'& |.||||||. &5' ------------CGAGCACAG 3'	0	0.1	None	3	cRepTar
KCNK6	NM_004823	hsa-miR-218	652	675	-16	0.471	2/15 (13.33%)	3'-UTR	Seed Site (m8)	3' TGTACCAATCTAG----TTCGTGTT 5'& ||| ||.| |||||||. &5' ----GGTGAGGTGTTGAAAGCACAG 3'	0	0.1	None	3	cRepTar
LPHN1	NM_001008701	hsa-miR-218	700	715	-14.7	0.432	0/11 (0.00%)	3'-UTR	Seed Site (1A,m8)	3' TGTACCAATCTAGTTCGTGTT 5'& ||| |||||||| &5' ---------GATGAAGCACAA 3'	0.95	0.43	None	2	RepTar
LPHN1	NM_001008701	hsa-miR-218	2441	2459	-12.7	0.374	2/12 (16.67%)	3'-UTR	Seed Site (1A,m8)	3' TGTACCAATCTAGTTCGTGTT 5'& || .| | |.||||| &5' ----GGG-GGCTGAGGCACA- 3'	0	0.43	None	2	cRepTar
MRPL4	NM_146388	hsa-miR-218	777	797	-12.8	0.376	0/12 (0.00%)	3'-UTR	Seed Site (1A,m8)	3' TGTACCAATCTAG-----TTCGTGTT 5'& |||| |||||||| &5' ---------GATCTCTGTAAGCACAA 3'	0.01	0.11	None	2	RepTar
MRPL4	NM_146388	hsa-miR-218	632	644	-12.8	0.376	2/9 (22.22%)	3'-UTR	Seed Site (m8)	3' TGTACCAATCTAGTTCGTGTT 5'& ||.|||||. &5' ------------CAGGCACAG 3'	0	0.11	None	2	cRepTar
NCAN	NM_004386	hsa-miR-218	11	25	-10.8	0.318	0/11 (0.00%)	3'-UTR	Seed Site (1A,m8)	3' TGTACCAATCTAGTTCGTGTT 5'& ||| |||||||| &5' --------AGA--AAGCACAA 3'	0.41	0.09	None	2	RepTar
NCAN	NM_004386	hsa-miR-218	254	269	-11.8	0.347	1/11 (9.09%)	3'-UTR	Seed Site (1A,m8)	3' TGTACCAATCTAGTTCGTGTT 5'& ||. |||||||| &5' --------AGGG-AAGCACAA 3'	0	0.09	None	2	RepTar
RDH8	NM_015725	hsa-miR-218	178	200	-16.5	0.485	3/16 (18.75%)	3'-UTR	Seed Site (m8)	3' TGTACCAA--TCTAGTTCGTGTT 5'& .|||| || | .||||||. &5' --GTGGTCACAGCTGGAGCACAG 3'	0	0.1	None	3	cRepTar
RDH8	NM_015725	hsa-miR-218	467	479	-11.2	0.329	0/7 (0.00%)	3'-UTR	Seed Site (1A)	3' TGTACCAATCTAGTTCGTGTT 5'& | |||||| &5' -----------TTGAGCACA- 3'	0.2	0.1	DNA/MER1_type-Charlie7	3	cRepTar
RDH8	NM_015725	hsa-miR-218	146	170	-12.76	0.375	3/12 (25.00%)	3'-UTR	Seed Site (m8)	3' TGTACCAATCT-----AGTTCGTGTT 5'& || |||.|||.|. &5' ----GGGCCTTTATTTTCAGGCATAG 3'	0	0.1	None	3	cRepTar
SGTA	NM_003021	hsa-miR-218	752	771	-12.7	0.374	3/13 (23.08%)	3'-UTR	Seed Site (m8)	3' TGTACCAATCTA-GTTCGTGTT 5'& |||| |..|||||. &5' ------TTAGCCCCGGGCACAG 3'	0	0.07	None	2	cRepTar
SGTA	NM_003021	hsa-miR-218	225	235	-10.4	0.306	2/8 (25.00%)	3'-UTR	Seed Site (m8)	3' TGTACCAATCTAGTTCGTGTT 5'& .||||||. &5' -------------GAGCACAG 3'	0.14	0.07	None	2	cRepTar
SH3GL1	NM_003025	hsa-miR-218	835	851	-16.2	0.476	1/11 (9.09%)	3'-UTR	Seed Site (1A,m8)	3' TGTACCAATCTAGTTCGTGTT 5'& .| ||||||||| &5' --------GGGCCAAGCACAA 3'	0.12	0.03	None	2	RepTar
SH3GL1	NM_003025	hsa-miR-218	1130	1151	-14.3	0.421	1/13 (7.69%)	3'-UTR	Seed Site (1A,m8)	3' TGTACCAA----TCTAGTTCGTGTT 5'& || |||| .|||||| &5' ----GGGCGCAGAGAT-GAGCACA- 3'	0	0.03	None	2	cRepTar
ZFP14	NM_020917	hsa-miR-218	1622	1640	-16.3	0.479	2/14 (14.29%)	3'-UTR	Seed Site (m8)	3' TGTACCAATCTAGTTCGTGTT 5'& .|||| ||||||||. &5' --GTGGTA----CAAGCACAG 3'	0	0.06	SINE/Alu-AluJb	3	RepTar
ZFP14	NM_020917	hsa-miR-218	2072	2088	-15.61	0.459	2/13 (15.38%)	3'-UTR	Seed Site (1A)	3' TGTACCAATCTAGTTCGTGTT 5'& .|||||| .||||| &5' GCATGGT-------GGCACA- 3'	0	0.06	SINE/Alu-AluSx	3	cRepTar
ZFP14	NM_020917	hsa-miR-218	2543	2569	-11.2	0.329	2/17 (11.76%)	3'-UTR	Seed Site (1A)	3' TGTACCA--ATCTAGT--TCGTGTT 5'& ||| || ||||| | ||.|.| &5' ACA-GGGACTAGATGAACAGTATA- 3'	0	0.06	None	3	cRepTar
ZNF264	NM_003417	hsa-miR-218	224	235	-12.3	0.362	0/8 (0.00%)	3'-UTR	Seed Site (1A,m8)	3' TGTACCAATCTAGTTCGTGTT 5'& |||||||| &5' ------------CAAGCACA- 3'	0	0.01	None	3	RepTar
ZNF264	NM_003417	hsa-miR-218	8709	8729	-13.7	0.403	1/15 (6.67%)	3'-UTR	Seed Site (1A)	3' TGTACCAATCTAGTTCGTGTT 5'& .||| ||| || |||||| &5' GCAT-GTTT--TCTAGCACA- 3'	0	0.01	LTR/ERVL-MER68	3	cRepTar
ZNF264	NM_003417	hsa-miR-218	9467	9486	-10	0.294	3/12 (25.00%)	3'-UTR	Seed Site (m8)	3' TGTACCAAT-CTAGTTCGTGTT 5'& || || |.|.|||. &5' -----GTGATGAAAAGGTACAG 3'	0.07	0.01	None	3	cRepTar
ZNF320	NM_207333	hsa-miR-218	1745	1766	-11.76	0.346	2/11 (18.18%)	3'-UTR	Seed Site (1A)	3' TGTACCAATCTAGTTCGTGTT 5'& .| ||| .||||| &5' GC-TGGGCATTGT-GGCACA- 3'	0	0.04	SINE/Alu-AluJb	2	cRepTar
ZNF320	NM_207333	hsa-miR-218	2386	2410	-10.1	0.297	3/16 (18.75%)	3'-UTR	Seed Site (1A,m8)	3' TGTAC-CAATCTAGTTCGTGTT 5'& |||| ||| .|.|.|||| &5' ACATAAGTTTTA-TAGGTACAA 3'	0	0.04	DNA/Mariner-HSMAR2	2	cRepTar
ZNF321	NM_203307	hsa-miR-218	357	370	-10.1	0.297	0/10 (0.00%)	3'-UTR	Seed Site (1A,m8)	3' TGTACCAATCTAGTTCGTGTT 5'& ||| ||||||| &5' --------AGA--AAGCACA- 3'	0	0.07	None	2	RepTar
ZNF321	NM_203307	hsa-miR-218	1128	1148	-16.6	0.488	2/13 (15.38%)	3'-UTR	Seed Site (1A,m8)	3' TGTACCAATCTAGTTCGTGTT 5'& .||| ||.|||||| &5' --GTGGCATG--CAGGCACAA 3'	0	0.07	LTR/ERV1-LTR24	2	cRepTar
ZNF331	NM_001079906	hsa-miR-218	1448	1468	-13.4	0.394	2/15 (13.33%)	3'-UTR	Seed Site (1A)	3' TGTAC-CAATCTAGTTCGTGTT 5'& .|| ||| .|| |||||| &5' --GTGCGTT--GTCCAGCACA- 3'	0.05	0.09	None	2	cRepTar
ZNF331	NM_001079906	hsa-miR-218	204	218	-13.5	0.397	1/10 (10.00%)	3'-UTR	Seed Site (1A)	3' TGTACCAATCTAGTTCGTGTT 5'& |.|| |||||| &5' ---------GGTCCAGCACA- 3'	0.02	0.09	DNA/MER2_type-Tigger7	2	cRepTar
ZNF404	NM_001033719	hsa-miR-218	13	30	-10.3	0.303	1/10 (10.00%)	3'-UTR	Seed Site (1A)	3' TGTACCAATCTAGTTCGTGTT 5'& |||| .||||| &5' ------TTAGCCATGGCACA- 3'	0.03	0.01	None	2	cRepTar
ZNF404	NM_001033719	hsa-miR-218	92	117	-14.4	0.424	2/16 (12.50%)	3'-UTR	Seed Site (1A)	3' TGTACCAA-TC-TAGTTCGTGTT 5'& || ||| .| ||| .||||| &5' ACTTGGAAAGGCATCTGGCACA- 3'	0	0.01	SINE/MIR-MIR	2	cRepTar
ZNF468	NM_001008801	hsa-miR-218	435	447	-13.4	0.394	0/9 (0.00%)	3'-UTR	Seed Site (1A,m8)	3' TGTACCAATCTAGTTCGTGTT 5'& ||||||||| &5' ------------CAAGCACAA 3'	0.12	0.31	None	2	RepTar
ZNF468	NM_001008801	hsa-miR-218	1915	1935	-12.2	0.359	3/14 (21.43%)	3'-UTR	Seed Site (1A,m8)	3' TGTACCAATCTAG---TTCGTGTT 5'& |||||. |.|.|||| &5' -------TAGATTTCAAGGTACAA 3'	0.81	0.31	LINE/L1-L1M3	2	cRepTar
ZNF470	NM_001001668	hsa-miR-218	246	261	-13.7	0.403	2/11 (18.18%)	3'-UTR	Seed Site (1A)	3' TGTACCAATCTAGTTCGTGTT 5'& .|||. |||||| &5' --------GGATTTAGCACA- 3'	0	0.12	SINE/MIR-MIRb	2	cRepTar
[truncated: 1,530 more rows]

## Sheet: miR-218-MFE14
Object id #25Gene Symbol	Gene Accession	MicroRNA Symbol	Bind Site Start Position	Bind Site End Position	Minimal Free Energy	Normalized Minimal Free Energy	G-U Pairs	Bind Site Location	Bind Site Profile	Bind Site Pattern	Site Conversation Score	3'-UTR Conservation Score	Known Repeating Patterns	Repeated Motifs	Algorithm Used
[truncated: 883 more rows]
