# Supplementary material for: A parallel genome-wide mRNA and microRNA profiling of the frontal cortex of HIV patients with and without HIV-associated dementia shows the role of axon guidance and downstream pathways in HIV-mediated neurodegeneration
Source: BMC Genomics. 2012 Nov 28;13:677. doi: 10.1186/1471-2164-13-677 (PMC3560210; doi:10.1186/1471-2164-13-677)
Supplement: Additional file 7 — Table S5. Validation of non-changed miRNA. [file 1471-2164-13-677-S7.xlsx]

## Sheet: Sheet1
	Fold change
has-miR280	1.00173
